# Supplementary material for: A novel and efficient feature extraction algorithm using kmer-derived mutation signal
Source: PeerJ. 2026 Mar 11;14:e20940. doi: 10.7717/peerj.20940 (PMC12988731; doi:10.7717/peerj.20940)
Supplement: Supplemental Information 1 — The position and type of anchor in sequence of HCV and Ebola. [file peerj-14-20940-s001.xlsx]

## Sheet: STable 1-HCV
HCV sequence specific information table
Type	Accession Number	length of complete DNA sequences
type1	EF407478	9376
type1	EU155220	9316
type1	EU155261	9330
type1	EU155302	9329
type1	EU155308	9329
type1	EU155328	9329
type1	EU155337	9329
type1	EU155369	9330
type1	EU155370	9329
type1	EU255961	9332
type1	EU256000	9329
type1	EU256092	9329
type1	EU482886	9333
type1	EU862837	9336
type1	HQ639947	9317
type1	KU180728	9374
type2	HB455523	9666
type2	HB455524	9666
type2	HB455525	9666
type2	HB455526	9666
type2	HB455527	9666
type2	HB455528	9666
type2	HB455538	9666
type2	HB455539	9666
type2	HB455540	9666
type2	HB455597	9666
type2	HB455598	9666
type2	HB455599	9666
type2	HB455600	9666
type2	HC510319	9665
type2	HM049503	9666
type2	HQ852454	9666
type2	HQ852455	9666
type2	HQ852456	9666
type3	GQ275355	9442
type3	JN714194	9429
type3	JQ717255	9425
type3	JQ717257	9425
type3	JQ717260	9425
type3	KF035123	9429
type3	KF035124	9426
type3	KY620473	9416
type3	KY620662	9443
type3	KY620664	9421
type3	KY620677	9422
type3	KY620679	9432
type3	KY620681	9455
type3	KY620710	9446
type3	KY620782	9442
type3	KY620828	9421
type3	KY620829	9454
type3	KY620831	9422
type3	KY620833	9446
type3	KY620860	9449
type4	DQ418785	9218
type4	DQ988073	8957
type4	DQ988074	9054
type4	DQ988075	9057
type4	DQ988076	9051
type4	DQ988077	9043
type4	DQ988078	9050
type4	DQ988079	8965
type4	HQ537008	9174
type4	HQ537009	9177
type4	JX227973	9092
type4	MH119606	9027
type5	JA212565	9621
type5	JA212566	9621
type5	JA212567	9621
type6	JE984232	9620
type6	DQ835769	9454
type6	EF424629	9459
type6	EU408331	9470
type6	KJ470624	9474
type6	KM252782	9512
type6	KM504112	9518
type6	KM504113	9478
type6	KM504115	9459
type6	KM504117	9488
type6	KM504118	9449
type6	KM504121	9448
type6	KM504124	9448

## Sheet: STable 2-Ebola
Ebola sequence specific information table
Type	Accession Number	Length
		complete DNA sequences
BDBV_2007	FJ217161	18940
BDBV_2012	KC545393	18939
BDBV_2012	KC545394	18939
BDBV_2012	KC545395	18939
BDBV_2012	KC545396	18939
EBOV_1976	KC242801	18959
EBOV_1976	NC002549	18959
EBOV_1977	KC242791	18959
EBOV_1994	KC242792	18959
EBOV_1995	AY354458	18961
EBOV_1995	KC242796	18959
EBOV_1995	KC242799	18959
EBOV_1996	KC242793	18958
EBOV_1996	KC242794	18959
EBOV_2002	KC242800	18958
EBOV_2007	KC242784	18958
EBOV_2007	KC242785	18958
EBOV_2007	KC242786	18958
EBOV_2007	KC242787	18958
EBOV_2007	KC242788	18958
EBOV_2007	KC242789	18958
EBOV_2007	KC242790	18958
EBOV_2014	EM112	18953
EBOV_2014	G3676	18950
EBOV_2014	G3677	18956
EBOV_2014	G3682	18952
EBOV_2014	G3686	18957
EBOV_2014	G3713	18956
EBOV_2014	G3724	18957
EBOV_2014	G3735	18954
EBOV_2014	G3764	18955
EBOV_2014	G3770	18959
EBOV_2014	G3782	18949
EBOV_2014	G3822	18953
EBOV_2014	G3823	18953
EBOV_2014	G3825	18953
EBOV_2014	G3831	18950
EBOV_2014	G3846	18958
EBOV_2014	G3848	18956
EBOV_2014	KJ660346	18959
EBOV_2014	KJ660347	18959
EBOV_2014	KJ660348	18959
RESTV_1990	AF522874	18891
RESTV_1996	AB050936	18890
RESTV_1996	JX477166	18891
RESTV_2008	FJ621583	18887
RESTV_2008	FJ621585	18796
RESTV_2009	JX477165	18887
SUDV_1976	FJ968794	18875
SUDV_1979	KC242783	18875
SUDV_2000	AY729654	18875
SUDV_2004	EU338380	18875
SUDV_2011	JN638998	18875
SUDV_2012	KC545389	18874
SUDV_2012	KC545390	18874
SUDV_2012	KC545391	18874
SUDV_2012	KC545392	18874
SUDV_2012	KC589025	18875
TAFV_1994	FJ217162	18935

## Sheet: STable 3
Information on the location of different types of anchors
Type	FJ217162_1994_TAFV	KC545393_2012_BDBV	FJ621583_2008_RESTV	AY729654_2000_SUDV	KC242789_2007_EBOV
AACG	1144, 3096, 5740, 5837, 6265, 7711	0	6294, 7419, 8505, 12713, 14078, 15816, 16625, 16660	7169, 10338, 14605, 16631	3328, 3349, 4453, 5075, 13372, 18876
ACGG	1435, 1442, 3097	0	11797, 11804	5116	773, 6653, 14031, 16952
ACGT	6743, 16348	0	4316, 8321	18025	5414, 12283, 18877
CGGT	0	0	10654, 14861	4041, 15322	6437, 14290
CGTA	0	15001	1282, 4317, 10706, 18798	11058, 18026	9582, 17613
CGCG	0	5893, 12040	0	0	0
CCGC	3565, 3573, 5727	0	0	0	2265, 3591, 4070, 7301
CGCG	0	5893, 12040	0	0	0
GCGT	0	0	0	0	5081, 16491
Note:Details information on the location of different types of anchors, STable 3

## Sheet: STable 4
Anchor locations for different time portions of the sequence in EBOV
Type	1976	1977	1994	1995	1996	2002	2007	2014
ACGC	14687	14687	14687	14687	14687	14687	0	14687
CCTA	13077	13077	2976, 10189, 13077, 14087	2976, 10189, 13077, 14087, 15111	2976, 10189, 13077, 14087	5754, 5769, 13077	13077	0
CGCA	11695, 18436	11695, 18436	7261, 11695, 18436	11695, 18436	7261, 11695, 18436	2068, 11695	0	11695
CGTC	1703	1703	1703	1703	1703	0	1703	0
GCGA	0	0	0	0	0	15444	0	13855
GTAC	13114	13114	13114	13114	13114	13114	13114	13114, 15645, 17396
TCGC	16091	16091	2265, 16091	16091	2265, 16091	16091	0	9586, 16091
Note:Details information Anchor locations for different time portions of the sequence in EBOV, STable 4

## Sheet: STable 5-HCV_anchor-position
Location information of all anchors in the HCV
	#EF407478_1	#EU155261_1	#EU155220_1	#EU155328_1	#EU155302_1	#EU155337_1	#EU155308_1	#EU155369_1	#EU155370_1	#EU256000_1	#EU255961_1	#EU256092_1	#EU862837_1	#EU482886_1	#HQ639947_1	#KU180728_1	#GQ275355_2	#HB455523_2	#HB455524_2	#HB455525_2	#HB455526_2	#HB455527_2	#HB455528_2	#HB455539_2	#HB455538_2	#HB455540_2	#HB455597_2	#HB455599_2	#HB455600_2	#HB455598_2	#HC510319_2	#HQ852454_2	#HQ852455_2	#HQ852456_2	#HM049503_2	#KY620473_3	#KY620662_3	#KY620664_3	#KY620677_3	#KY620681_3	#KY620679_3	#KY620829_3	#KY620782_3	#KY620831_3	#KY620828_3	#KY620710_3	#KY620833_3	#KY620860_3	#JQ717255_3
AAAA	0	[7966, 7967, 7968]	[7951, 7952, 7953]	[7965, 7966, 7967]	[7965, 7966, 7967]	[7965, 7966, 7967]	[7965, 7966, 7967]	[1478, 7965, 7966, 7967]	[7965, 7966, 7967]	[7965, 7966, 7967]	[7966, 7967, 7968]	[7965, 7966, 7967]	[7972, 7973, 7974]	0	[7952, 7953, 7954]	[8404]	[365, 366, 5629]	[7801, 7802]	[7801, 7802]	[7801, 7802]	[7801, 7802]	[7801, 7802]	[7801, 7802]	[7801, 7802]	[7801, 7802]	[7801, 7802]	[7801, 7802]	[7801, 7802]	[7801, 7802]	[7801, 7802]	[7800, 7801]	[7801, 7802]	[7801, 7802]	[7801, 7802]	[7801, 7802]	[356, 357]	[384, 385]	[357, 358, 8254]	[353, 354, 5608]	[385, 386]	[368, 369]	[384, 385]	[384, 385]	[355, 356]	[355, 356]	[386, 387, 5641]	[380, 381, 8283]	[388, 389]	[365, 366]
AAAC	[320, 333, 1532, 9158]	[305, 318]	[290, 303]	[304, 317]	[304, 317]	[304, 317, 7968, 9142]	[304, 317, 5561]	[304, 317, 9137]	[304, 317]	[304, 317]	[304, 317]	[304, 317, 5498, 7968]	[305, 1522, 1596]	[305, 318, 5565]	[291, 304, 7105, 8149, 8854]	[356, 369]	[354, 367, 3645, 5779]	[355, 368]	[355, 368]	[355, 368]	[355, 368]	[355, 368]	[355, 368]	[355, 368]	[355, 368]	[355, 368]	[355, 368]	[355, 368]	[355, 368]	[355, 368]	[354, 367]	[355, 368, 3047]	[355, 368]	[355, 368]	[355, 368]	[345, 358, 815, 3627]	[373, 386, 3655, 5789]	[346, 359, 3628, 5762, 8255]	[342, 355, 3624, 5758]	[374, 387, 3662]	[357, 370, 3639, 5773]	[373, 386, 3661, 5795]	[373, 386, 3655, 5789]	[344, 357, 3632, 5766]	[344, 357, 3632, 3948, 4568, 7181]	[375, 388, 1658, 3657, 5791, 7206]	[369, 382, 668, 3657, 8284]	[371, 377, 390, 400, 3659, 5793]	[354, 367, 3636, 5770]
AAAG	[8191]	[7697]	[7682, 8161]	[3858, 8170]	[7860]	0	[3010, 8170]	[1468, 1479]	0	[7335]	0	0	0	[7700]	0	[7387, 8213]	[361, 5630, 7841, 8252]	[4527, 7803, 8269]	[4527, 7803, 8269]	[4527, 7803, 8269]	[4527, 7803, 8269]	[4527, 7803, 8269]	[4527, 7803, 8269]	[4527, 7803, 8269]	[4527, 7803, 8269]	[4527, 7803, 8269]	[4527, 7803, 8269]	[4527, 7803, 8269]	[4527, 7803, 8269]	[4527, 7803, 8269]	[4526, 7802, 8268]	[3061, 4527, 7803, 8269]	[4527, 7803, 8269]	[4527, 7803, 8269]	[4527, 7803, 8269]	[352, 1690]	[380, 1051, 7851, 8262]	[353, 7824]	[349, 1507, 7820]	[381, 7858]	[364, 7835, 8246]	[380, 5566, 7857, 8268, 8283]	[380, 7851, 8277]	[351, 7828]	[351, 7828, 8239]	[382, 5642, 7853]	[376, 7853, 8279]	[201, 384, 5564]	[361, 7832]
AAAT	[7853]	[5106, 5114, 7118]	[7823]	[7117]	[7106]	[1517, 7117]	[7117]	[8170]	[1517]	[1517, 7117, 7837]	[1517, 7118]	[5105, 5113, 7117, 8170]	[7844]	[1521, 7121, 8174]	[284, 1504, 7824, 8157]	[8222]	[653, 3159, 3661]	[3910, 6315]	[3910, 6315]	[3910, 6315]	[3910, 6315]	[3910, 6315]	[3910, 6315]	[3910, 6315]	[3910, 6315]	[3910, 6315]	[3910, 6315]	[3910, 6315]	[3910, 6315]	[3910, 6315]	[3909, 6314]	[3910, 6315]	[1568, 3910, 6315]	[3910, 6315]	[1568, 3910, 6315]	[3643, 5243]	[5271]	[3287, 3644, 4543, 5244]	[3640, 4539]	[3678]	[1521, 3153, 3655, 5255]	[3677]	[3671]	[3648]	[3648, 4547]	[3673, 5273]	[3673]	[3675, 7427]	[3652]
AACA	[7664, 8650]	[5019, 5700, 6449, 7649]	[7634, 8402]	[2371, 5018, 5465, 5699, 6448]	[1516, 5151, 6448, 7648, 8634]	[5018, 7648]	[5018, 6448, 6462, 7648]	[913, 1516, 5151, 7648]	[5699, 7648]	[7648]	[2371, 5019, 5700, 6449, 7649]	[5499, 5699, 6448, 8416]	[986, 1523, 2378, 5706, 6455, 7655, 8423, 8783]	[5703, 6440]	[5686, 6435, 7635]	[1568, 6500, 7700]	[1038, 5587, 6627, 8508]	[1567, 7756, 8046, 8742]	[1567, 7756, 8046, 8742]	[1567, 7756, 8046, 8742]	[1567, 7756, 8046, 8742]	[1567, 7756, 8046, 8742]	[1567, 7756, 8046, 8742]	[1567, 7756, 8046, 8742]	[1567, 7756, 8046, 8742]	[1567, 7756, 8046, 8742]	[1567, 7756, 8046, 8742]	[1567, 7756, 8046, 8742]	[1567, 7756, 8046, 8742]	[1567, 7756, 8046, 8742]	[1566, 7755, 8045, 8741]	[1781, 7756, 8046, 8742]	[7756, 8046, 8742]	[7756, 8046, 8742]	[7756, 8046, 8742]	[5569, 8490]	[2360, 3003, 5597, 8518]	[1746, 8491]	[5566, 7062, 8487]	[5604]	[5581, 8502]	[8524]	[5597]	[1744, 4728, 5574]	[5574, 5577, 8495]	[5599, 8520]	[5599, 8520]	[5601]	[5267]
AACC	[321, 334, 492, 6758, 9264]	[306, 319, 477, 6743]	[291, 304, 462, 6728]	[305, 318, 476, 1473]	[305, 476, 7665]	[305, 318, 476, 790, 6742]	[305, 318]	[305, 318, 476, 6742]	[305, 318, 476, 2940, 6742]	[305, 318, 476]	[305, 318, 476, 6743, 8183]	[305, 318, 476, 6742]	[306, 319, 477, 1597, 2543]	[306, 319, 477, 6268, 6780]	[292, 305, 463]	[357, 370, 528]	[355, 2834, 5605, 5771, 8273]	[356, 369, 841, 3555, 8061, 8469, 8904]	[356, 369, 841, 3555, 8061, 8469, 8904]	[356, 369, 841, 3555, 8061, 8469, 8904]	[356, 369, 841, 3555, 8061, 8469, 8904]	[356, 369, 841, 3555, 8061, 8469, 8904]	[356, 369, 841, 3555, 8061, 8469, 8904]	[356, 369, 841, 3555, 8061, 8469, 8904]	[356, 369, 841, 3555, 8061, 8469, 8904]	[356, 369, 841, 3555, 8061, 8469, 8904]	[356, 369, 841, 3555, 8061, 8469, 8904]	[356, 369, 841, 3555, 8061, 8469, 8904]	[356, 369, 841, 3555, 8061, 8469, 8904]	[356, 369, 841, 3555, 8061, 8469, 8904]	[355, 368, 840, 3554, 8060, 8468, 8903]	[356, 369, 841, 3555, 8061, 8469, 8904]	[356, 369, 527, 3555, 8061, 8469, 8904]	[356, 369, 527, 1521, 3555, 8061, 8469, 8904]	[356, 369, 527, 3555, 8061, 8469, 8904]	[346, 5597, 6126, 7177, 8255]	[374, 4794, 5785, 7205, 8283, 8377]	[347, 5754, 7178, 8256, 8350]	[343, 828, 7174, 8252, 8346]	[375, 860, 6161, 7212, 8384]	[358, 843, 5765, 7189, 8361]	[374, 387, 859, 4225, 7301, 8289]	[374, 859, 7205, 8283, 8377]	[345, 358, 3714, 7182, 8260]	[345, 358, 1906, 7182, 7272, 8260]	[376, 5627, 7207, 8285]	[370, 8285]	[372, 378, 391, 4223, 4237, 7149, 8287]	[355, 5762, 7186]
AACG	0	[902]	0	[901]	[1839, 5499]	[7615, 8223]	0	[2209, 6462]	[2209]	[2209]	[2209]	[2209]	[4580, 5506]	[4583, 6466]	[975]	0	0	0	0	0	0	0	0	0	0	0	0	0	0	0	0	[1239]	[1500, 2622]	0	0	0	0	0	[1687]	[1007]	[502, 2280]	[2644]	[1254]	[2615]	0	0	[2640]	[7084]	[1235, 2305, 8733]
AACT	[1576, 1586, 2171, 2552, 9159]	[1202, 6390]	[2141, 2522]	[2155]	0	[1499, 1509, 1560, 2155, 2536, 5700, 8347, 9143]	[2155, 2536]	[2155]	[1570]	[2155, 2536]	[1570, 2155, 2536, 6390, 8344]	[2536]	[1567, 7611]	[776, 1574, 2159]	[1188, 1557, 2523, 6268]	[2207, 4300]	[2007, 2372, 4223, 7740]	[1574, 2005, 6683, 7364]	[1574, 2005, 6683, 7364]	[1574, 2005, 6683, 7364]	[1574, 2005, 6683, 7364]	[1574, 2005, 6683, 7364]	[1574, 2005, 6683, 7364]	[1621, 2005, 6683, 7364]	[1621, 2005, 6683, 7364]	[1621, 2005, 6683, 7364]	[1574, 2005, 6683, 7364]	[1621, 2005, 6683, 7364]	[1621, 2005, 6683, 7364]	[1621, 2005, 6683, 7364]	[1573, 2004, 6682, 7363]	[2206, 6683, 7364]	[826, 2206, 2587, 6683, 7364]	[826, 1611, 2206, 2587, 6683, 7364]	[2206, 6683, 7364]	[816, 1998, 3984, 4205, 5091, 5604, 5762]	[5119, 5133]	[1818, 2215, 4206, 5092, 5605]	[1233, 1995, 4202, 5088]	[4240, 5126, 5635, 5797, 9274]	[1248, 4217, 5103, 5616]	[1585, 2026, 5125, 5638]	[2026, 4233, 5119]	[1556, 1997, 2219, 4210, 5609, 5767, 7727]	[1816, 4210, 5096, 5609]	[1631, 2028, 5121, 7163]	[1581, 2022, 4235, 5121, 5634]	[2030, 5123, 5794]	[825, 2007, 5100, 7911]
AAGA	[4493]	0	[4463]	[4477]	[4477]	[4477, 8059]	[4477]	[4477]	[2956]	[4477]	[4477, 8177]	[4477, 8059]	[4484]	[4481, 7280, 7283]	[4464]	[4529]	[362, 8253]	[180, 4994, 5938, 8960]	[180, 4994, 5938, 8960]	[180, 4994, 5938, 8960]	[180, 4994, 5938, 8960]	[180, 4994, 5938, 8960]	[180, 4994, 5938, 8960]	[180, 4994, 5938, 8960]	[180, 4994, 5938, 8960]	[180, 4994, 5938, 8960]	[180, 4994, 5938, 8960]	[180, 4994, 5938, 8960]	[180, 4994, 5938, 8960]	[180, 4994, 5938, 8960]	[4993, 5937, 8959]	[180, 4994, 5938, 8960]	[180, 4994, 5938, 8960]	[180, 4994, 5938, 8960]	[180, 4994, 5938, 8960]	[353, 2785]	[381, 2813, 4564, 5974, 8263]	[354, 4537, 5947]	[350]	[382]	[365, 5958, 8247]	[381, 8269]	[381, 2813, 5974, 8263]	[352, 4541, 7674]	[352, 8240]	[383, 4566, 5032, 5976, 8265]	[377, 2084, 4566]	[202, 385, 8267]	[362, 8747]
AAGC	[5525, 7615, 7821, 8197]	[5510]	[5495, 7585, 7791]	[5509, 7805]	[5473, 5509]	[5509, 7599]	[5509, 7805]	[2050, 5509, 5699, 7599, 7603]	[2795, 5509, 7599, 7805, 8137]	[5473, 5509, 7805]	[5510, 7600, 7806]	[5473, 7805]	[5516]	[2054, 2799, 5513, 7603, 7809]	[7792, 8275]	[5613, 7857, 8060]	[2593, 5503, 5631, 5638, 7766]	[1770, 2567, 3047, 5068, 5182, 7867]	[1770, 2567, 3047, 5068, 5182, 7867]	[1770, 2567, 3047, 5068, 5182, 7867]	[1770, 2567, 3047, 5068, 5182, 7867]	[1770, 2567, 3047, 5068, 5182, 7867]	[1770, 2567, 3047, 5068, 5182, 7867]	[2101, 3047, 5068, 5182, 7867]	[2101, 3047, 5068, 5182, 7867]	[2101, 3047, 5068, 5182, 7867]	[1770, 2567, 3047, 5068, 5182, 7867]	[2101, 3047, 5068, 5182, 7867]	[2101, 3047, 5068, 5182, 7867]	[2101, 3047, 5068, 5182, 7867]	[1769, 2566, 3046, 5067, 5181, 7866]	[1770, 2567, 2573, 5068, 5182, 7867]	[5068, 5182, 7867]	[1515, 2846, 5068, 5182, 7867]	[969, 5068, 5182, 7867]	[1513, 1700, 2575, 2978, 4055, 5840, 7748]	[2603, 5513, 5868, 7776]	[2979, 7749]	[2572, 2975, 5482, 6206, 7745]	[2610, 5520, 7783]	[2587, 5632, 7760, 7891]	[2088, 2887, 3012, 5187, 7782]	[2603, 3006, 5513, 5641, 5648, 5868, 7776]	[1510, 2580, 2983, 7753]	[1518, 2580, 2983, 5511, 7753]	[2605, 3008, 5515, 5643, 5650]	[2605, 3008, 7778]	[2607, 3010, 7780]	[2584, 2987, 5622, 5629, 7757]
AAGG	[238, 4044, 7712, 7766, 7775, 7781]	[223, 4029, 7751, 7760, 7766, 7862, 7916]	[208, 3289, 7736, 7745, 7751, 7847, 8852]	[222, 4028, 7696, 7750, 7759, 7765, 7861, 7915]	[222, 1734, 3303, 4028, 4444, 7750, 7759, 7915]	[222, 3303, 4028, 7696, 7750, 7759, 7765, 7915]	[222, 4028, 7696, 7750, 7759, 7765, 7861, 7915]	[222, 4028, 4444, 7696, 7750, 7759, 7765, 7861]	[222, 649, 4444, 7750, 7759, 7765, 7915]	[222, 3303, 4028, 7696, 7750, 7759, 7765, 7861]	[222, 4028, 7697, 7751, 7760, 7766, 7862, 7916]	[222, 649, 4036, 4444, 7696, 7750, 7759, 7765, 7861]	[223, 1485, 3356, 4035, 4451, 7343, 7703, 7757, 7766, 7772, 7868, 7922]	[223, 4032, 7754, 7763, 7769, 7865, 7919]	[209, 4015, 4431, 7323, 7683, 7737, 7746, 7752, 7848]	[274, 1530, 3355, 7802, 7811, 7817, 7913, 7967]	[272, 537, 1527, 4474, 4497, 4521, 5550, 6402, 7788, 7842, 7953, 8547]	[273, 700, 3086, 6376, 7882, 7893, 8023]	[273, 700, 3086, 6376, 7882, 7893, 8023]	[273, 700, 3086, 6376, 7882, 7893, 8023]	[273, 700, 3086, 6376, 7882, 7893, 8023]	[273, 700, 3086, 6376, 7882, 7893, 8023]	[273, 700, 3086, 6376, 7882, 7893, 8023]	[273, 700, 3086, 6376, 7882, 7893, 8023]	[273, 700, 3086, 6376, 7882, 7893, 8023]	[273, 700, 3086, 6376, 7882, 7893, 8023]	[273, 700, 3086, 6376, 7882, 7893, 8023]	[273, 700, 3086, 6376, 7882, 7893, 8023]	[273, 700, 3086, 6376, 7882, 7893, 8023]	[273, 700, 3086, 6376, 7882, 7893, 8023]	[272, 699, 3085, 6375, 7881, 7892, 8022]	[273, 3086, 6376, 7882, 7893, 8023]	[273, 3354, 6376, 7882, 7893, 8023]	[273, 3354, 6376, 7882, 7893, 8023]	[273, 3400, 6376, 7882, 7893, 8023]	[263, 528, 1729, 4503, 5532, 6384, 7770, 7833, 7848, 8310, 8748]	[291, 556, 4484, 4531, 5560, 6412, 7798, 7852, 7963, 8776]	[264, 529, 1424, 1730, 4457, 5533, 6386, 7771, 7825, 7936, 9161]	[260, 525, 1420, 4453, 4500, 5529, 6382, 7470, 7767, 7821, 7932, 8246]	[292, 557, 1458, 1764, 4491, 4538, 5567, 6419, 7805, 7859, 7970, 8284, 8783]	[275, 540, 4468, 4516, 5544, 6396, 7782, 7836, 7947, 8760]	[291, 556, 1548, 4537, 6418, 7804, 7846, 7858, 7969]	[291, 556, 1546, 4531, 5560, 6412, 7852, 7963, 8776]	[262, 527, 5537, 6389, 7775, 7829, 7838, 7940]	[262, 527, 5537, 7775, 7829, 7940]	[293, 558, 4486, 5562, 6414, 7800, 7854, 7863, 7878, 7965, 8559, 8778]	[287, 552, 4486, 4509, 4534, 5562, 6415, 7800, 7854, 7863, 7878, 7965, 8100, 8112]	[295, 4488, 4535, 4897, 6416, 7865, 7880, 7967, 8780]	[272, 537, 4465, 6393, 7779, 7833, 7944, 8538, 8757]
AAGT	[5129]	[7698]	[4023]	0	0	0	[3011, 5545]	[3011]	[9060]	0	[5114]	[9060]	[5120]	0	[5100]	[5597]	[2996, 4456, 6249, 6696]	[3062]	[3062]	[3062]	[3062]	[3062]	[3062]	0	0	0	[3062]	0	0	0	[3061]	[3062]	0	0	0	[3520, 6678]	[3727, 4466, 6706]	[3700, 4439, 6679, 6719]	[4435, 5150, 6675]	[3013, 3734, 4473, 6713]	[3711, 4450, 5320, 6690]	[3554, 3733, 6712]	[3169, 6706, 6746]	[3704, 6236, 6683, 6696]	[6236, 6683]	[3729, 6708]	[3171, 3550, 4468, 6261, 6708]	[3731, 4470, 6710]	[4447, 6240, 6687, 6727]
AATA	0	0	0	0	0	0	0	0	0	0	0	[2371]	0	[2961]	0	[2439]	[963]	[8723]	[8723]	[8723]	[8723]	[8723]	[8723]	[8723]	[8723]	[8723]	[8723]	[8723]	[8723]	[8723]	[8722]	[8723]	[8723]	[8723]	[8723]	[6446]	0	[955, 2415, 2431, 3051]	[8742]	[983, 1058]	[966]	[2448, 2464]	0	0	[2419, 2435]	[220, 984]	[978, 2460]	[986]	0
AATC	[314]	[299, 1210, 2926, 6424]	[284, 7104]	[298, 8022]	[298, 7107]	[298, 2940]	[298]	[298]	[298]	[298]	[298]	[298]	[299]	[299]	[285, 2927]	[350]	0	[349, 3911]	[349, 3911]	[349, 3911]	[349, 3911]	[349, 3911]	[349, 3911]	[349, 3911]	[349, 3911]	[349, 3911]	[349, 3911]	[349, 3911]	[349, 3911]	[349, 3911]	[348, 3910]	[349, 3911]	[349, 3911]	[349, 3911]	[349, 3911]	[5540, 7252]	0	[3288]	[5537]	0	0	[7286]	0	[2067]	[1950, 7257]	0	0	[7284]	0
AATG	[3601, 6189]	[3586, 5107]	[1857, 3571]	[3585]	[3585]	[3585]	[1537, 3585, 7615]	[3585]	[3585]	[3585]	[3585]	[3585, 5106]	[3592]	[3589, 5662]	[3572]	[2261, 3637]	[3170, 3662]	[8169]	[8169]	[8169]	[8169]	[8169]	[8169]	[8169]	[8169]	[8169]	[8169]	[8169]	[8169]	[8169]	[8168]	[8169]	[8169]	[8169]	[8169]	[3212, 3644, 6232, 8341]	[935, 1528, 8369]	[3213, 3645]	[3209, 3641, 8338]	[3247, 3679, 6267, 8376, 8926]	[3224, 3656, 8353]	[3678, 8375]	[3240, 3672]	[3649, 6802]	[3649, 8346, 9296]	[3242, 3674, 8921, 9321]	[3674, 8371, 8921]	[3244, 3676]	[3653, 9300]
AATT	0	0	0	0	0	0	0	0	0	0	0	0	[2162]	0	0	0	0	[1621, 6316]	[1621, 6316]	[1621, 6316]	[1621, 6316]	[1621, 6316]	[1621, 6316]	[6316]	[6316]	[6316]	[1621, 6316]	[6316]	[6316]	[6316]	[1620, 6315]	[6316]	[6316]	[6316]	[6316]	0	0	0	0	0	0	0	0	[815]	0	0	[840, 2244]	0	[2223]
ACAA	0	[2788, 5015, 5605]	0	[5604]	0	0	[916, 5604]	[7166]	0	0	0	0	[3014]	[4030]	0	0	[1755, 5455, 7067, 7107, 8511]	[7757, 8043]	[7757, 8043]	[7757, 8043]	[7757, 8043]	[7757, 8043]	[7757, 8043]	[7757, 8043]	[7757, 8043]	[7757, 8043]	[7757, 8043]	[7757, 8043]	[7757, 8043]	[7757, 8043]	[7756, 8042]	[1919, 7757, 8043]	[7757, 8043]	[7757, 8043]	[7757, 8043]	[4085, 5437, 6086]	[2236, 5465, 8521]	[7090, 8494]	[5434, 7086, 7222, 8002, 8490]	[1781, 5472, 7124]	[2239, 5449]	[4119, 5471, 7123]	[2096, 5465, 7117, 8521]	[4090, 5442, 8010]	[4090, 7094]	[2238, 5467, 7079, 7119, 8523]	[4115, 5467, 7119]	[5469, 7121, 7257, 8525]	[5446, 6095, 7058]
ACAC	[345, 6381, 7947]	[330, 1617, 3255, 7820, 7932, 7940]	[315, 1602, 4638, 7917, 7923, 7925, 8403]	[329, 3254, 7931, 7939]	[1616, 2069, 3254, 3966, 6482, 7931, 7939]	[329, 1616, 6482, 7931]	[329, 914, 1580, 1616, 2787, 3254, 5137, 6482, 7931]	[329, 914, 1616, 2787, 5137, 6482, 7931, 7939]	[329, 6482, 7931, 7939, 9048]	[329, 1616, 7931]	[329, 1439, 1616, 2787, 6483, 7932, 7940, 8418]	[329, 2098, 2787, 4652, 6482, 7819, 7931, 7939, 8417]	[330, 1623, 2025, 3261, 4659, 7938, 7946, 8424]	[330, 1620, 2022, 4656, 6441, 6486, 7935, 7943]	[316, 1603, 2774, 3241, 4639, 6469]	[381, 4018, 4704, 7983, 7991]	[379, 1039, 4111, 6559]	[380, 1004, 4759, 8047, 8525, 9436, 9438]	[380, 1004, 4759, 8047, 8525, 9436, 9438]	[380, 1004, 4759, 8047, 8525, 9436, 9438]	[380, 1004, 4759, 8047, 8525, 9436, 9438]	[380, 1004, 4759, 8047, 8525, 9436, 9438]	[380, 1004, 4759, 8047, 8525, 9436, 9438]	[380, 1004, 2210, 4759, 8047, 8525, 9436, 9438]	[380, 1004, 2210, 4759, 8047, 8525, 9436, 9438]	[380, 1004, 2210, 4759, 8047, 8525, 9436, 9438]	[380, 1004, 4759, 8047, 8525, 9436, 9438]	[380, 1004, 2210, 4759, 8047, 8525, 9436, 9438]	[380, 1004, 2210, 4759, 8047, 8525, 9436, 9438]	[380, 1004, 2210, 4759, 8047, 8525, 9436, 9438]	[379, 1003, 4758, 8046, 8524, 9435, 9437]	[380, 1002, 4759, 8047, 8525, 9436, 9438]	[380, 4759, 8047, 8525, 9436, 9438]	[380, 4759, 8047, 8525, 9436, 9438]	[380, 1490, 1667, 4759, 8047, 8525, 9436, 9438]	[370, 700, 1480, 5259, 5261, 6541, 8005]	[398, 2659, 5287, 5289, 6569]	[371, 5197, 5260, 5262, 6542, 8006]	[367, 5256, 5258, 6538, 7447, 9033]	[399, 729, 1023, 1025, 2666, 5294, 5296, 6576]	[382, 1494, 6553, 7665]	[398, 3646, 6575, 7687, 8039]	[398, 2084, 6569, 8033]	[369, 995, 1481, 5264, 6546, 7509]	[369, 2116, 2636, 5264, 5266, 7658]	[400, 4123, 5289, 5291, 8035]	[394, 1018, 1020, 5289, 5291, 6571, 8035]	[402, 1024, 5291, 5293, 6573, 7482, 7484, 8037]	[345, 379, 1003, 1005, 1491, 5268, 6550]
ACAG	[1202, 3446, 7310, 8240, 8756, 9246]	[3336, 3431, 4598, 5020, 7295, 8741, 9210, 9231]	[920, 1172, 3416, 8726, 9195]	[1186, 5019, 5466, 6387, 8224, 8740, 9230]	[2255, 3430, 7294, 8740, 9209, 9230]	[3430, 4597, 5019, 8740, 9209, 9230]	[3430, 5019, 6387, 8740, 9209, 9230]	[1186, 2255, 3430, 5668, 7294, 8740, 9209, 9230]	[2255, 3430, 7294, 8740, 9209]	[934, 1186, 2255, 3430, 7370, 8740, 9209]	[1186, 3430, 5020, 5379, 6833, 8741, 9210, 9231]	[1186, 3430, 8224, 8740, 9209]	[3437, 8747, 9216, 9237]	[1454, 5704, 6391, 7298, 8744]	[1298, 3363, 3417, 8211, 9196, 9217]	[2307, 3482, 7422, 9261, 9282]	[1278, 1606, 6104, 7359, 8440, 9085]	[2306, 3491, 3496, 3977, 4761, 4810, 6646, 8848]	[2306, 3491, 3496, 3977, 4761, 4810, 6646, 8848]	[2306, 3491, 3496, 3977, 4761, 4810, 6646, 8848]	[2306, 3491, 3496, 3977, 4761, 4810, 6646, 8848]	[2306, 3491, 3496, 3977, 4761, 4810, 6646, 8848]	[2306, 3491, 3496, 3977, 4761, 4810, 6646, 8848]	[2306, 3491, 3496, 3977, 4761, 4810, 6646, 8848]	[2306, 3491, 3496, 3977, 4761, 4810, 6646, 8848]	[2306, 3491, 3496, 3977, 4761, 4810, 6646, 8848]	[2306, 3491, 3496, 3977, 4761, 6646, 8848]	[2306, 3491, 3496, 3977, 4761, 4810, 6646, 8848]	[2306, 3491, 3496, 3977, 4761, 4810, 6646, 8848]	[2306, 3491, 3496, 3977, 4761, 4810, 6646, 8848]	[2305, 3490, 3495, 3976, 4760, 4809, 6645, 8847]	[2306, 3491, 3496, 3977, 4761, 4810, 6646, 8848]	[1237, 1607, 2306, 3491, 3496, 3977, 4761, 4810, 6646, 8848]	[985, 1237, 1607, 2306, 3491, 3496, 3977, 4761, 4810, 6646, 8848]	[1237, 1242, 3491, 3496, 3977, 4761, 4810, 6646, 8848]	[1553, 2710, 5570, 8156, 8814, 9067]	[1581, 1625, 6682, 8337]	[1270, 4086, 5070, 8310]	[5967, 6651, 8306]	[6689, 8344]	[1239, 8321]	[1297, 4714, 5604, 6688, 8343]	[1297, 8337]	[1268, 4382, 5074, 6659, 8314]	[1268, 8314]	[7611, 8768]	[1293]	[4969, 6118, 8188, 8341]	[1071, 2719, 4386, 5078, 7350, 7363, 9076]
ACAT	[3968, 3982, 4236, 4378, 5235, 6944, 8651, 8793]	[5220, 6828, 6929, 8778]	[4206, 5205, 6435, 6813, 8763]	[2372, 4362, 5219, 6827, 8635, 8777]	[3693, 4220, 5219, 6827, 7649, 8635, 8777]	[3693, 4220, 5219, 6827, 6928, 7649, 8777]	[4362, 5219, 6827, 8777]	[4220, 5219, 6827, 8777]	[4220, 8777]	[941, 4220, 4362, 8635, 8777]	[2372, 3693, 4220, 6450, 6828, 8636, 8778]	[5219, 8635, 8777]	[5209, 5226, 5234, 7656, 8642, 8784]	[3697, 4092, 4224, 5223, 6831, 8781]	[4207, 5206, 5214, 8622, 8764]	[5271, 5279, 6879, 8829]	[1041, 3647, 4439, 5296, 6516, 8869]	[2103, 5270, 6440, 8183, 8533, 8743]	[2103, 5270, 6440, 8183, 8533, 8743]	[2103, 5270, 6440, 8183, 8533, 8743]	[2103, 5270, 6440, 8183, 8533, 8743]	[2103, 5270, 6440, 8183, 8533, 8743]	[2103, 5270, 6440, 8183, 8533, 8743]	[5270, 6440, 8183, 8533, 8743]	[5270, 6440, 8183, 8533, 8743]	[5270, 6440, 8183, 8533, 8743]	[2103, 5270, 6440, 8183, 8533, 8743]	[5270, 6440, 8183, 8533, 8743]	[5270, 6440, 8183, 8533, 8743]	[5270, 6440, 8183, 8533, 8743]	[2102, 5269, 6439, 8182, 8532, 8742]	[3178, 5270, 6440, 8183, 8533, 8743]	[5270, 6440, 8183, 8533, 8743]	[5270, 6440, 8183, 8533, 8743]	[992, 1537, 3323, 5270, 6440, 8183, 8533, 8743]	[2111, 3629, 4421, 5278, 6498, 7066, 8851]	[2139, 2459, 3657, 4657, 6526, 6677, 7094, 8737, 8879]	[2112, 3630, 4422, 5279, 5637, 7067, 8852]	[2108, 2428, 3626, 4418, 5275, 6495, 6646, 8848]	[2146, 2159, 2466, 3664, 4874, 6533, 6684, 7101, 8886, 9330]	[1044, 2123, 2345, 2443, 3641, 4433, 5178, 5273, 5290, 6510, 8721, 8863, 9307]	[1231, 2145, 2924, 3663, 4455, 5230, 5235, 5312, 6532, 6683, 8885]	[2459, 3657, 4449, 5306, 6526, 7094, 8879]	[917, 2116, 2436, 3634, 4426, 5266, 5283, 6503, 6654, 7071, 8856]	[3634, 4426, 5201, 5206, 5283, 6503, 8856, 9300]	[2141, 2461, 3659, 4451, 6528, 7096, 8881, 9325]	[1510, 2141, 3659, 5273, 5308, 6528, 8536, 8739, 8881]	[1514, 2143, 3661, 5310, 6530, 8883]	[2120, 2440, 3638, 4430, 5270, 5287, 6507]
ACCA	[335, 2087, 3608, 4154, 5696, 6759, 7659, 7957]	[320, 2948, 3593, 4139, 5681, 6744, 7255, 7644, 7942]	[305, 3578, 4124, 4552, 5666, 6729, 7629, 7713, 7927]	[319, 2947, 3592, 4138, 5680, 7941]	[2806, 4138, 5680, 6743, 7643, 7941]	[319, 2071, 3592, 5680, 6743, 7643, 7941]	[319, 2071, 2947, 3592, 4138, 5680, 7643, 7941]	[319, 3592, 4138, 5680, 6743, 7643, 7941]	[319, 3592, 4138, 5680, 6743, 7260, 7643, 7941]	[319, 2071, 3533, 3592, 5680, 6743, 7730, 7941]	[319, 3592, 4138, 5681, 6744, 7644, 7731]	[319, 3592, 4138, 6743, 7643, 7941]	[320, 1683, 5687, 7219, 7734, 7948]	[320, 3331, 3596, 4142, 6747, 7647]	[306, 1944, 3579, 6730, 7630, 7928]	[371, 3644, 4190, 5309, 5732, 6795, 7288, 7993]	[369, 1871, 2902, 5757, 5772, 5988, 8889]	[370, 941, 2200, 4932, 5731, 5746, 8049, 8806, 8905]	[370, 941, 2200, 4932, 5731, 5746, 8049, 8806, 8905]	[370, 941, 2200, 4932, 5731, 5746, 8049, 8806, 8905]	[370, 941, 2200, 4932, 5731, 5746, 8049, 8806, 8905]	[370, 941, 2200, 4932, 5731, 5746, 8049, 8806, 8905]	[370, 941, 2200, 4932, 5731, 5746, 8049, 8806, 8905]	[370, 941, 4932, 5731, 5746, 8049, 8806, 8905]	[370, 941, 4932, 5731, 5746, 8049, 8806, 8905]	[370, 941, 4932, 5731, 5746, 8049, 8806, 8905]	[370, 941, 2200, 4932, 5731, 5746, 8049, 8806, 8905]	[370, 941, 4932, 5731, 5746, 8049, 8806, 8905]	[370, 941, 4932, 5731, 5746, 8049, 8806, 8905]	[370, 941, 4932, 5731, 5746, 8049, 8806, 8905]	[369, 940, 2199, 4931, 5730, 5745, 8048, 8805, 8904]	[370, 941, 4932, 5731, 5746, 8049, 8806, 8905]	[370, 4932, 5731, 5746, 8049, 8806, 8905]	[370, 4932, 5731, 5746, 8049, 8806, 8905]	[370, 4932, 5731, 5746, 8049, 8806, 8905]	[360, 1488, 1575, 1862, 2159, 3199, 5739, 5754, 6127, 8871]	[388, 1890, 2912, 5767, 5782, 8899, 9241]	[361, 1489, 1863, 2885, 3166, 3593, 5740, 5755, 8872]	[357, 1859, 2881, 3477, 3589, 5736, 5751, 8868]	[389, 1897, 1903, 2919, 5774, 5789, 6162, 8906]	[372, 1455, 1874, 2896, 3604, 5751, 5766, 8883, 9225]	[388, 1890, 1896, 3994, 5773, 5788, 9247]	[388, 1580, 1890, 3227, 3508, 3620, 5767, 5782, 8899, 9241]	[359, 1478, 1861, 5744, 5759, 8876, 9218]	[359, 1861, 2889, 3597, 4996, 5744, 5759, 6847]	[390, 1892, 2914, 3622, 5769, 5784, 7328, 8901, 9243]	[1886, 2914, 3622, 4227, 5769, 5784, 8901, 9243]	[1894, 2916, 3624, 5771, 5786, 6002, 8903, 9245]	[356, 369, 1584, 1871, 2893, 3174, 4206, 5748, 5763, 7265, 8880, 9222]
ACCC	[3569, 3860, 5210, 5711, 6834, 6953, 8616, 8714]	[956, 1442, 3554, 3845, 5696, 6819, 6938, 8601, 8699, 8706]	[484, 941, 1427, 1486, 3830, 4970, 5681, 6804, 8586, 8684, 8691]	[3553, 3844, 4984, 5194, 5695, 6818, 8600, 8698]	[3844, 4984, 5194, 5695, 6818, 8600, 8698, 8705]	[498, 955, 3553, 3844, 4984, 5194, 5695, 6818, 6937, 8030, 8600, 8698, 8705]	[955, 1582, 1684, 2020, 3553, 3844, 5194, 6501, 6818, 6937, 8600, 8698, 8705]	[955, 3553, 3844, 5194, 5695, 6818, 6937, 8600, 8698, 8705]	[3553, 3844, 4984, 5194, 6818, 6937, 8600, 8698, 8705]	[3844, 4984, 5695, 6818, 6937, 8600, 8698, 8705]	[955, 2141, 3553, 4985, 5195, 6819, 8184, 8601, 8699, 8706]	[955, 3844, 4984, 5194, 6937, 8698, 8705]	[956, 2027, 3560, 3851, 4991, 5702, 6825, 6944, 7203, 8705, 8712]	[956, 1586, 1820, 3848, 5198, 5699, 6822, 6941, 8604, 8702, 8709]	[942, 3831, 5181, 5682, 6805, 6924, 8587, 8685, 8692]	[1007, 3896, 5036, 5246, 6870, 8750]	[203, 711, 2835, 4008, 5817, 6569, 6895, 7700, 8274, 8684, 8790]	[2981, 4120, 4389, 4408, 5245, 6558, 8096, 8291, 9138]	[2981, 4120, 4389, 4408, 5245, 6558, 8096, 8291, 9138]	[2981, 4120, 4389, 4408, 5245, 6558, 8096, 8291, 9138]	[2981, 4120, 4389, 4408, 5245, 6558, 8096, 8291, 9138]	[2981, 4120, 4389, 4408, 5245, 6558, 8096, 8291, 9138]	[2981, 4120, 4389, 4408, 5245, 6558, 8096, 8291, 9138]	[4120, 4389, 4408, 5245, 6558, 8096, 8291, 9138]	[4120, 4389, 4408, 5245, 6558, 8096, 8291, 9138]	[4120, 4389, 4408, 5245, 6558, 8096, 8291, 9138]	[2981, 4120, 4389, 4408, 5245, 6558, 8096, 8291, 9138]	[4120, 4389, 4408, 5245, 6558, 8096, 8291, 9138]	[4120, 4389, 4408, 5245, 6558, 8096, 8291, 9138]	[4120, 4389, 4408, 5245, 6558, 8096, 8291, 9138]	[203, 2980, 4119, 4388, 4407, 5244, 6557, 8095, 8290, 9137]	[1265, 1805, 4120, 4389, 4408, 5245, 6558, 8096, 8291, 9138]	[1006, 4120, 4389, 4408, 5245, 6558, 8096, 8291, 9138]	[1006, 1633, 4120, 4389, 4408, 5245, 6558, 8096, 8291, 9138]	[4120, 4389, 4408, 5245, 6558, 8096, 8291, 9138]	[194, 4395, 4767, 5799, 6551, 6877, 8104, 8256]	[222, 1063, 1835, 4795, 4882, 5827, 6579, 8132, 8284]	[195, 564, 5208, 5800, 6552, 6878, 8105, 8257, 8773]	[191, 4851, 6548, 8253]	[223, 4889, 5834, 6586, 7717, 8139]	[206, 4866, 5811, 6563, 8116, 8268]	[222, 2406, 5293, 5833, 6911, 8138, 8290, 8806]	[222, 4795, 4882, 5827, 6905, 7710, 8132, 8284, 8800]	[193, 1538, 2377, 3995, 5804, 6556, 8109, 8261, 8777]	[193, 2377, 3714, 3995, 5804, 6882, 8109, 8261, 8777]	[224, 4884, 5829, 6581, 8134, 8286]	[218, 2826, 3293, 4020, 5829, 6581, 6590, 6907, 8134, 8286, 8802]	[5075, 5831, 6282, 6604, 6909, 8136, 8288]	[203, 711, 1358, 1725, 8071, 8113, 8265]
ACCG	[118, 130, 1232, 4370, 4637, 4730]	[102, 114, 4355, 4715, 6784]	[88, 100, 1750, 1829, 4340, 4700, 7493]	[102, 114, 1843, 4354, 4714]	[102, 114, 4354, 4714, 7507]	[102, 114, 4354, 4714]	[102, 114, 1843, 4354, 4621, 4714]	[102, 114, 2700, 3936, 4354, 4621, 4714]	[102, 114, 1843, 3936, 4354, 4714, 9050]	[102, 114, 1843, 4354, 4621, 4714, 7507]	[102, 114, 1764, 1843, 4354, 7508]	[102, 114, 1843, 4714]	[102, 114, 1466, 3943, 4361, 4721, 6790, 7514]	[102, 114, 1768, 1847, 4358, 4718, 7511]	[89, 101, 1830, 4341]	[154, 166, 3988, 4406, 7559]	[152, 4210]	[153, 3307, 4189, 4198, 6060, 6963, 7248]	[153, 3307, 4189, 4198, 6060, 6963, 7248]	[153, 3307, 4189, 4198, 6060, 6963, 7248]	[153, 3307, 4189, 4198, 6060, 6963, 7248]	[153, 3307, 4189, 4198, 6060, 6963, 7248]	[153, 3307, 4189, 4198, 6060, 6963, 7248]	[153, 3307, 4189, 4198, 6060, 6963, 7248]	[153, 3307, 4189, 4198, 6060, 6963, 7248]	[153, 3307, 4189, 4198, 6060, 6963, 7248]	[153, 3307, 4189, 4198, 6060, 6963, 7248]	[153, 3307, 4189, 4198, 6060, 6963, 7248]	[153, 3307, 4189, 4198, 6060, 6963, 7248]	[153, 3307, 4189, 4198, 6060, 6963, 7248]	[152, 3306, 4188, 4197, 6059, 6962, 7247]	[153, 1501, 1510, 4189, 4198, 6060, 6963, 7248]	[153, 4189, 4198, 6060, 6963, 7248]	[153, 1815, 1894, 4189, 4198, 6060, 6963, 7248]	[153, 1815, 4189, 4198, 6060, 6963, 7248]	[143, 2260, 4192, 4197, 4843, 7243, 7298, 8357]	[171, 4220, 7271, 8385]	[144, 2261, 4193, 7244, 8358]	[140, 1208, 1488, 2257, 7240, 8354]	[172, 2295, 4227, 7278, 8392]	[155, 4204, 4683, 7255, 7268, 8369]	[171, 1239, 4226, 4231, 4877, 6487, 7177]	[171, 2288, 4220, 4801, 7271, 7326, 8385]	[142, 1210, 2265, 3715, 4197, 4848, 7248]	[142, 1210, 4197, 4848, 6458, 7148]	[173, 2290, 4803, 7273]	[167, 1034, 2290, 4873, 7173]	[175, 4073, 4224, 4238, 6485, 7275, 8389]	[152, 1497, 7307]
ACCT	[1178, 2036, 2116, 3674, 4085, 4929, 5259, 6281, 6978, 8934]	[1163, 1224, 2021, 2101, 3652, 3659, 4892, 5244, 6266, 6963, 7875, 8919]	[2006, 2086, 3644, 4877, 5229, 6251, 6948, 7860, 8904]	[1474, 2020, 3658, 4891, 5243, 6265, 6962, 8918]	[1486, 2020, 2100, 3602, 3658, 4891, 5243, 6265, 7874, 8918, 9103]	[2020, 2100, 3658, 4069, 5243, 6265, 6962, 8918]	[3658, 4891, 6265, 6962, 7339, 7874, 8918]	[2020, 2088, 2100, 3143, 3658, 6265, 6962, 7874, 8918]	[2100, 4891, 5609, 6265, 6370, 6962, 7239, 8918]	[1162, 2100, 3143, 3658, 4891, 5243, 6265, 7239, 7874, 8918]	[2100, 3143, 3658, 4069, 5244, 6266, 6963, 7875, 8919]	[2020, 2100, 3658, 4891, 5033, 6265, 6962, 7239, 7874, 8918, 9103]	[2107, 3665, 4898, 5250, 6272, 6969, 7246, 7881, 8925]	[2104, 3662, 4895, 5247, 6269, 6966, 7243, 7878, 8922]	[2087, 3645, 5230, 6252, 6949, 8905]	[2152, 3710, 5295, 5661, 6317, 7014, 7926, 8970, 9155]	[2853, 3204, 3208, 3567, 4239, 4770, 7794, 8706, 9241]	[510, 4003, 4139, 5294, 6490, 6502, 6687, 7535, 9026]	[510, 4003, 4139, 5294, 6490, 6502, 6687, 7535, 9026]	[510, 4003, 4139, 5294, 6490, 6502, 6687, 7535, 9026]	[510, 4003, 4139, 5294, 6490, 6502, 6687, 7535, 9026]	[510, 4003, 4139, 5294, 6490, 6502, 6687, 7535, 9026]	[510, 4003, 4139, 5294, 6490, 6502, 6687, 7535, 9026]	[510, 4003, 4139, 5294, 6490, 6502, 6687, 7535, 9026]	[510, 4003, 4139, 5294, 6490, 6502, 6687, 7535, 9026]	[510, 4003, 4139, 5294, 6490, 6502, 6687, 7535, 9026]	[510, 4003, 4139, 5294, 6490, 6502, 6687, 7535, 9026]	[510, 4003, 4139, 5294, 6490, 6502, 6687, 7535, 9026]	[510, 4003, 4139, 5294, 6490, 6502, 6687, 7535, 9026]	[510, 4003, 4139, 5294, 6490, 6502, 6687, 7535, 9026]	[509, 4002, 4138, 5293, 6489, 6501, 6686, 7534, 9025]	[510, 4003, 4139, 5294, 6490, 6502, 6687, 7535, 9026]	[3194, 4003, 4139, 5294, 6490, 6502, 6687, 7535, 9026]	[3194, 4003, 4139, 5294, 6490, 6502, 6687, 7535, 9026]	[2071, 3178, 3194, 4003, 4139, 5294, 6490, 6502, 6687, 7535, 9026]	[1010, 1047, 1802, 2835, 3186, 3549, 4221, 4752, 7004, 7776]	[1086, 1936, 2863, 3214, 3218, 3577, 4249, 4780, 5696, 7206, 7804, 8716]	[1909, 2836, 3187, 3191, 3550, 4222, 4753, 5669, 7179, 7777]	[1007, 1055, 1799, 2832, 3183, 3187, 3546, 4218, 4749, 5665, 7175, 7773, 8681, 8685]	[1246, 1837, 1943, 2870, 3221, 3225, 3584, 4256, 4787, 5703, 7213, 8723]	[1920, 2847, 3198, 3202, 3561, 4233, 4764, 7788, 8700]	[1075, 1086, 3220, 4255, 4786, 5006, 8722]	[1026, 1038, 1075, 1086, 1830, 1936, 3214, 3218, 3577, 4249, 4780, 5696, 6588, 7206, 7804, 8716]	[707, 1009, 1046, 1801, 2840, 3554, 4226, 4757, 8693]	[1046, 1057, 1907, 2840, 3191, 4226, 4757, 5673, 8693]	[3216, 3220, 3579, 3747, 4251, 5698, 7208, 7806]	[1082, 1826, 1832, 2865, 3216, 3220, 4251, 4782, 7806, 8718, 9253]	[373, 1079, 1090, 3218, 3222, 3581, 4253, 4784, 5004, 6583, 7150, 8720]	[1007, 2156, 2715, 3558, 4230, 4761, 8697]
ACGA	[1692, 1856, 8495, 8514]	[899, 1841, 8480, 8499]	[884, 1040, 8465, 8484]	[898, 8498, 8540]	[898, 1054, 1840, 3007, 8479, 8498]	[898, 1840, 8479, 8498]	[898, 8479, 8498, 8540]	[898, 1054, 1840, 8479, 8498]	[898, 1054, 8498]	[898, 1676, 3180, 8479, 8498]	[898, 1054, 8499]	[898, 8479, 8498]	[899, 1055, 1847, 8505]	[899, 8502]	[885, 1827, 8466]	[1892, 8531, 8550]	[93, 952]	0	0	0	0	0	0	0	0	0	0	0	0	0	[93]	0	[949, 1105, 1108, 1891]	[949, 1105]	[949]	[84, 943, 3196, 8608]	[112, 971, 4577]	[85, 944]	[81, 940, 3193, 8605]	[113, 972, 7629, 8607, 9327]	[96, 955, 9304]	[112, 971, 998]	[112, 971, 8600]	[83]	[83, 942, 8613, 8743]	[114, 973, 7624, 8602, 8638]	[108, 967, 994]	[116, 975, 1235, 7085]	[93, 952, 4558, 6169]
ACGC	[29, 1037, 2487, 6120, 6702]	[13, 1022, 1038, 1710, 1913, 2472, 4728, 5138, 6105, 6687]	[1007, 1023, 1898, 2457, 4512, 4713, 6090, 6672, 7644]	[13, 1021, 1037, 1709, 1912, 4727, 6104, 6686]	[13, 2471, 6104, 6686, 7579, 7658]	[13, 1021, 1037, 1912, 2471, 2552, 4727, 6104, 6686]	[13, 1021, 1709, 1912, 2471, 4727, 6104]	[13, 2210, 2471, 4727, 6104, 6686, 7658]	[13, 875, 953, 2210, 2471, 4526, 6104, 6686, 7658]	[13, 875, 1021, 1912, 2210, 2471, 4526, 4727, 6686, 7658]	[13, 1037, 1618, 2210, 2471, 4728, 4738, 6105, 6687]	[13, 1912, 2471, 4526, 4727, 6104, 6686, 7658]	[13, 1625, 1919, 2067, 2217, 2478, 3491, 4734, 5144, 6111]	[13, 1022, 1916, 2475, 4731, 6108, 6690, 7823]	[0, 1899, 2458, 4714, 6091, 6673, 7645]	[65, 1073, 1511, 1964, 2523, 2703, 3435, 6156, 6738, 7470]	[2548, 4603, 4804, 7033]	[2278, 2522, 3739, 4778, 4904, 6608, 7822]	[2278, 2522, 3739, 4778, 4904, 6608, 7822]	[2278, 2522, 3739, 4778, 4904, 6608, 7822]	[2278, 2522, 3739, 4778, 4904, 6608, 7822]	[2278, 2522, 3739, 4778, 4904, 6608, 7822]	[2278, 2522, 3739, 4778, 4904, 6608, 7822]	[1029, 2522, 3739, 4778, 4904, 6608, 7822]	[1029, 2522, 3739, 4778, 4904, 6608, 7822]	[1029, 2522, 3739, 4778, 4904, 6608, 7822]	[2278, 2522, 3739, 4778, 4904, 6608, 7822]	[1029, 2522, 3739, 4778, 4904, 6608, 7822]	[1029, 2522, 3739, 4778, 4904, 6608, 7822]	[1029, 2522, 3739, 4778, 4904, 6608, 7822]	[2277, 2521, 3738, 4777, 4903, 6607, 7821]	[2522, 3739, 4778, 4904, 6608, 7822]	[926, 1072, 1088, 1963, 2522, 2623, 3739, 4778, 4904, 6608, 7822]	[926, 1072, 1088, 1484, 1963, 2522, 2702, 3739, 4778, 4904, 6608, 7822]	[1072, 1088, 1673, 1963, 2522, 3739, 4778, 4904, 6608, 7822]	[2530, 2604, 4585]	[2413, 2558, 2562, 2632, 4613, 4814, 7043]	[2535, 2605, 4586, 4787, 6909, 7016]	[2527, 2601, 4582, 4783]	[2565, 2569, 2639, 4620, 4821, 6463, 7050]	[2542, 4798, 7027]	[2568, 2638, 4619]	[2558, 2562, 4613, 4814, 7043]	[2535, 2539, 2609, 4791, 6058, 8679]	[2535, 2539, 2609, 4590, 6913]	[2560, 2634, 4615, 4816]	[2415, 2560, 2634, 4615, 4816, 4835]	[2562, 2566, 2636, 4818]	[2394, 2539, 4312, 4921, 5205]
ACGG	[1449, 1554, 7285, 7509]	[3181, 4747, 4807, 5048, 7494]	[1436, 1524, 4792, 5838, 7255, 7479, 8874]	[1538, 4806, 7269, 7378, 7493]	[1538, 4806, 6655, 7269, 7493]	[1433, 1538, 2296, 4806, 7412, 7493]	[4806, 7269, 7378, 7493]	[1538, 4300, 7269, 7493]	[4806, 7269, 7853]	[1054, 1450, 1538, 2396, 4746, 4806, 6244, 6655, 6665, 7269, 7493]	[1538, 2660, 4747, 4807, 7270, 7494]	[1462, 1538, 1721, 7493]	[1545, 6839, 7276, 7500]	[1542, 3400, 4810, 7273, 7497, 7857]	[532, 3167, 4287, 4793, 7256, 7480]	[1142, 1590, 4649, 4858, 7545]	[2977, 8406, 9375]	[1072, 1279, 1589, 3332, 3587]	[1072, 1279, 1589, 3332, 3587]	[1072, 1279, 1589, 3332, 3587]	[1072, 1279, 1589, 3332, 3587]	[1072, 1279, 1589, 3332, 3587]	[1072, 1279, 1589, 3332, 3587]	[1589, 3332, 3587]	[1589, 3332, 3587]	[1589, 3332, 3587]	[1072, 1279, 1589, 3332, 3587]	[1589, 3332, 3587]	[1589, 3332, 3587]	[1589, 3332, 3587]	[1071, 1278, 1588, 3331, 3586]	[1279, 1589, 3332, 3587]	[1484, 1501, 1589, 3587]	[1589, 3587]	[1484, 1589, 3587]	[2455, 6724, 8388]	[1090, 1607, 4846]	[510]	[6897, 9354]	[1614, 9392]	[521, 9369]	[8422]	[2075, 4846, 6440, 6752, 9385]	[2460, 6905]	[1578, 6905, 8393]	[9387]	[533, 1515, 2485, 6930, 8992]	[8420, 9389]	[6663, 6679, 6909]
ACGT	[3143, 6010, 6467]	[3128]	[3113]	[3127]	[1065, 3127, 7205]	[3127]	[3127]	[3127, 6451]	[3127]	[2917, 3127]	[3127]	[1065, 3127, 7205]	[1066, 3134]	[1066, 3131, 6455]	[3114]	[3179, 3222, 3691]	[927, 6071]	0	0	0	0	0	0	0	0	0	0	0	0	0	0	0	[1116, 2968, 3178]	[1116, 2968, 3178]	0	[982]	[4867, 6081]	[983]	[4836]	[947, 1011, 6088]	[930, 994, 6065]	[1010, 6087]	[1010, 1514, 1964, 4867, 6081]	0	[981]	[948, 1012, 4869, 5308, 6083]	[1006, 6083]	[6085]	[991, 6062]
ACTA	0	[7952, 8914]	0	[6934]	[5212]	[5257]	0	[6934]	[5212, 6934]	[4144, 7202, 7951]	0	[6587]	[4151]	[5684]	[4131]	[2841, 6986, 8003]	[246, 7697]	[2189, 6177]	[2189, 6177]	[2189, 6177]	[2189, 6177]	[2189, 6177]	[2189, 6177]	[6177]	[6177]	[6177]	[2189, 6177]	[6177]	[6177]	[6177]	[246, 2188, 6176]	[6177]	[6177]	[6177]	[6177]	[237]	[265, 6605]	[238]	[234]	[266, 7714]	[249, 6658]	[265, 6611]	[265, 1912, 7707]	[236]	[236, 6651, 8236]	[267, 2227]	[261, 3042]	[6609]	[246, 3041, 4212, 6586, 6655, 7688]
ACTC	[1596, 8235, 8768, 8980, 9160, 9166]	[2974, 4245, 4315, 8753, 8965, 9151]	[2944, 2959, 6289, 8738, 8950, 9136]	[2973, 4244, 8752, 8964, 9150]	[4244, 8219, 8752, 8964, 9150]	[2973, 4244, 8752, 8964, 9150]	[4314, 8752, 8964, 9150]	[4244, 8219, 8752, 8964, 9150]	[1580, 2973, 4244, 8752, 8964, 9150, 9273]	[2958, 2973, 6303, 8752, 8964, 9150]	[1580, 2958, 2973, 4244, 7013, 8753, 8965, 9151]	[1631, 2973, 4244, 6798, 8964, 9150, 9273]	[2966, 2980, 4251, 8759, 8971, 9157]	[4248, 7053, 8223, 8756, 8968, 9154]	[1567, 2945, 2960, 8206, 8739, 8951, 9137]	[23, 2851, 3025, 4296, 5747, 8138, 8271, 8804, 9016, 9202]	[21, 1681, 5105, 7712, 8221, 8844, 8992, 9067]	[22, 965, 3641, 6133, 6207, 8821, 9258, 9369]	[22, 965, 3641, 6133, 6207, 8821, 9258, 9369]	[22, 965, 3641, 6133, 6207, 8821, 9258, 9369]	[22, 965, 3641, 6133, 6207, 8821, 9258, 9369]	[22, 965, 3641, 6133, 6207, 8821, 9258, 9369]	[22, 965, 3641, 6133, 6207, 8821, 9258, 9369]	[22, 3641, 6133, 6207, 8821, 9258, 9369]	[22, 3641, 6133, 6207, 8821, 9258, 9369]	[22, 3641, 6133, 6207, 8821, 9258, 9369]	[22, 965, 3641, 6133, 6207, 8821, 9258, 9369]	[22, 3641, 6133, 6207, 8821, 9258, 9369]	[22, 3641, 6133, 6207, 8821, 9258, 9369]	[22, 3641, 6133, 6207, 8821, 9258, 9369]	[21, 964, 3640, 6132, 6206, 8820, 9257, 9368]	[22, 965, 3641, 6133, 6207, 8821, 9258, 9369]	[22, 3641, 6133, 6207, 8821, 9258, 9369]	[22, 3641, 6133, 6207, 8821, 9258, 9369]	[22, 3641, 6133, 6207, 8821, 9258, 9369]	[12, 716, 1672, 3985, 5043, 7694, 8826, 9049]	[40, 1700, 3815, 4593, 7532, 7722, 8231, 8854, 9002, 9077]	[13, 1673, 4566, 5088, 7505, 7695, 8204, 8827, 8975, 9050, 9225]	[9, 1669, 4562, 7691, 8200, 8823, 8971, 9035, 9046]	[41, 4600, 8315, 8861, 9009, 9084, 9257]	[24, 4577, 7516, 7706, 8215, 8838, 8986, 9061]	[40, 1700, 2027, 2787, 7728, 8860, 9008, 9258]	[40, 7722, 8231, 8854, 9002, 9077]	[11, 1671, 1998, 7488, 7699, 8285, 8831, 8979, 9229]	[11, 7699, 8831, 8979, 9229]	[42, 1702, 4595, 7178, 7534, 7724, 8233, 8310, 8856, 9079, 9252, 9258]	[36, 2023, 7724, 8856, 9004, 9066, 9079]	[44, 1704, 4597, 7536, 7726, 8804, 8858, 9006, 9081]	[21, 1681, 2008, 4574, 8289, 8835, 8983, 9058]
ACTG	[1212, 1278, 1577, 3998, 4662, 6410, 9141]	[1197, 1562, 3154, 4647, 6391, 9126]	[1182, 3139, 4632, 7909, 9111]	[1262, 1561, 3153, 4646, 6156, 9125]	[1262, 1561, 3153, 4646, 9125]	[1262, 1561, 3153, 4621, 4646, 9125]	[1561, 3153, 4646, 5139, 9125]	[1228, 1262, 3108, 4646, 9125]	[1262, 1561, 4646, 5914, 9125]	[1196, 1561, 3153, 4646]	[1262, 3153, 4647, 6234, 6250, 9126]	[1051, 1262, 3108, 4646]	[1568, 4653, 6240, 9132]	[1263, 1565, 3157, 4650, 6160, 6237, 9129]	[1183, 1548, 4633, 6143, 9112]	[1314, 1613, 3205, 4698, 4766, 6285, 6296]	[955, 1611, 1616, 2373, 3038, 4203, 4224, 4674, 4791, 5052, 5383, 5745, 5991, 6203, 8316, 9251]	[1232, 4033, 4177, 4697, 6232, 6651, 9285]	[1232, 4033, 4177, 4697, 6232, 6651, 9285]	[1232, 4033, 4177, 4697, 6232, 6651, 9285]	[1232, 4033, 4177, 4697, 6232, 6651, 9285]	[1232, 4033, 4177, 4697, 6232, 6651, 9285]	[1232, 4033, 4177, 4697, 6232, 6651, 9285]	[4033, 4177, 4697, 6232, 6651, 9285]	[4033, 4177, 4697, 6232, 6651, 9285]	[4033, 4177, 4697, 6232, 6651, 9285]	[1232, 4033, 4177, 4697, 6232, 6651, 9285]	[4033, 4177, 4697, 6232, 6651, 9285]	[4033, 4177, 4697, 6232, 6651, 9285]	[4033, 4177, 4697, 6232, 6651, 9285]	[1231, 4032, 4176, 4696, 6231, 6650, 9284]	[895, 1232, 1247, 2078, 2086, 4033, 4177, 4697, 6232, 6651, 9285]	[1313, 1612, 2260, 4033, 4177, 4697, 6232, 6651, 9285]	[1313, 1612, 3159, 3204, 4033, 4177, 4697, 6232, 6651, 9285]	[1313, 1612, 4033, 4177, 4697, 6232, 6651, 9285]	[946, 1243, 1602, 2355, 4185, 4206, 4656, 4773, 5106, 5365, 5727, 5973, 6453, 7679, 8298]	[974, 1271, 1630, 2383, 3045, 3820, 4234, 4684, 5134, 5393, 5755, 5998, 8326]	[947, 1244, 2356, 4042, 4207, 4657, 5035, 5107, 5366, 5728, 5971, 7582, 8299, 9234]	[1234, 1599, 2352, 4182, 4194, 4203, 4322, 4653, 5031, 5103, 5724, 8295, 9230]	[975, 1272, 1637, 2390, 4241, 4691, 5069, 5141, 5400, 5762, 6005, 8333, 9268, 9275]	[958, 1249, 1441, 1614, 4218, 5118, 5377, 5739, 8310]	[1630, 2242, 3054, 3396, 4075, 4690, 4807, 5761, 6004, 7540, 9267]	[974, 1457, 1630, 2114, 2383, 4234, 4684, 4744, 5134, 5393, 5755, 8326]	[4211, 4661, 4778, 5111, 5370, 5732]	[945, 1242, 1490, 1601, 1817, 3025, 4211, 4661, 4778, 5111, 5732, 9238]	[976, 1122, 1273, 1280, 1632, 4686, 5395, 5757, 6000, 6210, 6215, 7709, 8328, 9263]	[2124, 2385, 4236, 4686, 4803, 5395, 5757, 6210, 6215, 7611, 8328, 9263]	[978, 1124, 1634, 2387, 4217, 4688, 4805, 5138, 5397, 5759, 6005, 8330, 9275]	[955, 1755, 2095, 2495, 3026, 4665, 4782, 5115, 5374, 5736, 5979, 8307]
ACTT	[2172, 9119]	[7703, 9104]	[2142, 2841, 5916]	[2156]	[2065, 5921, 7702]	[2156, 5033]	[2156, 9103]	[2156, 2855, 5033]	[7702]	[2156, 5930]	[2156, 9104]	0	[3774, 3959, 9110]	[2069, 2160, 2859, 2964, 9107]	[6601, 9090]	[2208, 3819, 5085, 7754]	[51, 3751, 7741]	[3071, 7810, 9290]	[3071, 7810, 9290]	[3071, 7810, 9290]	[3071, 7810, 9290]	[3071, 7810, 9290]	[3071, 7810, 9290]	[3071, 7810, 9290]	[3071, 7810, 9290]	[3071, 7810, 9290]	[3071, 7810, 9290]	[3071, 7810, 9290]	[3071, 7810, 9290]	[3071, 7810, 9290]	[51, 3070, 7809, 9289]	[7810, 9290]	[2116, 2207, 7810, 9290]	[2207, 7810, 9290]	[1533, 2207, 7810, 9290]	[42, 817, 5008, 5092]	[70, 3761]	[43, 1717, 2216, 3718, 3734, 5093]	[39, 1713, 3730]	[71, 1751]	[54, 1728, 3745]	[70, 3767]	[70, 710, 1744, 3761, 5120]	[41, 2220, 3191, 3738, 7728]	[41, 3738]	[72, 3175]	[66, 3763]	[74, 714, 3098, 3765, 5679]	[51, 826, 3742, 8002]
AGAA	[7044]	[6422]	[7014, 7282]	0	[7028]	0	0	[5382, 7028, 7296]	[7028]	[7028]	[7029, 7297, 8181]	[7028, 7273, 7296]	[2541]	[7032, 7300, 7971]	[2521, 7015]	[7080, 8019]	[363, 2597, 7764, 8059, 8337]	[5954]	[5954]	[5954]	[5954]	[5954]	[5954]	[2893, 5954]	[2893, 5954]	[2893, 5954]	[5954]	[2893, 5954]	[2893, 5954]	[2893, 5954]	[5953]	[5954]	[5954]	[5954]	[5954]	[354, 2579, 7746]	[382, 1843, 2607, 8069]	[355, 2580, 6840, 7747, 8042]	[351, 2576, 7743, 8038]	[383, 2614, 7781]	[366, 2591, 4448, 6851]	[382, 2613, 7780]	[382, 2607, 7774, 8069]	[353, 2584, 7751, 8046]	[353, 2584]	[384, 2609]	[378, 7776]	[386, 2611]	[363, 2588, 5545, 7755]
AGAC	[6855, 6869, 7945, 8309]	[3334, 5013, 8739, 8917, 9047]	[1872, 2455, 8724, 9032]	[5012, 7929, 9046]	[1886, 5012, 8738, 9046]	[5012, 7929, 8738, 9046]	[7280, 7929, 8738, 9046]	[4889, 5012, 8738, 8874, 9046]	[7929, 8738, 9046]	[3219, 6839, 6853, 8738, 9046]	[3392, 5013, 6838, 6854, 7930, 8739, 9047]	[2469, 8738, 9046]	[6270, 6358, 7936, 8745, 9053]	[5016, 7284, 7933, 8742, 9050]	[1873, 4876, 4999, 9033]	[3778, 4777, 6315, 6905, 9098]	[1939, 3792, 4966, 5021, 5030, 7731, 9030]	[2520, 4349, 4763, 4776, 7312, 8961]	[2520, 4349, 4763, 4776, 7312, 8961]	[2520, 4349, 4763, 4776, 7312, 8961]	[2520, 4349, 4763, 4776, 7312, 8961]	[2520, 4349, 4763, 4776, 7312, 8961]	[2520, 4349, 4763, 4776, 7312, 8961]	[2520, 4349, 4763, 4776, 7312, 8961]	[2520, 4349, 4763, 4776, 7312, 8961]	[2520, 4349, 4763, 4776, 7312, 8961]	[2520, 4349, 4763, 4776, 7312, 8961]	[2520, 4349, 4763, 4776, 7312, 8961]	[2520, 4349, 4763, 4776, 7312, 8961]	[2520, 4349, 4763, 4776, 7312, 8961]	[2519, 4348, 4762, 4775, 7311, 8960]	[4349, 4763, 4776, 7312, 8961]	[2520, 4349, 4763, 4776, 7312, 8961]	[1235, 4349, 4763, 4776, 7312, 8961]	[4349, 4763, 4776, 7312, 8961]	[4948, 5003, 5012, 7013, 7713, 9012]	[4976, 9040]	[3814, 4949, 7714]	[4945, 5009, 5161, 7212, 7710]	[5038, 5047, 7048, 7748, 9047]	[1942, 4878, 4960, 5015, 5024, 5176, 7725, 9024]	[4982, 5037, 5046, 7747, 9046]	[1508, 1958, 4976, 5031, 5040, 9040]	[4871, 4953, 5008, 5017, 7718, 9017]	[4517, 4871, 5008, 5169, 6903, 7718, 9017]	[1960, 4978, 7743, 9042]	[1954, 4376, 4896, 4978, 5033, 5042, 7743, 9042]	[3845, 4980, 9044]	[1030, 1815, 1939, 4957, 7722, 9021]
AGAG	[1493, 8332]	[1722, 8520]	[5383]	0	[2842]	[4374, 5380, 5382]	[8316]	[5380, 5397, 8519]	[2230, 2934]	[5397, 8519]	0	[1878, 3304]	[2941, 6869]	0	0	[3785, 7519]	[783, 5836, 6789, 7621, 8345, 8611]	[7781]	[7781]	[7781]	[7781]	[7781]	[7781]	[7781]	[7781]	[7781]	[7781]	[7781]	[7781]	[7781]	[7780]	[2893, 3355, 7781]	[7781]	[7781]	[1931, 3079, 7781]	[7603, 8327, 8616]	[5846, 6185, 7631, 8355, 8644]	[5819, 6939, 7080, 7604, 8328, 8594]	[5815, 7490, 7600, 8324, 8613]	[7114, 7638, 8362]	[5830, 6169, 7508, 7615, 8339]	[11, 802, 5852, 7637, 8361, 8627, 8643, 8650]	[5846, 6185, 7631, 8355]	[773, 5823, 6878, 7497, 7499, 7501, 7608, 7675, 8332, 8598, 8614, 8621]	[773, 3461, 5823, 7130, 7501, 7608, 8332, 8621]	[6903, 7109, 7523, 7633, 8357, 8646]	[798, 819, 5848, 7522, 7524, 7526, 7633, 8357]	[806, 6354, 6803, 7525, 7635, 8359, 8648]	[783, 5827, 6882, 8748]
AGAT	0	[8875]	[8860]	[3314, 8874]	0	[8874]	[1122, 3314]	0	[2948, 8874]	[6954, 8874]	[8875]	[8874]	[8881]	[8878]	0	[7528]	[6791, 8588]	[5516, 5970]	[5516, 5970]	[5516, 5970]	[5516, 5970]	[5516, 5970]	[5516, 5970]	[1245, 5516, 5970]	[1245, 5516, 5970]	[1245, 5516, 5970]	[5516, 5970]	[1245, 5516, 5970]	[1245, 5516, 5970]	[1245, 5516, 5970]	[5515, 5969]	[5516, 5970]	[5516, 5970]	[5516, 5970]	[5516, 5970]	[1748, 3286]	[3434, 4580, 8598]	0	[5000]	0	[3418, 3671, 8582]	0	[9203]	[8575]	0	0	[6299]	[1780, 3691, 6356, 6805, 8602]	0
AGCA	[5276, 5526, 6808, 7640, 8863]	[5261, 5511, 7625]	[1174, 3716, 5246, 5451, 5496, 7610, 7716]	[5260, 6792, 7624]	[5260, 5465, 5510, 7624]	[1461, 5465, 5510, 6792, 7624]	[5260, 5510, 6792, 7624]	[4308, 5260, 5510, 7624]	[1042, 5260, 5465, 5510, 5514, 6792, 7624]	[3730, 5260, 5465, 5510, 6792, 7624]	[5261, 5511, 7625]	[2198, 5260, 5465, 7624]	[1043, 5267, 5517, 7631]	[3393, 3734, 5264, 5469, 5514, 6796, 7628]	[1026, 2185, 4295, 5247, 5493, 5497, 5972, 7611]	[1094, 5517, 5562, 6844]	[2347, 2594, 3455, 5337, 7618, 7716]	[3440, 3789, 3882, 5549]	[3440, 3789, 3882, 5549]	[3440, 3789, 3882, 5549]	[3440, 3789, 3882, 5549]	[3440, 3789, 3882, 5549]	[3440, 3789, 3882, 4529, 5549]	[3440, 3789, 3882, 5549]	[3440, 3789, 3882, 5549]	[3440, 3789, 3882, 5549]	[3440, 3789, 3882, 5549]	[3440, 3789, 3882, 5549]	[3440, 3789, 3882, 5549]	[3440, 3789, 3882, 5549]	[3439, 3788, 3881, 5548]	[3440, 3789, 3882, 5549]	[3440, 3789, 3882, 5549]	[3440, 3789, 3882, 5549]	[970, 3440, 3789, 3882, 5549]	[957, 2257, 2329, 2576, 2735, 3425, 3437, 5319, 7600, 7698]	[2604, 3465, 4419, 7628, 7726]	[958, 2330, 2736, 3438, 4392, 7601, 8736]	[2573, 2732, 3434, 4388, 5316, 7597, 7695]	[2292, 2364, 2611, 2770, 4426, 5354]	[2588, 2747, 3449, 3806, 4403, 5331, 7612, 7710]	[985, 988, 2363, 2366, 2769, 4425, 5353, 5391]	[2285, 2604, 2763, 3465, 4419, 5347, 7489, 7628, 7726]	[1496, 1504, 1511, 2262, 2334, 2337, 2581, 5324, 5362, 5460]	[2334, 2337, 2740, 4276, 4396, 5324, 5508, 7703]	[2359, 2606, 2765, 3005, 4301, 4421, 5349, 7630]	[981, 2359, 2362, 2606, 3467, 5349, 7491]	[1117, 2289, 2361, 2608, 2767, 3469, 4423, 5351, 7632, 8767]	[2338, 2585, 2744, 3446, 4400, 5328, 7609, 7707]
AGCC	[5376, 5686, 7485, 8198, 8296, 8305]	[3204, 5671, 7401, 7470, 8010, 8549, 9233]	[5346, 5656, 6762]	[5360, 5670, 6882, 7469, 9232]	[1715, 2511, 7469, 9232]	[5360, 5670, 6639, 7469, 9232]	[3203, 5360, 5670, 6882, 7469, 8548, 8556, 9232]	[1715, 3424, 5670, 6639, 7469, 9232]	[2511, 3203, 5360, 5670, 6894, 7469, 8289]	[5360, 5670, 7400, 7469]	[5671, 6777, 6895, 8290, 9233]	[497, 510, 5670, 7400, 7469, 8009]	[5677, 7407, 7476, 8296, 8555, 8563, 9239]	[5364, 5674, 7404, 7837, 8013, 8101, 8293]	[2498, 3545, 5657, 7456, 8276, 9219]	[3, 3255, 3476, 5412, 5605, 5722, 6946, 7521, 9284]	[3701, 7135, 8374, 8639, 8648, 9257]	[1633, 3609, 3701, 7097, 7696, 9582]	[1633, 3609, 3701, 7097, 7696, 9582]	[1633, 3609, 3701, 7097, 7696, 9582]	[1633, 3609, 3701, 7097, 7696, 9582]	[1633, 3609, 3701, 7097, 7696, 9582]	[1633, 3609, 3701, 7097, 7696, 9582]	[1633, 1707, 3254, 3609, 3701, 7097, 7696, 9582]	[1633, 1707, 3254, 3609, 3701, 7097, 7696, 9582]	[1633, 1707, 3254, 3609, 3701, 7097, 7696, 9582]	[1633, 3609, 3701, 7097, 7696, 9582]	[1633, 1707, 3254, 3609, 3701, 7097, 7696, 9582]	[1633, 1707, 3254, 3609, 3701, 7097, 7696, 9582]	[1633, 1707, 3254, 3609, 3701, 7097, 7696, 9582]	[1632, 3608, 3700, 7096, 7695, 9581]	[1633, 3609, 3701, 7097, 7696, 9582]	[3609, 3701, 7097, 7696, 9582]	[3609, 3701, 7097, 7696, 9582]	[1766, 3609, 3701, 7097, 7696, 9582]	[1514, 3683, 6957, 8630, 9239]	[5615, 6981, 6985, 7155, 7224, 8658]	[3684, 4362, 5352, 6958, 7118, 7197, 8622, 8631, 9240]	[4121, 6954, 7193, 8618, 8627]	[4974, 6992, 7231, 8656, 8665]	[1509, 6969, 8633]	[917, 1401, 2850, 6991, 8655, 8664]	[2107, 5535, 6985, 7224, 8649, 8658]	[498, 2821, 3430, 4366, 6962, 7122, 8627, 8635]	[3688, 6958, 6962, 7122, 8626, 8635]	[1226, 3713, 4969, 7147, 7226]	[1220, 5381, 5591, 5606, 8651, 8660]	[549, 1405, 3715, 4971, 6867, 7228, 8662]	[3692, 4133, 7126, 8630, 8639, 9248]
AGCG	[1024, 4309, 4761, 5912, 7388, 9077]	[1009, 4294, 5515, 5759, 6101, 6835, 7373, 7676]	[994, 1012, 4279, 4731, 5882, 6034, 6086, 7358]	[1008, 2796, 4293, 5514, 5896, 6048, 6100, 7675]	[1008, 4293, 6048, 6100, 7372]	[1008, 4293, 4745, 5896, 6048, 7372, 7675]	[1008, 4293, 4745, 5758, 5896, 6048, 6100, 7408]	[1008, 4745, 5896, 6048, 6100, 7372, 9061]	[1008, 2796, 4293, 4745, 6100, 7372, 7408]	[1008, 4293, 5896, 7372, 7675]	[4293, 5897, 6049, 6101, 7069]	[4293, 4745, 5896, 6048, 6100, 7372, 7675]	[4752, 6055, 6107, 7379, 7682]	[4297, 4749, 5900, 6052, 6104]	[995, 4732, 5883, 6035, 6087, 7359]	[1060, 4345, 5948, 6100, 6152, 7424, 7432, 7727]	[2314, 2343, 5859, 7611, 7898]	[258, 7872]	[258, 7872]	[258, 7872]	[258, 7872]	[258, 7872]	[258, 7872]	[258, 2742, 7872]	[258, 2742, 7872]	[258, 2742, 7872]	[258, 7872]	[258, 2742, 7872]	[258, 2742, 7872]	[258, 2742, 7872]	[7871]	[258, 1407, 2288, 7872]	[258, 1059, 1077, 2288, 2847, 7872]	[258, 1059, 1077, 2288, 2713, 2847, 7872]	[258, 1059, 3223, 7872]	[2325, 7373, 7593, 7749, 7837, 7880, 8519, 9027]	[2353, 3649, 5869, 6187, 7407, 7621, 7777, 7865, 7908, 9055]	[491, 2297, 2326, 6160, 7594, 7750, 7838, 7881, 8520, 9028]	[487, 2293, 2322, 2787, 7370, 7590, 7834, 7877, 8516]	[2360, 5876, 6194, 7417, 7784, 7872, 9062]	[2337, 2802, 5853, 7761, 7849, 7892, 9039]	[1359, 2330, 6193, 6298, 7783, 7871, 7914, 8553]	[2353, 2818, 3649, 6187, 6198, 7401, 7621, 7777, 7865, 7908, 8547, 9055]	[1517, 2330, 2795, 4390, 6164, 7754, 7842, 9032]	[1330, 2301, 2330, 5846, 6164, 6269, 7754, 7842, 7885, 8524, 9032]	[2355, 6189, 7779, 7867, 7910, 8549, 9057, 9164]	[1109, 2326, 2355, 4415, 5871, 6189, 7779, 7867]	[280, 2357, 2822, 5873, 6191, 6296, 7405, 7625, 7781, 7869, 8551, 9059]	[2334, 7596, 7602, 9036]
AGCT	[4509, 8473]	[4494, 4506, 6887, 8458]	[1646, 4479, 6872, 8443]	[1660, 2511, 4493, 6886, 8457]	[4493, 6886, 8457]	[6886, 8457]	[1660, 4493, 6886, 8457]	[4493, 6886, 8457]	[1509, 1660, 4493, 8457]	[4493, 6886, 8457]	[4493, 8458]	[6886, 8457]	[4500, 4512, 6893, 8464, 9183]	[1664, 4497, 6890, 6898, 8461]	[6873, 8444]	[2563, 4474, 4545, 8509]	[1382, 7366, 7449, 9404]	[1109, 1341, 4719, 6937]	[1109, 1341, 4719, 6937]	[1109, 1341, 4719, 6937]	[1109, 1341, 4719, 6937]	[1109, 1341, 4719, 6937]	[1109, 1341, 4719, 6937]	[1109, 1341, 4719, 6937]	[1109, 1341, 4719, 6937]	[1109, 1341, 4719, 6937]	[1109, 1341, 4719, 6937]	[1109, 1341, 4719, 6937]	[1109, 1341, 4719, 6937]	[1109, 1341, 4719, 6937]	[1108, 1340, 4718, 6936]	[1109, 4719, 6937]	[1711, 4719, 6937]	[1711, 2987, 4719, 6937]	[4719, 6937]	[5561, 7133, 7431, 9386]	[8832, 9414]	[6613, 7432, 9387]	[5483, 7144, 7428]	[6637, 7466]	[1533, 5573]	[2393, 6646, 7465, 9284, 9420]	[1586, 7161, 9414]	[5512, 6617, 9391]	[1504, 6617, 7436, 9391]	[6975, 6991, 8660]	[6642, 9075, 9416]	[5593, 6644, 7463, 8836]	[4361, 5150, 5570, 6954, 6970, 7357, 7440, 9395]
AGGA	[142, 586, 4772, 7289, 7295, 7533]	[126, 571, 7274, 7280, 7518, 8810]	[112, 556, 4742, 7259, 7265, 7503, 7725, 8795]	[126, 570, 4756, 7273, 7279, 7517]	[126, 570, 4756, 7279, 7517]	[126, 570, 3311, 4752, 7273, 7279, 7517, 7916, 8809]	[126, 570, 4756, 7193, 7273, 7517]	[126, 570, 5341, 6421, 7279, 7517, 7916, 8809]	[126, 570, 4756, 7193, 7279, 7517]	[126, 570, 4756, 7273, 7279, 7517, 7739, 7916]	[126, 570, 7280, 7518, 7740, 8810]	[126, 570, 4756, 6421, 7073, 7517, 7916]	[126, 571, 7280, 7286, 7524, 7746]	[126, 571, 4760, 7521]	[113, 557, 7266, 7504, 7903]	[178, 622, 1035, 4808, 6352, 7325, 7331, 7569]	[4106, 5551, 7350, 7843, 7954, 8385, 9420]	[4174, 5331, 5432, 8024, 8353]	[4174, 5331, 5432, 8024, 8353]	[4174, 5331, 5432, 8024, 8353]	[4174, 5331, 5432, 8024, 8353]	[4174, 5331, 5432, 8024, 8353]	[4174, 5331, 5432, 8024, 8353]	[4174, 5331, 5432, 8024, 8353]	[4174, 5331, 5432, 8024, 8353]	[4174, 5331, 5432, 8024, 8353]	[4174, 5331, 5432, 8024, 8353]	[4174, 5331, 8024, 8353]	[4174, 5331, 8024, 8353]	[4174, 5331, 5432, 8024, 8353]	[4173, 5330, 5431, 8023, 8352]	[4174, 5331, 5432, 8024, 8353]	[3362, 4174, 5331, 5432, 8024, 8353]	[621, 4174, 5331, 5432, 8024, 8353]	[621, 3362, 4174, 5331, 5432, 8024, 8353]	[2106, 5533, 7825, 8367]	[2134, 4116, 5561, 7360, 7853, 7964, 8395]	[5534, 7826, 7835, 7937, 8368]	[2103, 4085, 5530, 7420, 7822, 7933, 8364]	[2141, 4123, 5568, 7860, 7971, 8402]	[2118, 5545, 7435, 7837, 7948, 8379]	[4122, 7859, 7970, 8401]	[5367, 5561, 7853, 7964, 8395]	[4093, 5344, 5538, 5982, 7830, 7941]	[4093, 5538, 7830, 7941, 8372]	[2136, 4118, 5563, 7855, 7966, 8397]	[4118, 5563, 7855, 7966]	[2138, 6826, 7455, 7857, 7968, 8399]	[7432, 7834, 7945]
AGGC	[239, 607, 2532, 4528, 5632, 5884, 7582, 7776, 7782, 8454, 9357]	[224, 933, 2517, 2523, 5617, 5869, 7761, 7767]	[209, 2502, 2508, 4498, 5602, 5854, 7233, 7746, 7752, 8274, 8424]	[223, 932, 2522, 5616, 5868, 7566, 7760, 7766, 8438, 8543]	[223, 932, 2516, 2745, 4512, 5616, 7760, 8293, 8438]	[223, 932, 2516, 2522, 4900, 5616, 5868, 7760, 7766, 8438]	[223, 932, 2516, 2745, 5868, 7760, 7766, 8438, 8543]	[223, 932, 2516, 4149, 5616, 6839, 7247, 7760, 7766, 7805, 8438]	[223, 932, 2522, 5616, 5868, 6040, 6489, 7760, 7766, 8438]	[223, 2516, 4421, 4512, 5519, 5616, 7760, 7766]	[223, 932, 2516, 2522, 5617, 5869, 7761, 7767]	[223, 932, 2516, 2522, 5616, 5868, 7760, 7766, 8438]	[224, 1471, 2523, 4778, 5623, 7767, 7773, 8445]	[224, 933, 2515, 2520, 2526, 2749, 5620, 5872, 6843, 7770, 8442]	[210, 919, 2503, 2509, 4499, 5154, 5460, 5603, 7747, 7753, 8425]	[275, 2574, 4201, 5668, 5920, 7818, 8490]	[273, 538, 3831, 4498, 5693, 8548, 8555]	[274, 2254, 3087, 5015, 5538, 5552, 6091, 7289, 9275]	[274, 2254, 3087, 5015, 5538, 5552, 6091, 7289, 9275]	[274, 2254, 3087, 5015, 5538, 5552, 6091, 7289, 9275]	[274, 2254, 3087, 5015, 5538, 5552, 6091, 7289, 9275]	[274, 2254, 3087, 5015, 5538, 5552, 6091, 7289, 9275]	[274, 2254, 3087, 5015, 5538, 5552, 6091, 7289, 9275]	[274, 2254, 3087, 5015, 5538, 5552, 6091, 7289, 9275]	[274, 2254, 3087, 5015, 5538, 5552, 6091, 7289, 9275]	[274, 2254, 3087, 5015, 5538, 5552, 6091, 7289, 9275]	[274, 2254, 3087, 5015, 5538, 5552, 6091, 7289, 9275]	[274, 2254, 3087, 5015, 5538, 5552, 6091, 7289, 9275]	[274, 2254, 3087, 5015, 5538, 5552, 6091, 7289, 9275]	[274, 2254, 3087, 5015, 5538, 5552, 6091, 7289, 9275]	[273, 2253, 3086, 5014, 5537, 5551, 6090, 7288, 9274]	[274, 2254, 5015, 5538, 5552, 6091, 7289, 9275]	[274, 2567, 2573, 5015, 5538, 5552, 6091, 7289, 9275]	[274, 2567, 2573, 5015, 5538, 5552, 6091, 7289, 9275]	[274, 2567, 2573, 5015, 5538, 5552, 6091, 7289, 9275]	[264, 529, 3813, 5675, 8537, 9169]	[292, 557, 3841, 5703, 5955]	[265, 530, 2576, 5928, 8538]	[261, 526, 1397, 5672, 5924, 8534, 9166]	[293, 558, 5710, 5962, 7339, 8572]	[276, 541, 3825, 5939, 7972, 8549]	[292, 557, 6514, 8571, 9203]	[292, 557, 1428, 3841, 5703, 5955, 7332, 8565, 9197]	[263, 528, 1399, 1691, 5680, 5872, 7479]	[263, 528, 5680, 5932, 8542]	[294, 559, 3843, 3863, 5705, 8560, 8567, 9199]	[288, 553, 4510, 5214, 5705, 5957, 7504, 8113, 8567]	[296, 1553, 5707, 5959, 8569, 9201]	[273, 538, 3822, 5876, 8539, 8546]
AGGG	[519, 736, 749, 2640, 3320, 3326, 4461, 6028, 6236, 6351, 6878, 7479, 9102]	[504, 721, 734, 2625, 3345, 4446, 4766, 5381, 6221, 6335, 6863, 7464, 9088]	[489, 719, 2610, 4431, 6206, 6321, 6848, 7449, 9072]	[503, 720, 733, 2624, 3304, 3344, 4444, 4800, 6862, 7463]	[406, 720, 733, 1452, 3345, 4445, 6220, 6335, 6862, 7463, 9086]	[503, 720, 733, 3345, 3569, 4445, 4765, 6220, 6334, 6862, 7463, 9086]	[503, 733, 1452, 4445, 4800, 5025, 6862, 7463, 9086]	[720, 733, 2624, 3304, 3310, 3773, 4445, 6220, 6335, 6864, 7463, 9086]	[503, 720, 733, 3304, 3310, 3345, 4445, 5025, 6012, 6220, 6334, 6862, 7246, 7463, 9086]	[503, 720, 733, 2624, 4446, 4800, 6220, 6335, 6526, 6862, 7463, 9086]	[503, 720, 733, 1452, 2624, 3304, 3310, 3345, 4446, 5381, 6336, 6863, 7464, 9087]	[733, 2624, 3306, 3310, 3345, 4445, 6012, 6220, 6327, 6334, 6862, 7463, 9086]	[504, 555, 721, 1336, 1459, 3311, 4452, 6227, 6343, 6871, 7470, 9094]	[1336, 1692, 2628, 3308, 3314, 4449, 5345, 6224, 6339, 6866, 7467, 9090]	[707, 720, 2611, 3292, 3331, 4432, 4752, 6207, 6322, 6849, 7233, 7450, 9073]	[555, 772, 2676, 3397, 4497, 4817, 6272, 6387, 6914, 7515, 9142]	[604, 804, 1528, 1738, 2307, 3474, 4522, 5357, 6403, 6412, 6833, 8634, 9087, 9178]	[457, 605, 784, 4448, 4471, 4496, 6377, 9175]	[457, 605, 784, 4448, 4471, 4496, 6377, 9175]	[457, 605, 784, 4448, 4471, 4496, 6377, 9175]	[457, 605, 784, 4448, 4471, 4496, 6377, 9175]	[457, 605, 784, 4448, 4471, 4496, 6377, 9175]	[457, 605, 784, 4448, 4471, 4496, 6377, 9175]	[457, 605, 784, 1739, 3355, 4448, 4471, 4496, 6377, 9175]	[457, 605, 784, 1739, 3355, 4448, 4471, 4496, 6377, 9175]	[457, 605, 784, 1739, 3355, 4448, 4471, 4496, 6377, 9175]	[457, 605, 784, 4448, 4471, 4496, 6377, 9175]	[457, 605, 784, 1739, 3355, 4448, 4471, 4496, 6377, 9175]	[457, 605, 784, 1739, 3355, 4448, 4471, 4496, 6377, 9175]	[457, 605, 784, 1739, 3355, 4448, 4471, 4496, 6377, 9175]	[456, 604, 783, 4447, 4470, 4495, 6376, 9174]	[457, 605, 784, 1739, 4448, 4471, 4496, 6377, 9175]	[554, 771, 2675, 4448, 4471, 4496, 6377, 9175]	[784, 3355, 4448, 4471, 4496, 6377, 9175]	[554, 771, 784, 2675, 4448, 4471, 4496, 6377, 9175]	[595, 795, 2289, 3692, 3780, 4504, 6385, 6394, 9069, 9160]	[623, 823, 1662, 2317, 3484, 3808, 4532, 5367, 6413, 6422, 9097, 9188, 9192]	[596, 796, 2145, 2290, 3781, 4506, 5340, 6395, 9070]	[592, 792, 2286, 3777, 4501, 5336, 6391, 9066, 9157]	[624, 824, 2324, 4539, 5374, 6420, 6429, 8651, 9104, 9195, 9199]	[607, 807, 1741, 2156, 2301, 3468, 3792, 3890, 4517, 5351, 6397, 6406, 8628, 9081, 9172, 9176]	[623, 823, 2178, 2323, 3814, 4490, 4538, 5373, 6419, 6428, 6907, 9103, 9194]	[623, 823, 2172, 2317, 3808, 3906, 6413, 6422, 8557, 8644, 9097]	[594, 794, 1728, 2149, 2294, 3785, 4509, 6390, 6399, 7431, 9074, 9165]	[594, 794, 1728, 2149, 2294, 3785, 4461, 4509, 5344, 6390, 6398, 9074]	[625, 825, 2319, 3486, 3810, 3896, 3908, 4534, 5369, 6415, 6424, 9099, 9190]	[619, 1753, 2319, 3810, 5369, 6424, 6903, 8457, 8646, 9099, 9190]	[627, 827, 1761, 3488, 3812, 3938, 4511, 4536, 9101, 9192]	[456, 604, 804, 1738, 2298, 3465, 3789, 4513, 6394, 6403, 6824, 7857, 8625, 9078, 9169]
AGGT	[3249, 3465, 5265, 5841, 6735, 7050, 7713]	[1625, 3234, 3450, 4901, 5250, 5826, 5889, 6720, 7035]	[2746, 4886, 5235, 5811, 6705, 7020]	[3233, 3449, 4900, 5249, 5825, 6719, 7034, 7697]	[2171, 3449, 4900, 5249, 5825, 6719, 7034]	[2629, 2760, 3449, 5249, 6719, 7034, 7697, 9112]	[3233, 3449, 5249, 6719, 7034, 7697]	[2760, 3449, 7034, 7697, 9112]	[3233, 3449, 4900, 5814, 5825, 6719, 7034]	[2760, 3449, 4900, 5249, 5825, 5888, 6719, 7034, 7697, 9112]	[3449, 3461, 4901, 5250, 5826, 6720, 7035, 7698]	[1624, 2861, 3449, 4900, 5825, 6719, 7034, 7697]	[135, 2767, 3240, 3456, 4907, 5256, 5832, 7041, 7704]	[3453, 4904, 5253, 5829, 6723, 7038]	[2747, 3436, 3448, 5236, 5801, 5812, 6706, 7021, 7684]	[2913, 3501, 5301, 5866, 6771, 7086]	[3383, 3391, 7789, 8065, 8775]	[1900, 5876, 7550, 8081]	[1900, 5876, 7550, 8081]	[1900, 5876, 7550, 8081]	[1900, 5876, 7550, 8081]	[1900, 5876, 7550, 8081]	[1900, 5876, 7550, 8081]	[1900, 5876, 7550, 8081]	[1900, 5876, 7550, 8081]	[1900, 5876, 7550, 8081]	[1900, 5876, 7550, 8081]	[1900, 5876, 7550, 8081]	[1900, 5876, 7550, 8081]	[1900, 5876, 7550, 8081]	[1899, 5875, 7549, 8080]	[5876, 7550, 8081]	[5876, 7550, 8081]	[5876, 7550, 8081]	[3133, 3166, 5876, 7550, 8081]	[2017, 3373, 3833, 4018, 7771, 8047, 8757]	[2436, 3401, 5336, 7799, 8075, 8785]	[2409, 3374, 3834, 7475, 7772, 8758]	[1071, 1421, 3289, 3370, 3830, 7768, 8754]	[2443, 7806, 8792]	[1677, 2420, 3304, 3385, 7783, 8769]	[2442, 7805, 8081, 8791]	[1693, 2436, 3320, 3401, 8075, 8680, 8785]	[2413, 3370, 7776, 8762]	[2413, 7776, 8052, 8762]	[2438, 4048, 7801, 8077, 8787]	[696, 1056, 2438, 3988, 7801, 8077, 8787]	[1697, 2440, 3405, 3865, 3990, 6097, 8079, 8789]	[1674, 3044, 3301, 7483, 7780, 8056, 8766]
AGTA	0	[920]	0	0	[1284]	[5260, 7038]	0	0	[2438]	0	[919]	0	0	[920]	0	[985, 6606]	[969]	[2879, 9003]	[2879, 9003]	[2879, 9003]	[2879, 9003]	[2879, 9003]	[2879, 9003]	[9003]	[9003]	[9003]	[2879, 9003]	[9003]	[9003]	[9003]	[2878, 9002]	[2879, 9003]	[9003]	[9003]	[9003]	0	[988, 3057]	[2062]	0	[989, 3064]	[972, 3041]	0	[988, 3057, 3170]	[959, 3074]	[959, 3256]	[990]	[6821]	[992, 3061, 3760, 6115]	[969, 3260, 6800]
AGTC	[4060, 8242]	[7699]	[7684, 8212]	[8226]	0	0	[4671]	[6564, 7287, 8226]	0	[4044, 8226]	0	[4638, 8226]	[3891]	[7702]	[8213]	[7336, 8278]	[4973, 5753, 5760, 7516]	[3531, 9157]	[3531, 9157]	[3531, 9157]	[3531, 9157]	[3531, 9157]	[3531, 9157]	[3531, 9157]	[3531, 9157]	[3531, 9157]	[3531, 9157]	[3531, 9157]	[3531, 9157]	[3531, 9157]	[3530, 9156]	[3531, 9157]	[3531, 9157]	[3531, 9157]	[3531, 9157]	[1530, 4955, 5735, 5742, 7498]	[3826, 4368, 4983, 5763, 5770, 6204, 7526]	[5541, 7499]	[4952, 5739, 8576]	[5770, 5777, 8614]	[1119, 4967, 5552, 5747, 7510, 8591]	[4989, 5769, 5776, 7532]	[4983, 5763, 5770, 6204, 7526, 8607]	[5740, 5747, 7257, 7503]	[4960, 5740, 5747, 7503]	[2091, 4985, 5765, 5772, 7528]	[3773, 4985, 5570, 5765, 5772, 7528]	[2093, 4987, 5767, 5774, 8611]	[4964, 5744, 5751, 7507]
AGTG	[4254, 5878, 6127, 7529]	[4239]	[4224, 7499]	[4238, 6795, 7513]	[3468, 4238, 6795]	[2796, 4238, 6795]	[1791, 4238, 6573, 6795]	[4238]	[1803, 3468, 4238, 6795]	[4238, 6795, 7513]	[4238, 7514]	[1329, 4238, 5862, 6111]	[4245]	[4242, 6799]	[1790, 4225, 6647, 6779]	[4290, 7565]	[6697, 6737]	[3468, 4879, 4884]	[3468, 4879, 4884]	[3468, 4879, 4884]	[3468, 4879, 4884]	[3468, 4879, 4884]	[3468, 4879, 4884]	[3468, 4879, 4884]	[3468, 4879, 4884]	[3468, 4879, 4884]	[3468, 4879, 4884]	[3468, 4879, 4884]	[3468, 4879, 4884]	[3468, 4879, 4884]	[3467, 4878, 4883]	[1854, 3468, 4879, 4884]	[3468, 4879, 4884]	[1509, 3468, 4879, 4884]	[3468, 4879, 4884]	[1052, 1871, 4118, 6679]	[1067, 1899, 2818, 3279, 6707, 6747]	[3252, 6680, 6720]	[1509, 1868, 1965, 6676, 8114]	[1087, 1535, 1906, 6714, 6754, 7828]	[1064, 1883, 3263, 5321, 6691, 6731]	[1080, 1899, 3555, 6713]	[1080, 1899, 3279, 6747]	[1051, 1870, 3256, 6269, 6684, 6724, 7159, 7798]	[1051, 1870, 2227, 6684, 6724]	[1901, 2820, 3281, 5339, 6294, 6709]	[1076, 3551, 5203, 6709, 6749, 7617]	[1084, 1903, 3283, 3970, 4150, 6711, 6751]	[5034, 6641, 6688, 6728]
AGTT	[1641, 5401, 6902, 8773]	[7777]	[1611, 5371, 7762]	[1625]	[1625, 8757]	[1660, 7776, 8757]	[7776]	[5385, 8757]	[5385, 8757]	0	[6887, 7777, 9177]	0	[5392, 7783]	0	[1175]	[1677, 7828]	[1675, 3946, 6210, 8179, 8849]	0	0	0	0	0	0	0	0	0	0	0	0	0	0	0	0	0	0	[1666, 6192, 8831]	[1694, 6220, 8189, 8859, 9278]	[1667, 5598, 8162, 8832, 9251]	[1663, 6189, 8828, 9247]	[1701, 6227, 8196, 8866, 9285]	[4564, 6204, 8173, 8843, 9262]	[4586, 6740, 8195, 9079]	[6220, 8189, 8859, 9278]	[6197, 8166]	[1557, 6197, 8166]	[930, 1696, 6222, 8191, 8861, 9280]	[5627, 8191, 8861]	[5629, 6224, 7694, 8863]	[4561, 5536, 5606, 8170]
ATAA	[5225]	[5210]	[5195]	[5209]	[5209]	[5209]	[7031]	0	0	[5209]	0	0	0	[5213]	[5196]	0	0	0	0	0	0	0	0	0	0	0	0	0	0	0	0	0	0	0	0	0	[7748]	0	[8743]	[1059]	0	0	0	0	0	[221, 1656]	0	0	0
ATAC	[1230, 2404]	[2389, 5603]	[2374, 5588, 8101]	[2383, 2388, 5602]	[8115]	[2388]	[5602]	[2388, 5040, 8115]	[1439, 2388]	[2388, 2394, 4017, 8115]	[2383, 2388]	[2388, 2649, 8115]	[5609]	[1046, 2392, 2962, 5056]	[2375]	[2440, 5092]	[3161]	[7749]	[7749]	[7749]	[7749]	[7749]	[7749]	[7749]	[7749]	[7749]	[7749]	[7749]	[7749]	[7749]	[7748]	[7749]	[1667, 7749]	[2700, 7749]	[2439, 2700, 7749]	[3143]	[3072, 3124, 3171]	[3144]	[3041, 4320]	[3079, 3178]	[3056, 4705]	[3177, 5310]	[3072, 6417]	[3148, 5281]	[3148, 4490, 5281]	[1510, 2918, 3074, 3173]	[4353]	[601, 3076]	[1639, 3053]
ATAG	[2126]	0	[2096]	0	0	0	[2758]	0	0	0	0	[2110]	0	0	0	[2162]	[5880]	[2177]	[2177]	[2177]	[2177]	[2177]	[2177]	[1651]	[1651]	[1651]	[2177]	[1651]	[1651]	[1651]	[2176]	0	[2161]	[2161]	[2161]	[5862]	[5890]	[5050, 5584, 5863]	[5859]	[5897]	[5874]	[5896]	[5890]	[5867]	[5867]	[5892]	[5892]	[5894]	[5871]
ATAT	[2831, 4033]	[2816]	[2801]	0	0	0	[2815]	0	[2815]	0	[6225]	0	[2822, 4227, 4543]	[2819]	0	[2867]	[4341]	[2838]	[2838]	[2838]	[2838]	[2838]	[2838]	[2838]	[2838]	[2838]	[2838]	[2838]	[2838]	[2838]	[2837]	0	[2439, 2866]	0	0	[4323, 6036]	[4351]	[4324]	0	[4358]	[4335, 4607]	[4357]	[4351]	[4328]	[4328]	[4353]	0	[3175, 4355]	[4332]
ATCA	[4238, 5668]	[5653]	[3401, 4208]	[3415, 5652]	[3415, 4222, 5652]	[4222, 5652]	[3415]	[3415, 4222, 5652]	[3415, 4222, 5652]	[3415, 4222, 5652]	[2781, 3415, 4222, 5653]	[1702, 3415, 4222, 5094, 5652]	[4229, 5659, 6365]	[1706, 3419, 4226, 5681]	[3402, 4209, 6132]	[3467, 4274, 5384, 5704, 7943]	[1722, 1767, 3027, 3081, 4302, 6255, 6587, 6661, 8514]	[1369, 3001]	[1369, 3001]	[1369, 3001]	[1369, 3001]	[1369, 3001]	[1369, 3001]	[2203]	[2203]	[2203]	[1369, 3001]	[2203]	[2203]	[2203]	[1368, 3000]	[2203]	0	0	0	[1446, 1449, 3009, 3156, 3288, 4115, 5066, 6237, 8496]	[1786, 3037, 3316, 5480, 6265, 6963, 6978, 8524]	[1759, 3010, 3289, 5067, 6238, 8497]	[3006, 3285, 5265, 6234, 6566, 8493]	[3044, 3323, 6272, 6604, 8531]	[1770, 3021, 3300, 8508]	[3043, 3097, 3322, 6271, 8530, 8890]	[1786, 3037, 3184, 3316, 6265, 6597, 8524]	[1757, 3014, 3293, 6242, 8306, 8501]	[1712, 1757, 2998, 3014, 3293, 6242, 6940, 6955, 8501, 8861]	[1476, 1788, 3039, 3318, 6157, 6164, 6267, 8526]	[3039, 3318, 6267, 6599, 8526]	[1238, 3025, 3041, 3320, 4147, 5300, 6269, 6601, 8528]	[1767, 3018, 6246, 8505]
ATCC	[5735, 7108]	[1215, 1352, 7093, 7109]	[820, 7078, 7094]	[847, 1351, 7092, 7108]	[7092, 7108]	[7092, 7108]	[1351, 7092, 7108]	[7092]	[3277, 7092, 7108, 8839]	[7092, 7108]	[7109]	[7092, 7108]	[7846]	[1639, 4060, 7096, 7112]	0	[5771, 7144, 8891]	[894, 898, 5679, 5916]	[3912, 5653, 5890, 6247, 7947]	[3912, 5653, 5890, 6247, 7947]	[3912, 5653, 5890, 6247, 7947]	[3912, 5653, 5890, 6247, 7947]	[3912, 5653, 5890, 6247, 7947]	[3912, 5653, 5890, 6247, 7947]	[1357, 3912, 5653, 5890, 6247, 7947]	[1357, 3912, 5653, 5890, 6247, 7947]	[1357, 3912, 5653, 5890, 6247, 7947]	[3912, 5653, 5890, 6247, 7947]	[1357, 3912, 5653, 5890, 6247, 7947]	[1357, 3912, 5653, 5890, 6247, 7947]	[1357, 3912, 5653, 5890, 6247, 7947]	[3911, 5652, 5889, 6246, 7946]	[3912, 5653, 5890, 6247, 7947]	[3912, 5653, 5890, 6247, 7947]	[3912, 5653, 5890, 6247, 7947]	[3912, 5653, 5890, 6247, 7947]	[5541]	[3017, 5689, 5926, 7217]	[886, 5662]	[882, 5538, 5658, 5895, 7186]	[3024, 5696, 5933, 7224]	[3001, 5910, 7201]	[2728, 7378]	[3017, 5689, 7217]	[2994, 5903, 7349, 8188]	[1951, 5666, 7194]	[3019, 5691, 7219]	[909, 1416, 5928, 7374]	[2145]	[5907, 7198]
ATCG	0	0	0	[2366, 8372]	[8372]	0	0	0	[6210]	0	[8173]	0	0	0	[5319, 8359]	[1826, 7019]	[2325, 5409]	0	0	0	0	0	0	0	0	0	0	0	0	0	0	0	0	0	[1341]	[2307]	[991, 2335]	[2308, 4116, 8447]	[2304, 8166]	[2342]	[2319, 4127, 8458]	[8480]	[991, 2335, 2342, 8474]	[2312]	[2312, 2319, 8451]	[2337, 5482, 8476]	[2337, 2344]	[2339, 8478]	0
ATCT	[1140]	[1135]	[1110]	0	[3277]	[1124, 3277]	[1124, 3320]	0	[4780]	[1124]	0	[1124]	[1125, 2948, 3284]	[9302]	[1111, 5908]	[1176]	0	[9546]	[9546]	[9546]	[9546]	[9546]	[9546]	[9546]	[9546]	[9546]	[9546]	[9546]	[9546]	[9546]	[9545]	[9546]	[1175, 9546]	[1175, 9546]	[1175, 9546]	[8695]	[2477, 5036]	[921, 4517]	[852]	[3002]	[8723]	[883, 3027]	0	[854, 919]	[854]	[885, 2479, 8725]	[879]	[5700]	[864]
ATGA	[945, 959, 1197, 1268, 7095, 8828]	[930, 944, 1253, 4218, 8813]	[915, 929, 1238, 4203, 5172, 7065, 8798, 8807]	[929, 943, 1181, 1252, 4217, 7079, 8812]	[929, 943, 1252, 3137, 4217, 8812]	[929, 1252, 4217, 7079, 8812]	[32, 929, 1252, 4217, 7079, 8812]	[943, 1252, 2497, 7079, 8812]	[929, 943, 1252, 3137, 4217, 7079, 8812]	[929, 1181, 1252, 2497, 5186, 7079, 8812]	[929, 943, 1181, 1252, 8813]	[929, 943, 1252, 4217, 8812]	[930, 944, 1253, 4224, 8819, 8828]	[930, 1253, 4221, 7083, 8816]	[916, 930, 1239, 4204, 8799]	[981, 995, 1304, 5261, 7131]	[1302, 4294, 4312, 6111, 6793, 8710]	[1303, 2548, 4268, 5444, 8606]	[1303, 2548, 4268, 5444, 8606]	[1303, 2548, 4268, 5444, 8606]	[1303, 2548, 4268, 5444, 8606]	[1303, 2548, 4268, 5444, 8606]	[1303, 2548, 4268, 5444, 8606]	[1303, 2548, 4268, 5444, 8606]	[1303, 2548, 4268, 5444, 8606]	[1303, 2548, 4268, 5444, 8606]	[1303, 2548, 4268, 5444, 8606]	[1303, 2548, 4268, 5444, 8606]	[1303, 2548, 4268, 5444, 8606]	[1303, 2548, 4268, 5444, 8606]	[1302, 2547, 4267, 5443, 8605]	[1303, 2002, 2548, 4268, 5444, 8606]	[980, 1303, 4268, 5444, 8606]	[980, 994, 1232, 1303, 4268, 5444, 8606]	[980, 1232, 1303, 4268, 5444, 8606]	[1293, 3153, 4294, 4909, 6093, 6775]	[998, 1321, 3181, 4937, 6121, 6803]	[1294, 3154, 6094]	[967, 976, 1290, 3150, 4291, 6090, 6772]	[1328, 3188, 4311, 6128, 6810]	[982, 1305, 3165, 4306, 6105]	[1321, 2599, 6127]	[998, 1007, 1321, 3181, 6121]	[969, 1292, 4914, 6098]	[969, 1292, 4299, 4914, 6098, 8697]	[1000, 1323, 3183, 4324, 6123, 6805]	[1317, 3144, 3159, 6123, 6805]	[1002, 1325, 3185, 4326, 6125, 6807]	[1302, 6102, 6784]
ATGC	[2667, 3067]	[1642, 2652, 3014, 3052, 4527, 7142]	[1627, 2196, 2637, 3037, 6607, 6916]	[949, 1641, 2651, 3013, 3051, 4526, 8181]	[2210, 2651, 4526]	[1641, 4526, 7141]	[545, 1641, 2552, 2651, 3051, 4526, 8181]	[4526, 6621, 8482]	[1641, 2651]	[1641, 2651, 3051, 6930]	[1641, 2651, 3812, 4526, 7142]	[1641, 8181]	[2658]	[2655, 3407, 4530, 8185]	[2638, 4513]	[3103, 4578, 6673]	[2409, 3132]	[2603, 4281, 4290, 4577, 5280, 8590]	[2603, 4281, 4290, 4577, 5280, 8590]	[2603, 4281, 4290, 4577, 5280, 8590]	[2603, 4281, 4290, 4577, 5280, 8590]	[2603, 4281, 4290, 4577, 5280, 8590]	[2603, 4281, 4290, 4577, 5280, 8590]	[2603, 4281, 4290, 4577, 5280, 8590]	[2603, 4281, 4290, 4577, 5280, 8590]	[2603, 4281, 4290, 4577, 5280, 8590]	[2603, 4281, 4290, 4577, 5280, 8590]	[2603, 4281, 4290, 4577, 5280, 8590]	[2603, 4281, 4290, 4577, 5280, 8590]	[2603, 4281, 4290, 4577, 5280, 8590]	[2602, 4280, 4289, 4576, 5279, 8589]	[4281, 4290, 4577, 5280, 8590]	[1692, 2702, 3102, 4281, 4290, 4577, 5280, 8590]	[1692, 2261, 3102, 4281, 4290, 4577, 5280, 8590]	[4281, 4290, 4577, 5280, 8590]	[994, 2391, 3114, 7514]	[1502, 1529, 2419, 4326, 7542]	[2392, 4260, 4299, 6438, 7515]	[1471, 2388, 4300, 4309, 6035]	[7549]	[2909, 7526]	[1502, 2425, 3148, 4332, 7548]	[2419, 3142, 4326]	[2396, 4308, 4317, 6750]	[1473, 2396, 3119]	[2421, 7544]	[2421, 4342]	[2423, 3146, 4335, 4344, 7546]	[2400, 4268, 4594]
ATGG	[561, 575, 704, 2676, 3905, 4431, 6474, 6681, 7239, 8120]	[546, 560, 689, 1322, 1655, 2717, 2987, 3890, 4416, 6459, 7224]	[531, 545, 674, 2646, 3875, 6444, 6651]	[545, 559, 688, 1654, 1947, 2110, 2716, 2986, 4415, 5659, 6458]	[688, 1692, 1947, 2660, 2716, 3889, 4415, 6458]	[545, 559, 688, 1654, 2716, 4415, 6458]	[559, 688, 1433, 1654, 1947, 2660, 2716, 3889, 4415, 5659]	[545, 559, 688, 2660, 2716, 3889, 4415, 6410, 6458, 6665]	[545, 559, 688, 1654, 1947, 2716, 3889, 4415, 5659, 6458, 8104]	[545, 559, 688, 2110, 2660, 2716, 2986, 4415]	[688, 1654, 3889, 4415, 6459, 7224]	[688, 1654, 1947, 2660, 2716, 4415, 5533, 6458]	[689, 1661, 2667, 2723, 3896, 6417, 6465, 6672, 8895]	[546, 560, 689, 1951, 2664, 2720, 4419, 5663, 6414]	[546, 675, 1308, 1420, 1679, 2647, 2703, 4402, 6397, 6445, 8091]	[597, 611, 740, 1706, 6510, 8156, 8940]	[738, 2473, 2653, 7061, 8196, 8761]	[739, 1291, 3145, 8212, 8518, 8910]	[739, 1291, 3145, 8212, 8518, 8910]	[739, 1291, 3145, 8212, 8518, 8910]	[739, 1291, 3145, 8212, 8518, 8910]	[739, 1291, 3145, 8212, 8518, 8910]	[739, 1291, 3145, 8212, 8518, 8910]	[739, 1291, 1414, 2664, 3121, 3145, 3386, 8212, 8518, 8910]	[739, 1291, 1414, 2664, 3121, 3145, 3386, 8212, 8518, 8910]	[739, 1291, 1414, 2664, 3121, 3145, 3386, 8212, 8518, 8910]	[739, 1291, 3145, 8212, 8518, 8910]	[739, 1291, 1414, 2664, 3121, 3145, 3386, 8212, 8518, 8910]	[739, 1291, 1414, 2664, 3121, 3145, 3386, 8212, 8518, 8910]	[739, 1291, 1414, 2664, 3121, 3145, 3386, 8212, 8518, 8910]	[738, 1290, 3144, 8211, 8517, 8909]	[739, 1291, 2664, 3386, 8212, 8518, 8910]	[596, 610, 739, 1705, 2711, 2767, 8212, 8518, 8910]	[596, 610, 739, 1705, 2767, 3037, 8212, 8518, 8910]	[596, 610, 739, 2711, 2767, 8212, 8518, 8910]	[729, 2472, 2480, 2635, 3408, 6469, 6517, 7043, 8178]	[757, 1351, 2197, 2508, 2663, 6497, 7071, 8206]	[730, 1324, 2473, 2481, 2636, 6470, 7044, 8179]	[726, 1320, 2166, 2469, 2477, 6466, 6721, 7040, 8031, 8175]	[758, 2507, 2515, 2670, 6504, 7078]	[587, 741, 2484, 2492, 2647, 2652, 2684, 6481, 6736, 7055, 8190]	[757, 1351, 2203, 2669, 8212]	[757, 1351, 2197, 2508, 2663]	[728, 2640, 6729]	[728, 2174, 2640, 8183]	[759, 1609, 2199, 2502, 2510, 2665, 6499, 7073, 8064, 8208, 8916]	[753, 1603, 2199, 2665, 8208]	[761, 2667, 2991, 5879, 6501, 6756, 7075, 8210]	[738, 2681, 3162, 3291, 7052, 8187]
ATGT	[2008, 3602, 4106, 7221, 7565, 8656]	[2180, 3587, 4091, 5108, 7206, 7550]	[2165, 3572, 4076, 6437, 7191, 7535]	[2179, 3586, 4090, 7549]	[2179, 3586, 4090, 8640]	[2179, 3586, 4090, 7549]	[2179, 3586, 4090, 7549]	[2179, 3586, 4090, 7549]	[2179, 3586, 4090, 7549]	[2179, 3586, 4090, 7549]	[2179, 3586, 4090, 6452, 7550]	[1992, 2179, 3586, 4090, 7549, 8651]	[2186, 2488, 3593, 6231, 7556]	[887, 2183, 3590, 4094, 7553]	[2166, 3573, 4077, 7536]	[938, 2231, 3316, 3638, 4142, 7601]	[1843, 2222, 2915, 3663, 5784, 6518]	[2968, 4870]	[2968, 4870]	[2968, 4870]	[2968, 4870]	[2968, 4870]	[2968, 4870]	[4870]	[4870]	[4870]	[2968, 4870]	[4870]	[4870]	[4870]	[2967, 4869]	[1845, 2968, 4870]	[2230, 4870]	[2230, 4870]	[2230, 3315, 4870]	[3645, 3855, 5766, 6500, 8342]	[3883, 5194, 5306, 6528, 8370]	[2205, 3646, 3856, 6501]	[2201, 3642, 5763, 6497]	[1869, 2239, 3680, 3890, 5201, 5323, 6535]	[1152, 1168, 1177, 2216, 3657, 3867, 5778, 6512, 6859, 8354, 8737]	[1184, 2908, 3679, 3889, 5800, 6534]	[1862, 3673, 3883, 5194, 5668, 5794, 6528]	[1139, 1155, 1833, 2209, 3650, 3860, 5771, 6505]	[1155, 3650, 3860, 5771, 6505, 8243]	[2234, 3675, 3885, 5196, 6530]	[1858, 3675, 3885, 5796, 6530]	[2236, 2929, 3677, 3887, 5672, 5798, 6532]	[1843, 3654, 5775]
ATTA	0	0	0	0	0	0	0	0	0	0	0	0	0	0	0	0	[6658]	0	0	0	0	0	0	0	0	0	0	0	0	0	0	0	0	0	0	[6646]	[3069, 6674, 7835]	[3042, 7808]	[3038, 6643, 7804]	[3076, 6681]	[3053, 7819]	[3075]	[3069, 6674, 7835]	[1410, 6651]	[2202, 3046]	[6607, 6676, 7837]	[2227]	[1443, 3073, 6678, 7839]	[7816]
ATTC	0	[848]	0	0	0	0	0	0	[8151]	0	[847]	0	0	[2803]	[7083]	[899, 1097, 1632]	[1630, 7119, 7126]	0	0	0	0	0	0	0	0	0	0	0	0	0	0	0	[898]	0	0	[7101, 7108, 8195]	0	[7102]	[869, 1618, 7098, 7105]	[7136, 7143, 7539, 7737, 8230]	[7113, 7120]	[7135, 7142]	[1649, 7129]	0	[7113]	[7131, 7138]	[7131, 7138]	[8227]	[5670, 7110, 7117]
ATTG	0	[5333]	0	[1405]	0	[1202, 2413, 2688]	[1202]	[1202, 2374, 4432, 4642]	[1202]	[7176]	[1202, 1672]	[1202, 1571]	[1203]	0	[2361]	[657]	0	[1622, 6317, 9040]	[1622, 6317, 9040]	[1622, 6317, 9040]	[1622, 6317, 9040]	[1622, 6317, 9040]	[1622, 6317, 9040]	[1247, 6317, 9040]	[1247, 6317, 9040]	[1247, 6317, 9040]	[1622, 6317, 9040]	[1247, 6317, 9040]	[1247, 6317, 9040]	[1247, 6317, 9040]	[1621, 6316, 9039]	[6317, 9040]	[6317, 9040]	[1456, 6317, 9040]	[1253, 6317, 9040]	[3032]	[2885, 5419]	[1613, 3018, 5392]	[2430, 5580]	[5426, 5482]	[2445, 4717, 5403]	0	[5419]	[945, 5396]	[4710, 5396, 5452]	[5421]	[970, 2887, 5421]	[1461, 2889, 3177, 3193, 6829]	[2866, 5592]
ATTT	0	0	0	0	0	0	0	0	0	0	0	0	[2163]	0	[3264]	0	[3290]	0	0	0	0	0	0	0	0	0	0	0	0	0	0	0	0	0	0	[2252, 9256]	[3300]	[3001, 3273]	[9253]	[3307, 9291]	[1527, 9268]	[9290]	[3300, 9284]	[816, 3277]	[3277, 9261]	[3302, 5045, 9286]	[841, 2245, 3302, 9286]	[3304, 5040]	[2224, 3281, 9265]
CAAA	[326, 1487, 3107, 7852, 7858, 9157]	[311]	[296, 7320, 7822, 7828, 8160]	[310, 3857, 7842]	[310, 3091, 7841, 7859]	[310, 7842, 7964, 9141]	[310, 3009, 7841]	[310, 1467, 3091, 7842]	[310, 7842, 8174]	[310, 3091, 7334, 7836, 7842]	[310, 7843]	[310, 1677, 2955, 5497, 7964]	[311, 7849, 8181]	[311, 7840]	[283, 297, 7823, 7829]	[362, 7386, 7894, 8403]	[360, 371, 652, 3468, 3644, 3660, 5259, 5628, 8266]	[361, 5062, 5604]	[361, 5062, 5604]	[361, 5062, 5604]	[361, 5062, 5604]	[361, 5062, 5604]	[361, 4526, 5062, 5604]	[361, 5062, 5604]	[361, 5062, 5604]	[361, 5062, 5604]	[361, 5062, 5604]	[361, 5062, 5604]	[361, 5062, 5604]	[361, 5062, 5604]	[360, 5061, 5603]	[361, 3046, 3060, 5062, 5604]	[361, 3142, 5062, 5604]	[361, 3142, 5062, 5604]	[361, 3006, 5062, 5604]	[351, 362, 3626, 3642, 8038]	[379, 390, 3478, 3670, 8276]	[352, 363, 2229, 3643, 5634, 5761, 8249]	[348, 359, 3639, 5607]	[380, 391, 2263, 3677, 5276]	[363, 374, 3654, 5253]	[379, 390, 3484, 3660, 3676, 3950, 5275, 8282]	[379, 390, 3670, 5269, 8276]	[350, 361, 3631, 3647, 5246, 8253]	[350, 361, 3455, 3631, 3647, 5246, 8253]	[374, 381, 392, 1539, 3656, 3672, 5640, 8278]	[375, 386, 667, 3480, 3672, 8278]	[369, 383, 394, 3658, 3674, 8280]	[360, 371, 3459, 3635, 3651, 5250]
CAAC	[1591, 3526, 6757, 7630]	[6742, 8761]	[1522, 6727, 7385, 8746]	[3510, 8760]	[1536, 3510, 3924, 5150]	[1498, 1508, 1522, 3510, 6741, 7614]	[7167]	[2208, 3510, 5150, 6741, 7167]	[2208, 6741, 7167]	[2208, 8760]	[6742, 8761, 9190]	[3510, 6741]	[988, 4579, 8767]	[3504, 3514, 6439, 8764]	[974, 7601, 8747]	[4299, 7678, 7945, 8812]	[1037, 1915, 4727, 5770, 6626, 7718, 8029]	[1573, 1581, 1587, 1669, 5403, 7246]	[1573, 1581, 1587, 1669, 5403, 7246]	[1573, 1581, 1587, 1669, 5403, 7246]	[1573, 1581, 1587, 1669, 5403, 7246]	[1573, 1581, 1587, 1669, 5403, 7246]	[1573, 1581, 1587, 1669, 5403, 7246]	[1581, 1587, 5403, 7246]	[1581, 1587, 5403, 7246]	[1581, 1587, 5403, 7246]	[1573, 1581, 1587, 1669, 5403, 7246]	[1581, 1587, 5403, 7246]	[1581, 1587, 5403, 7246]	[1581, 1587, 5403, 7246]	[1572, 1580, 1586, 1668, 5402, 7245]	[1238, 5403, 7246]	[5403, 7246]	[1581, 5403, 7246]	[5403, 7246]	[941, 3983, 4709, 6125, 7226, 8011]	[1599, 2359, 6636, 7254, 8039]	[4710, 5753, 7227, 7701, 8012]	[4706, 6605, 7223, 8003, 8008]	[1606, 6022, 6643, 7261, 8043, 8046, 9273]	[2279, 4639, 5568, 5764, 5999, 7238]	[969, 1934, 4743, 7734, 8045, 8868]	[4737, 6636, 7062, 8039]	[3988, 4714, 7231, 7705, 8011, 8016, 8839]	[887, 940, 1570, 7231, 7705, 8016, 8839]	[1894, 4739, 5120, 6638, 7730, 8041]	[3728, 4739, 5120, 5594, 7256, 7730, 8041]	[1938, 4741, 7258, 7732, 8043]	[950, 4718, 5761, 7235, 8020, 8843, 9074]
CAAG	[4009, 5524]	[4028, 4036, 4180, 5509, 5545]	[3427, 3979, 4165]	[4179, 5508, 6279]	[3231, 4027, 4035, 4179, 5508, 5544]	[4027, 4035, 4179, 5508, 5544]	[4027, 5508, 5544]	[4027, 4035, 4179, 5508, 5544, 5551]	[2515, 2955, 4035, 4179, 5508, 5544]	[3993, 5508, 8807]	[4027, 4035, 5509]	[4179]	[3002, 4034, 4042, 4186, 5515]	[4031, 4039, 4183, 5512, 8811]	[4166]	[1514, 3007, 3283, 4087, 5596]	[2592, 3308, 3625, 4256, 5549, 5592, 5651, 6271, 6695, 7190, 8087]	[1560, 1811, 4993, 5071, 5181, 5287, 5529, 5536, 7866, 7881, 7892, 7943, 7968]	[1560, 1811, 4993, 5071, 5181, 5287, 5529, 5536, 7866, 7881, 7892, 7943, 7968]	[1560, 1811, 4993, 5071, 5181, 5287, 5529, 5536, 7866, 7881, 7892, 7943, 7968]	[1560, 1811, 4993, 5071, 5181, 5287, 5529, 5536, 7866, 7881, 7892, 7943, 7968]	[1560, 1811, 4993, 5071, 5181, 5287, 5529, 5536, 7866, 7881, 7892, 7943, 7968]	[1560, 1811, 4993, 5071, 5181, 5287, 5529, 5536, 7866, 7881, 7892, 7943, 7968]	[1560, 4993, 5071, 5181, 5287, 5529, 5536, 7866, 7881, 7892, 7943, 7968]	[1560, 4993, 5071, 5181, 5287, 5529, 5536, 7866, 7881, 7892, 7943, 7968]	[1560, 4993, 5071, 5181, 5287, 5529, 5536, 7866, 7881, 7892, 7943, 7968]	[1560, 1811, 4993, 5071, 5181, 5287, 5529, 5536, 7866, 7881, 7892, 7943, 7968]	[1560, 4993, 5071, 5181, 5287, 5529, 5536, 7866, 7881, 7892, 7943, 7968]	[1560, 4993, 5071, 5181, 5287, 5529, 5536, 7866, 7881, 7892, 7943, 7968]	[1560, 4993, 5071, 5181, 5287, 5529, 5536, 7866, 7881, 7892, 7943, 7968]	[1559, 1810, 4992, 5070, 5180, 5286, 5528, 5535, 7865, 7880, 7891, 7942, 7967]	[1363, 4993, 5071, 5181, 5287, 5529, 5536, 7866, 7881, 7892, 7943, 7968]	[3006, 4993, 5071, 5181, 5287, 5529, 5536, 7866, 7881, 7892, 7943, 7968]	[1514, 3006, 3282, 4993, 5071, 5181, 5287, 5529, 5536, 7866, 7881, 7892, 7943, 7968]	[3399, 4993, 5071, 5181, 5287, 5529, 5536, 7866, 7881, 7892, 7943, 7968]	[1728, 2574, 5531, 6253, 6677, 7172]	[2602, 3726, 5533, 5559, 5910, 6281, 6705, 7200]	[1423, 1725, 3608, 5532, 5883, 6678, 7173, 9147]	[3604, 3695, 5149, 5502, 5528, 5630, 6674, 7169, 8245]	[1457, 1763, 2609, 3642, 3831, 5540, 5566, 6288, 6712, 7207, 8283]	[784, 1562, 2586, 5543, 6265, 6689, 7184]	[2608, 3324, 3641, 3732, 4272, 6711, 7206, 8103]	[3635, 5167, 5559, 6281, 6705, 7200]	[2579, 3295, 3703, 5536, 6258, 6682, 7177]	[1517, 1822, 2579, 3295, 3612, 5510, 5536, 5887, 6682, 8074]	[2604, 3637, 5561, 6707]	[2604, 3320, 3637, 5561, 5975, 6283, 6707, 8099]	[2606, 2719, 5665, 6709, 7204, 8101]	[2583, 3616, 5540, 5891, 6262, 6686, 7181, 8746, 9224]
CAAT	0	[4369, 8259]	[2194, 4354, 7600, 8244]	0	[8258]	[1200, 8258]	[1200, 5467, 8258]	[1200, 4368, 5645, 8258]	[1200, 4368, 5645, 7610, 8258]	[2411, 7614, 8258]	[1200, 8259]	[1200, 5987, 8258]	[1201, 6748, 7621, 8265]	[8262]	[2195, 8245]	[2260, 2438, 6224, 8310]	[962, 9019]	[951, 1626, 5656, 6222, 7718]	[951, 1626, 5656, 6222, 7718]	[951, 1626, 5656, 6222, 7718]	[951, 1626, 5656, 6222, 7718]	[951, 1626, 5656, 6222, 7718]	[951, 1626, 5656, 6222, 7718]	[951, 5656, 6222, 7718]	[951, 5656, 6222, 7718]	[951, 5656, 6222, 7718]	[951, 1626, 5656, 6222, 7718]	[951, 5656, 6222, 7718]	[951, 5656, 6222, 7718]	[951, 5656, 6222, 7718]	[950, 1625, 5655, 6221, 7717]	[951, 5656, 6222, 7718]	[5656, 6222, 7718]	[2259, 5656, 6222, 7718]	[5656, 6222, 7718]	[2213, 3028, 3211, 6231, 6445, 9001, 9221]	[1527, 2237, 2241, 2473, 8368, 9029, 9249]	[954, 3212, 9002]	[950, 2210, 3208, 8337, 8998]	[982, 1057, 3246, 6266, 8375, 9036]	[965, 2221, 2225, 3223, 4721, 8352, 9013, 9233]	[9035]	[3239, 8517, 9249]	[952, 1570, 8345, 9006]	[5520, 9006]	[983, 2239, 2243, 3241, 9031]	[977, 9031]	[985, 2245, 3243, 8521]	[2312, 8498, 9010]
CACA	[1803, 3981, 5594, 6380, 6777, 6842, 7913]	[1618, 5579, 6365, 7898]	[1603, 4639, 5564, 6350, 6747, 7883, 7924]	[4974, 5578, 7897, 8478]	[2070, 3965, 5578, 7897]	[1617, 1787, 4974, 5578, 6364, 7897]	[915, 1617, 4974, 5578, 6679, 6761, 7897]	[1617, 4974, 5578, 6486, 6761, 7897]	[5578, 6826, 7897, 8478]	[1787, 4974, 5578, 6364, 6761, 6826, 7897]	[4975, 5579, 6827, 7898]	[4653, 5578, 6761, 6826]	[2859, 4660, 4981, 5585, 7904]	[1621, 4657, 5582, 6368, 7901]	[1604, 4640, 4961, 5565, 6813, 7884]	[4017, 4705, 5113, 5630, 6813, 7949]	[1040, 4102, 5649, 6515]	[1003, 4758, 4760, 5034, 5629, 6991, 8005, 8042, 8532, 9435, 9437]	[1003, 4758, 4760, 5034, 5629, 6991, 8005, 8042, 8532, 9435, 9437]	[1003, 4758, 4760, 5034, 5629, 6991, 8005, 8042, 8532, 9435, 9437]	[1003, 4758, 4760, 5034, 5629, 6991, 8005, 8042, 8532, 9435, 9437]	[1003, 4758, 4760, 5034, 5629, 6991, 8005, 8042, 8532, 9435, 9437]	[1003, 4758, 4760, 5034, 5629, 6991, 8005, 8042, 8532, 9435, 9437]	[1003, 4758, 4760, 5034, 5629, 6991, 8005, 8042, 8532, 9435, 9437]	[1003, 4758, 4760, 5034, 5629, 6991, 8005, 8042, 8532, 9435, 9437]	[1003, 4758, 4760, 5034, 5629, 6991, 8005, 8042, 8532, 9435, 9437]	[1003, 4758, 4760, 5034, 5629, 6991, 8005, 8042, 8532, 9435, 9437]	[1003, 4758, 4760, 5034, 5629, 6991, 8005, 8042, 8532, 9435, 9437]	[1003, 4758, 4760, 5034, 5629, 6991, 8005, 8042, 8532, 9435, 9437]	[1003, 4758, 4760, 5034, 5629, 6991, 8005, 8042, 8532, 9435, 9437]	[1002, 4757, 4759, 5033, 5628, 6990, 8004, 8041, 8531, 9434, 9436]	[4758, 4760, 5034, 5629, 6991, 8005, 8042, 8532, 9435, 9437]	[4758, 4760, 5034, 5629, 6991, 8005, 8042, 8532, 9435, 9437]	[4758, 4760, 5034, 5629, 6991, 8005, 8042, 8532, 9435, 9437]	[1519, 3059, 4758, 4760, 5034, 5629, 6991, 8005, 8042, 8532, 9435, 9437]	[2077, 5260, 5631, 6497]	[2016, 2151, 3462, 5288, 5659]	[2124, 5261, 5271, 5632]	[2120, 5257, 5628, 6542]	[1022, 1024, 5295, 5666, 5672, 6532]	[1148, 1490, 2135, 5643]	[1164, 3684, 9337]	[2235]	[1135, 1480, 2128, 5265, 5636, 5642]	[1135, 2128, 5265, 5636]	[4114, 5290, 5661, 5667, 6527]	[1017, 1019, 1505, 2153, 3344, 5290, 5661]	[403, 5292, 5663, 7483, 7485]	[344, 1002, 1004, 5269, 5640]
CACC	[346, 1030, 1177, 1720, 1975, 2035, 2069, 2115, 2799, 3595, 3666, 4015, 4345, 5209, 5278, 5695, 6829, 7278, 7956, 8713]	[331, 2020, 2054, 2100, 2784, 2839, 3241, 3580, 3651, 4144, 4330, 4338, 4354, 5263, 5680, 5692, 5695, 6814, 7254, 7263, 7821, 8698]	[316, 940, 1945, 2005, 2039, 2085, 3226, 3636, 3985, 4339, 4969, 5248, 5665, 6799, 7926, 8683]	[330, 1014, 2019, 2053, 3650, 4143, 4353, 4692, 5193, 5262, 5679, 6813, 7262, 7940, 8697]	[334, 1473, 1485, 2053, 2099, 2805, 3650, 3967, 4353, 4692, 4983, 5193, 5262, 5679, 6813, 7262, 7932, 7940, 8697]	[330, 1014, 2019, 2099, 3240, 3579, 3650, 4329, 4337, 4353, 4983, 5679, 6813, 7940, 8697]	[330, 1683, 2053, 2099, 2783, 2838, 3240, 3579, 3650, 4329, 4337, 4353, 5193, 5262, 7262, 7940, 8697]	[330, 954, 2053, 2064, 2099, 3240, 3579, 4353, 4456, 5193, 5262, 5679, 6483, 6801, 6813, 7940, 8697]	[330, 1161, 1268, 2019, 2053, 2099, 2148, 3240, 3579, 4143, 4353, 4456, 4983, 5193, 5262, 5679, 7262, 7940, 8697]	[330, 1014, 1161, 1704, 1959, 2053, 2099, 3142, 3240, 3579, 3650, 3999, 4983, 5262, 5679, 6813, 7262, 8697]	[330, 954, 1014, 2019, 2053, 2099, 2783, 3142, 3240, 3579, 3650, 4353, 5194, 5263, 5680, 6814, 7263, 7941, 8698]	[330, 1014, 1161, 2019, 2053, 2099, 3240, 3579, 3650, 4143, 4353, 4983, 5262, 6813, 7820, 7940, 8697]	[331, 955, 2026, 2060, 2106, 3247, 3586, 3657, 4360, 4699, 4990, 5269, 5686, 6820, 7218, 7269, 7947, 8704]	[331, 955, 2057, 2103, 3244, 3583, 3654, 4357, 5197, 5266, 6817, 7266, 7944, 8701]	[317, 1943, 2040, 2086, 2770, 3227, 3566, 3637, 4340, 4679, 5180, 5249, 5678, 5681, 6800, 7249, 7927, 8684]	[382, 1006, 2105, 2151, 3631, 3702, 4019, 4405, 5035, 5245, 5308, 5314, 5731, 6865, 7290, 7314, 8749]	[163, 380, 1535, 1870, 2130, 2436, 3203, 3219, 3920, 4214, 4533, 5330, 5333, 5339, 6563, 6577, 7273, 7288, 7315, 8683, 8789]	[381, 1962, 2070, 2150, 2397, 2410, 4507, 4743, 4931, 5244, 5801, 5804, 6740, 6962, 6978, 6984, 6987, 8048, 9137]	[381, 1962, 2070, 2150, 2397, 2410, 4507, 4743, 4931, 5244, 5801, 5804, 6740, 6962, 6978, 6984, 6987, 8048, 9137]	[381, 1962, 2070, 2150, 2397, 2410, 4507, 4743, 4931, 5244, 5801, 5804, 6740, 6962, 6978, 6984, 6987, 8048, 9137]	[381, 1962, 2070, 2150, 2397, 2410, 4507, 4743, 4931, 5244, 5801, 5804, 6740, 6962, 6978, 6984, 6987, 8048, 9137]	[381, 1962, 2070, 2150, 2397, 2410, 4507, 4743, 4931, 5244, 5801, 5804, 6740, 6962, 6978, 6984, 6987, 8048, 9137]	[381, 1962, 2070, 2150, 2397, 2410, 4507, 4743, 4931, 5244, 5801, 5804, 6740, 6962, 6978, 6984, 6987, 8048, 9137]	[381, 1962, 2070, 2397, 2410, 3291, 3306, 4507, 4743, 4931, 5244, 5801, 5804, 6740, 6962, 6978, 6984, 6987, 8048, 9137]	[381, 1962, 2070, 2397, 2410, 3291, 3306, 4507, 4743, 4931, 5244, 5801, 5804, 6740, 6962, 6978, 6984, 6987, 8048, 9137]	[381, 1962, 2070, 2397, 2410, 3291, 3306, 4507, 4743, 4931, 5244, 5801, 5804, 6740, 6962, 6978, 6984, 6987, 8048, 9137]	[381, 1962, 2070, 2150, 2397, 2410, 4507, 4743, 4931, 5244, 5801, 5804, 6740, 6962, 6978, 6984, 6987, 8048, 9137]	[381, 1962, 2070, 2397, 2410, 3291, 3306, 4507, 4743, 4931, 5244, 5801, 5804, 6740, 6962, 6978, 6984, 6987, 8048, 9137]	[381, 1962, 2070, 2397, 2410, 3291, 3306, 4507, 4743, 4931, 5244, 5801, 5804, 6740, 6962, 6978, 6984, 6987, 8048, 9137]	[381, 1962, 2070, 2397, 2410, 3291, 3306, 4507, 4743, 4931, 5244, 5801, 5804, 6740, 6962, 6978, 6984, 6987, 8048, 9137]	[163, 380, 1961, 2069, 2149, 2396, 2409, 4506, 4742, 4930, 5243, 5800, 5803, 6739, 6961, 6977, 6983, 6986, 8047, 9136]	[381, 1962, 2070, 2199, 2410, 4507, 4743, 4931, 5244, 5801, 5804, 6740, 6962, 6978, 6984, 6987, 8048, 9137]	[381, 1005, 2010, 2104, 2150, 3193, 3291, 4507, 4743, 4931, 5244, 5801, 5804, 6740, 6962, 6978, 6984, 6987, 8048, 9137]	[381, 1005, 1319, 2010, 2104, 2150, 3193, 4507, 4743, 4931, 5244, 5801, 5804, 6740, 6962, 6978, 6984, 6987, 8048, 9137]	[381, 1065, 1319, 2010, 2070, 2104, 2150, 2834, 2924, 3177, 3193, 3393, 4507, 4743, 4931, 5244, 5801, 5804, 6740, 6962, 6978, 6984, 6987, 8048, 9137]	[371, 1487, 2079, 2418, 3902, 4196, 4853, 5315, 6559, 6782, 7255, 7297, 7312, 7463, 8771]	[182, 399, 1085, 1518, 2446, 3213, 3930, 4224, 4881, 5343, 6573, 6587, 7283, 7325, 7340, 8799]	[155, 372, 1491, 1862, 1914, 2260, 2419, 3186, 3903, 4197, 5316, 6546, 6560, 7256, 7271, 7298, 7313, 8666, 8772]	[151, 368, 1484, 1487, 2415, 3182, 3198, 3899, 4850, 5312, 5318, 6556, 7252, 7294, 7309, 8662, 8768, 9209, 9218]	[183, 400, 1896, 1902, 1936, 1948, 2453, 2926, 3220, 3937, 4231, 4888, 5350, 5356, 6594, 7290, 7332, 7347, 8700, 8806]	[166, 383, 1913, 1925, 2430, 3077, 3197, 3914, 4208, 4865, 7267, 7309, 7324, 8677, 8783]	[182, 399, 1515, 1889, 2113, 2452, 3219, 3936, 4230, 5346, 5349, 5355, 6579, 6593, 7176, 7289, 7304, 7331, 7346, 8699, 8805]	[182, 399, 1291, 1941, 3213, 3229, 3327, 3930, 4224, 4881, 5343, 6256, 6587, 7283, 7325, 7340, 8693, 8799]	[153, 370, 1477, 2423, 3907, 4858, 5317, 5320, 6550, 6564, 7260, 7302, 7317, 8776]	[153, 370, 2117, 2423, 3190, 4201, 5317, 5320, 5326, 7147, 7260, 7302, 7317, 8670, 8776]	[184, 401, 1517, 1520, 2448, 2921, 3095, 3215, 3932, 4226, 4883, 5351, 6575, 6589, 7285, 7300, 7327, 8801]	[178, 395, 2448, 3215, 3932, 4226, 4883, 5342, 5345, 5351, 6575, 6589, 7172, 7285, 7327, 7342, 8695, 8801, 8900]	[1522, 2155, 2450, 3091, 3217, 3934, 5347, 5353, 6603, 7287]	[163, 380, 1496, 1870, 1892, 2088, 2427, 3210, 3911, 4205, 5324, 5330, 6554, 6568, 7264, 7279, 7306, 7321, 7472, 8780]
CACG	[968, 4162, 5272, 6075, 6086, 6502, 8494, 8739]	[3035, 4147, 5257, 6487, 8479, 8724]	[3797, 4132, 5122, 5242, 6045, 6056, 6472, 8464, 8709]	[3034, 4146, 5256, 6486]	[1913, 4146, 6070, 6195, 6486, 8478, 8723]	[6070, 6486, 7578, 8478]	[3034, 4146, 5256, 6486, 8478, 8723]	[4310, 5256, 6070, 6195]	[952, 5256, 6070, 8723]	[3811, 5256, 6450, 6486, 8478, 8723]	[4737, 5257, 6071, 6487]	[1473, 1720, 3811, 5136, 5256, 6059, 6070, 6486, 8478, 8723]	[6077]	[4150, 5260, 6074, 6199, 6454, 6490]	[4297, 6057, 6473, 8465, 8710]	[3221, 6122, 6133, 8530]	[6534]	[4971]	[4971]	[4971]	[4971]	[4971]	[4971]	[4971]	[4971]	[4971]	[4971]	[4971]	[4971]	[4971]	[4970]	[2622, 4971]	[4971]	[4971]	[943, 1104, 4971]	[6129, 7451]	[2561, 6157, 7479]	[1989, 2534, 2677, 6908]	[783, 1985, 4124]	[815, 2023, 2568, 6164]	[798, 2396, 6141, 6528]	[2567, 6163]	[814, 2016, 2085, 2561, 6157]	[1987, 2538, 5207, 6134]	[2538, 6134, 6912]	[1166]	[810, 6159]	[2565, 6161]	[2542, 6525]
CACT	[2153, 2804, 3163, 5670, 6622, 8245]	[1960, 2138, 2769, 3421, 5655]	[2840, 3406]	[1959, 2137, 3420, 5654, 6606, 6801]	[1959, 2064, 3420, 6606, 6801]	[1773, 2137, 2788, 5654, 6801]	[1959, 2137, 6801]	[1750, 2137, 2148, 2768, 2788, 2854, 3420, 7571, 8229]	[1959, 3420, 3999, 4471, 6606, 7701]	[1750, 2137, 3147, 5654, 6606, 6801]	[1959, 3147, 3420, 5655, 6607, 8897]	[1959, 2137, 2788, 3420, 5654, 5691, 6586, 6797, 6801, 6933]	[1015, 1711, 1966, 2144, 5661, 6613]	[1963, 2068, 2141, 3151, 3424, 5658, 5683, 6805, 8233]	[1737, 1946, 2124, 3134, 3407, 5666, 6593, 6788, 7919, 8216]	[22, 2011, 2189, 2840, 3472, 5706, 8281]	[20, 245, 1610, 1724, 5051, 5076, 5744, 6599, 8987, 9245]	[21, 3963, 4522, 8403, 8820, 9439]	[21, 3963, 4522, 8403, 8820, 9439]	[21, 3963, 4522, 8403, 8820, 9439]	[21, 3963, 4522, 8403, 8820, 9439]	[21, 3963, 4522, 8403, 8820, 9439]	[21, 3963, 4522, 8403, 8820, 9439]	[21, 2343, 3963, 4522, 8403, 8820, 9439]	[21, 2343, 3963, 4522, 8403, 8820, 9439]	[21, 2343, 3963, 4522, 8403, 8820, 9439]	[21, 3963, 4522, 8403, 8820, 9439]	[21, 2343, 3963, 4522, 8403, 8820, 9439]	[21, 2343, 3963, 4522, 8403, 8820, 9439]	[21, 2343, 3963, 4522, 8403, 8820, 9439]	[20, 245, 3962, 4521, 8402, 8819, 9438]	[21, 2077, 3963, 4522, 8403, 8820, 9439]	[21, 2115, 2188, 2199, 2639, 3963, 4522, 8403, 8820, 9439]	[21, 1755, 2188, 3963, 4522, 8403, 8820, 9439]	[21, 2188, 2199, 2819, 3963, 4522, 8403, 8820, 9439]	[11, 236, 5058, 5726, 6713, 8969]	[39, 264, 4440, 5086, 5754, 6609, 8997]	[12, 237, 5034, 5059, 5727, 6783, 7581, 8970, 9228]	[8, 233, 4181, 5723, 6710, 9224]	[40, 265, 4447, 5093, 5761, 7615, 9004, 9247, 9256, 9262]	[23, 248, 1829, 5070, 5327, 5738, 6593, 6657, 8981]	[39, 264, 1704, 5092, 5760, 6615, 9003, 9261]	[39, 264, 5086, 5754, 7608, 8997]	[10, 235, 3190, 5063, 5731, 6586, 6718, 7893, 8974]	[10, 235, 5063, 5731, 6586, 6650, 6787, 8974, 9232]	[41, 266, 5088, 8999, 9251, 9257, 9262]	[35, 260, 2237, 5088, 5756, 6209, 6611, 7610, 8999, 9011, 9257]	[43, 1069, 5090, 5758, 6745, 8803, 9001]	[20, 245, 3194, 5042, 5067, 5735, 6590, 6654, 8978]
CAGA	[2313]	[1721, 2298, 4599]	[2454, 9043]	[2297]	[2297, 2841, 7322]	[4598, 5375]	[2297, 2468]	[1646, 2262]	[2262, 2297]	[2262, 2468, 3218, 6836]	[2297, 3391]	[2468, 2841, 4598]	[2304, 2853]	0	[2284]	[2349]	[2095, 6955, 7620, 7989, 8175]	[2519, 4346, 4762, 6210, 7054, 8793]	[2519, 4346, 4762, 6210, 7054, 8793]	[2519, 4346, 4762, 6210, 7054, 8793]	[2519, 4346, 4762, 6210, 7054, 8793]	[2519, 4346, 4762, 6210, 7054, 8793]	[2519, 4346, 4762, 6210, 7054, 8793]	[2519, 4346, 4762, 6210, 7054, 8793]	[2519, 4346, 4762, 6210, 7054, 8793]	[2519, 4346, 4762, 6210, 7054, 8793]	[2519, 4346, 4762, 6210, 7054, 8793]	[2519, 4346, 4762, 6210, 7054, 8793]	[2519, 4346, 4762, 6210, 7054, 8793]	[2519, 4346, 4762, 6210, 7054, 8793]	[2518, 4345, 4761, 6209, 7053, 8792]	[2519, 3271, 4346, 4762, 6210, 7054, 8793]	[2348, 2519, 2892, 4346, 4762, 6210, 7054, 8793]	[2348, 4346, 4762, 6210, 7054, 8793]	[2348, 3078, 4346, 4762, 6210, 7054, 8793]	[6844, 7012, 7602, 7971, 8157]	[1578, 1856, 2105, 7630, 7999, 8185]	[6839, 7603, 7972]	[2074, 3147, 6841, 6934, 7552, 7599, 7968, 8154]	[1585, 2112, 7047, 7637, 8006, 8192]	[6850, 6856, 7614, 8169]	[1961, 6878, 7636, 8005]	[6872, 7630, 7999]	[1830, 2082, 6849, 7976]	[1932, 2082, 6849, 7607, 7976]	[2107, 7632]	[1957, 2107, 7632, 8001]	[805, 1779, 1965, 2099, 2109, 7634, 8003]	[1029, 6946, 7980, 8166]
CAGC	[5685, 5759, 5773, 7377, 7387, 9191]	[5670, 6136, 6886, 7372, 7400, 7675, 9232]	[1027, 1645, 5655, 6871, 7333, 7347, 7357, 9217]	[1659, 5669, 5757, 6885, 7674, 9231]	[2274, 5363, 5669, 5757, 6885, 7371, 9175, 9231]	[1463, 5669, 6135, 6885, 7371, 7674, 9231]	[1513, 1659, 5291, 5315, 5669, 6151, 6885, 7399, 7407, 9231]	[1041, 2274, 5669, 5743, 5757, 6135, 6885, 7399, 9231]	[1041, 1508, 1659, 2274, 5669, 5757, 6135, 6885, 6893, 7371, 7399, 7413, 8608]	[5237, 5669, 6135, 6885, 7371, 7674, 8608, 9164, 9231]	[5670, 6136, 6152, 6894, 7348, 7362, 9232]	[2274, 2555, 5237, 5669, 5798, 6135, 6885, 7371, 7399, 7674, 9231]	[936, 1042, 5676, 5750, 5764, 6142, 6892, 7378, 7406, 7681, 8454, 9182, 9238]	[1663, 2278, 5747, 5761, 6889, 6897, 7403, 9235]	[1028, 2261, 5488, 5744, 5971, 6872, 7334, 7358, 8434, 8599, 9162, 9218]	[1093, 1562, 5721, 5795, 6036, 6187, 6937, 6945, 7423, 7726, 8499, 9283]	[507, 2342, 3454, 4378, 4408, 4956, 6281, 6974, 7365, 7706, 7715, 9403]	[1108, 1710, 2325, 3380, 3978, 5310, 6952, 6959, 9339]	[1108, 1710, 2325, 3380, 3978, 5310, 6952, 6959, 9339]	[1108, 1710, 2325, 3380, 3978, 5310, 6952, 6959, 9339]	[1108, 1710, 2325, 3380, 3978, 5310, 6952, 6959, 9339]	[1108, 1710, 2325, 3380, 3978, 5310, 6952, 6959, 9339]	[1108, 1710, 2325, 3380, 3978, 5310, 6952, 6959, 9339]	[1108, 1632, 1710, 2325, 3978, 5310, 6952, 6959, 9339]	[1108, 1632, 1710, 2325, 3978, 5310, 6952, 6959, 9339]	[1108, 1632, 1710, 2325, 3978, 5310, 6952, 6959, 9339]	[1108, 1710, 2325, 3380, 3978, 5310, 6952, 6959, 9339]	[1108, 1632, 1710, 2325, 3978, 5310, 6952, 6959, 9339]	[1108, 1632, 1710, 2325, 3978, 5310, 6952, 6959, 9339]	[1108, 1632, 1710, 2325, 3978, 5310, 6952, 6959, 9339]	[1107, 1709, 2324, 3379, 3977, 5309, 6951, 6958, 9338]	[1108, 1328, 3978, 5310, 6952, 6959, 9339]	[1092, 1514, 3978, 5310, 6952, 6959, 9339]	[1092, 1710, 3978, 5310, 6952, 6959, 9339]	[2606, 3978, 5310, 6952, 6959, 9339]	[498, 1499, 2324, 2789, 3436, 4390, 4938, 5556, 5571, 6263, 6349, 7372, 7697, 8518, 8815, 9385]	[526, 1725, 2352, 3464, 4418, 4966, 6291, 6377, 6980, 7725, 8549, 8710, 8831, 9266, 9413]	[1698, 2325, 3437, 4361, 4391, 4939, 5285, 5351, 5569, 6264, 7689, 8519, 8683, 9386]	[495, 889, 892, 1694, 2321, 2786, 3433, 4935, 6260, 6346, 7685, 7694, 8515, 9235, 9382]	[527, 1732, 2359, 3471, 4425, 5114, 6298, 6384, 7723, 8553, 9420]	[1709, 2336, 2801, 3448, 4402, 4950, 6275, 6709, 7700, 7709, 8530, 8694, 9397]	[526, 916, 1518, 1532, 2365, 3470, 3827, 4424, 4972, 5590, 5605, 6297, 7722, 8552, 9283, 9419]	[526, 1725, 2817, 3464, 4388, 4966, 6197, 6291, 7716, 7725, 8546, 9266, 9413]	[497, 1503, 1549, 1696, 2329, 2336, 2794, 3441, 4365, 4395, 4943, 7693, 7702, 8523, 9243, 9390]	[497, 2329, 2336, 3798, 4395, 6268, 6957, 7693, 7702, 8523, 9390]	[528, 1727, 2354, 3466, 3823, 4420, 4968, 6990, 9415]	[916, 1232, 1587, 2361, 3466, 4420, 4968, 5380, 6293, 6986, 7718, 8548, 8712, 9415]	[924, 1531, 1729, 2356, 2821, 3468, 4422, 6381, 6988, 7404, 7720, 8550, 8714, 8835]	[507, 1706, 2333, 3225, 3445, 4369, 4399, 4947, 5565, 6178, 6706, 6969, 7356, 7697, 7706, 9394]
CAGG	[421, 523, 585, 748, 2644, 3011, 3447, 3748, 4527, 4801, 5036, 5089, 5874, 7695]	[406, 508, 570, 733, 2629, 3432, 4756, 4771, 4776, 4786, 5021, 5074]	[391, 555, 718, 2291, 2614, 3417, 4497, 4741, 4756, 4771, 5006, 5844, 7551, 8519]	[405, 507, 569, 732, 1176, 4755, 4770, 4785, 5020, 5073, 5379, 5858, 6631, 8533]	[507, 569, 732, 1557, 2256, 2628, 2759, 3431, 3622, 5020, 5379, 6428, 6631, 7565, 8292]	[405, 569, 732, 785, 2628, 3431, 4770, 4785, 5020, 5073, 6852, 7565]	[405, 507, 569, 732, 1451, 1557, 2515, 3431, 3753, 4755, 5020, 5024, 5379, 5858, 6631, 6852, 8533]	[405, 507, 569, 732, 2305, 2628, 4770, 4785, 5020, 5340, 5858]	[405, 507, 569, 732, 1557, 3431, 3622, 4755, 4942, 5020, 5024, 5379, 5858, 6488, 7565, 8533]	[405, 507, 569, 732, 2305, 2628, 3431, 3732, 4511, 4755, 4899, 4942, 5020, 5073, 5858, 7565]	[405, 507, 569, 732, 1451, 2628, 3431, 4771, 4786, 4943, 5021, 5380, 5859]	[405, 569, 732, 1557, 2305, 2628, 2759, 2995, 3431, 4755, 4764, 4770, 4785, 4799, 5020, 5073, 5379, 5858, 6699, 6852, 8533]	[125, 406, 508, 570, 733, 1458, 3438, 3739, 3760, 4762, 4777, 4806, 4949, 5027, 5080, 6638, 7572, 8540, 8584]	[406, 508, 570, 1455, 1691, 2309, 2632, 3736, 4759, 4774, 4789, 4946, 5024, 5077, 5383, 5862, 6856]	[392, 494, 556, 719, 1216, 1544, 2615, 3418, 4498, 4772, 5007, 5060, 6618]	[457, 559, 621, 784, 1609, 2308, 2680, 4807, 4822, 4837, 4994, 5072, 5431, 5910, 7617, 8585, 8903, 8918]	[1267, 1737, 2123, 3532, 3619, 5002, 5900, 8554, 9086]	[558, 783, 836, 1224, 1688, 2253, 2307, 3492, 4811, 5551, 5563, 6479, 6508, 7071, 8374, 8632, 8685]	[558, 783, 836, 1224, 1688, 2253, 2307, 3492, 4811, 5551, 5563, 6479, 6508, 7071, 8374, 8632, 8685]	[558, 783, 836, 1224, 1688, 2253, 2307, 3492, 4811, 5551, 5563, 6479, 6508, 7071, 8374, 8632, 8685]	[558, 783, 836, 1224, 1688, 2253, 2307, 3492, 4811, 5551, 5563, 6479, 6508, 7071, 8374, 8632, 8685]	[558, 783, 836, 1224, 1688, 2253, 2307, 3492, 4811, 5551, 5563, 6479, 6508, 7071, 8374, 8632, 8685]	[558, 783, 836, 1224, 1688, 2253, 2307, 3492, 4811, 5551, 5563, 6479, 6508, 7071, 8374, 8632, 8685]	[558, 783, 836, 1224, 2154, 2253, 2307, 3492, 4811, 5551, 5563, 6479, 6508, 7071, 8374, 8632, 8685]	[558, 783, 836, 1224, 2154, 2253, 2307, 3492, 4811, 5551, 5563, 6479, 6508, 7071, 8374, 8632, 8685]	[558, 783, 836, 1224, 2154, 2253, 2307, 3492, 4811, 5551, 5563, 6479, 6508, 7071, 8374, 8632, 8685]	[558, 783, 836, 1224, 1688, 2253, 2307, 3492, 5551, 5563, 6479, 6508, 7071, 8374, 8632, 8685]	[558, 783, 836, 1224, 2154, 2253, 2307, 3492, 4811, 5551, 5563, 6479, 6508, 7071, 8374, 8632, 8685]	[558, 783, 836, 1224, 2154, 2253, 2307, 3492, 4811, 5551, 5563, 6479, 6508, 7071, 8374, 8632, 8685]	[558, 783, 836, 1224, 2154, 2253, 2307, 3492, 4811, 5551, 5563, 6479, 6508, 7071, 8374, 8632, 8685]	[557, 782, 835, 1223, 1687, 2252, 2306, 3491, 4810, 5550, 5562, 6478, 6507, 7070, 8373, 8631, 8684]	[558, 783, 836, 1224, 1688, 2253, 2307, 3492, 4811, 5551, 5563, 6479, 6508, 7071, 8374, 8632, 8685]	[558, 783, 2307, 2679, 3492, 4811, 5551, 5563, 6479, 6508, 7071, 8374, 8632, 8685]	[456, 558, 620, 783, 2307, 3492, 4811, 5551, 5563, 6479, 6508, 7071, 8374, 8632, 8685]	[456, 558, 620, 783, 1608, 2679, 3165, 3492, 4811, 5551, 5563, 6479, 6508, 7071, 8374, 8632, 8685]	[610, 1258, 2105, 3601, 3779, 5809, 7784, 8536, 9068]	[15, 638, 1286, 1626, 1661, 1752, 3629, 3807, 7812, 8338]	[611, 1259, 1599, 2144, 2955, 3780, 4634, 7785, 8311, 8537]	[607, 823, 1255, 1595, 1721, 2102, 3598, 3616, 3776, 7781, 8307, 8533]	[639, 855, 1293, 1633, 2140, 3636, 8345, 8571]	[622, 838, 1270, 1610, 2117, 2155, 3613, 3791, 3889, 5082, 7558, 7796, 8322, 8548]	[638, 854, 1286, 2139, 2177, 3635, 3813, 7580, 8344, 8570]	[638, 854, 1286, 1626, 1752, 2171, 3629, 3807, 7812, 8338, 8564, 8679]	[609, 1257, 2148, 3606, 3784, 8315]	[609, 1257, 1499, 2110, 2148, 3606, 3784, 8315, 8541]	[640, 1288, 3649, 3809, 3895, 5100, 7814, 8340, 8566, 9106]	[1, 634, 850, 1282, 1752, 8340, 8456, 8566]	[478, 597, 642, 1290, 1760, 2137, 4947, 7816, 8342, 8568]	[619, 1267, 1737, 3788, 6496, 8319, 8624, 8660, 9077]
CAGT	[1203, 6167, 6901, 8241]	[1188, 1803, 4638, 6173]	[4623, 6158, 8211]	[1187, 4637, 6172, 8225]	[4637, 6172]	[1187, 1659, 4637, 6172]	[1187, 6172]	[1187, 6172, 8225]	[1187, 4637, 5595, 6172]	[1187, 2274, 6172, 8225]	[1187, 1802, 4638, 5596, 6173, 6246, 6886, 9176]	[1187, 4637, 6172, 8225]	[4644, 6179, 6252]	[1188, 3161, 4641, 6176, 6249]	[1174, 1789, 4624, 6159, 8212]	[4689, 7335, 8277]	[1060, 1072, 3268, 3945, 3955, 4743, 4972, 5752, 5759, 9062]	[2878, 3530, 5718, 5733, 7921]	[2878, 3530, 5718, 5733, 7921]	[2878, 3530, 5718, 5733, 7921]	[2878, 3530, 5718, 5733, 7921]	[2878, 3530, 5718, 5733, 7921]	[2878, 3530, 5718, 5733, 7921]	[2878, 3530, 5718, 5733, 7921]	[2878, 3530, 5718, 5733, 7921]	[2878, 3530, 5718, 5733, 7921]	[2878, 3530, 5718, 5733, 7921]	[2878, 3530, 5718, 5733, 7921]	[2878, 3530, 5718, 5733, 7921]	[2878, 3530, 5718, 5733, 7921]	[2877, 3529, 5717, 5732, 7920]	[1853, 2878, 3530, 5718, 5733, 7921]	[1238, 3530, 5718, 5733, 7921]	[3242, 3530, 5718, 5733, 7921]	[1238, 1853, 2259, 3530, 5718, 5733, 7921]	[1051, 1063, 1529, 3250, 3927, 3937, 4725, 5734, 5741, 9044]	[1066, 3278, 3955, 4982, 5762, 5769, 9072, 9277]	[1052, 1064, 3251, 3928, 9045, 9250]	[1060, 1964, 3247, 3924, 4951, 5738, 9041, 9246]	[1086, 1098, 3962, 4760, 5769, 5776, 9079, 9284]	[1063, 1075, 1240, 3262, 3939, 4966, 5746, 9056, 9261]	[1079, 1091, 3284, 3961, 3971, 4759, 4823, 4988, 5768, 5775, 9078]	[1079, 1091, 1527, 3278, 3955, 4753, 5762, 5769, 7483, 9277]	[1050, 1062, 1105, 3255, 4730, 4959, 5739, 5746, 9049, 9254]	[1050, 1062, 2214, 2272, 3255, 3932, 4730, 4794, 5739, 5746, 9049]	[1093, 3280, 3957, 4984, 5764, 5771, 7612, 8453, 9074, 9279]	[1075, 1087, 1130, 3058, 4747, 4984, 5764, 5771, 7485]	[1083, 1095, 3282, 3959, 4821, 4986, 5766, 5773, 6114, 9076]	[1060, 1072, 2720, 3259, 3936, 4734, 4798, 4963, 5743, 5750, 9053]
CATA	[1240, 2125, 2664, 4240, 5224]	[2110, 4225, 5209]	[2095, 2634, 4210, 5194, 8100, 8767]	[2382, 2814, 4224, 5208]	[2648, 3873, 4224, 5208]	[2109, 2648, 2814, 4224, 5208]	[2648, 2708, 2757, 4224]	[2648, 4224, 5039, 8114]	[4224, 8114]	[921, 2648, 4224, 8114, 8781]	[2109, 2382, 4224]	[2648, 2814, 7897, 8114]	[922, 2655, 4231]	[1045, 2652, 3877, 5055, 5212]	[2635, 4211, 5195]	[2161, 5091, 8166]	[1634, 5879]	[3465, 4611, 5574]	[3465, 4611, 5574]	[3465, 4611, 5574]	[3465, 4611, 5574]	[3465, 4611, 5574]	[3465, 4611, 5574]	[3465, 4611, 5574]	[3465, 4611, 5574]	[3465, 4611, 5574]	[3465, 4611, 5574]	[3465, 4611, 5574]	[3465, 4611, 5574]	[3465, 4611, 5574]	[3464, 4610, 5573]	[3465, 4611, 5574]	[2160, 3465, 4611, 5574]	[2160, 3465, 4611, 5574]	[972, 2160, 2699, 3465, 4611, 5574]	[1783]	0	[1626, 5583]	0	[1660, 4875]	[1637]	[5665]	[1653, 5659]	[1782]	[5866]	0	[1649, 4352]	[1483]	[1634, 3200, 5870]
CATC	[1717, 2179, 2375, 2381, 3775, 3983, 4174, 4237, 4379, 4456, 5455, 5667, 5734]	[2360, 4222, 4426, 4441, 5652]	[1687, 2149, 2345, 2351, 3745, 4144, 4207, 4249, 4426, 5425, 5637, 5704, 5824]	[2359, 2365, 4221, 4263, 4363, 4425, 5651, 5718, 6144]	[2359, 2365, 3273, 3276, 3372, 3500, 4221, 4263, 4425, 4440, 5651, 5718]	[2163, 2359, 2365, 3273, 3276, 4221, 4263, 5331, 5651]	[2163, 2359, 4221, 4263, 4363, 4425, 4431, 5651, 5718]	[1701, 2163, 2359, 2442, 4158, 4221, 4263, 5093, 5331, 5439, 5651, 5718]	[1044, 2163, 2359, 2365, 2427, 3273, 3276, 4221, 4259, 5651, 5718]	[1044, 1701, 2163, 2359, 2365, 3759, 4140, 4158, 4221, 4425, 4440, 5439, 5651, 5718, 7642]	[2163, 2359, 2365, 3273, 3276, 4158, 4221, 4263, 4425, 4440, 5440, 5652, 5719]	[1634, 1701, 2163, 3967, 4425, 4440, 5423, 5651, 5718]	[1045, 2170, 2366, 3280, 3283, 3379, 4147, 4432, 4438, 4447, 5658, 5845, 6364]	[1638, 1705, 2167, 2363, 3277, 3280, 4162, 4225, 4429, 4435, 5722, 6148, 7894]	[2150, 2346, 3359, 3954, 4127, 4208, 4412, 5705, 6131]	[2215, 2411, 3811, 4492, 5383, 5703, 5770, 7942]	[1766, 2984, 3010, 3026, 3080, 4304, 6122, 6586, 6952, 8873]	[3000, 3915, 4272, 4275, 5757, 5976, 9545]	[3000, 3915, 4272, 4275, 5757, 5976, 9545]	[3000, 3915, 4272, 4275, 5757, 5976, 9545]	[3000, 3915, 4272, 4275, 5757, 5976, 9545]	[3000, 3915, 4275, 5757, 5976, 9545]	[3000, 3915, 4272, 4275, 5757, 5976, 9545]	[2202, 2463, 3000, 3915, 4272, 4275, 5757, 5976, 9545]	[2202, 2463, 3000, 3915, 4272, 4275, 5757, 5976, 9545]	[2202, 2463, 3000, 3915, 4272, 4275, 5757, 5976, 9545]	[3000, 3915, 4272, 4275, 5757, 5976, 9545]	[2202, 2463, 3000, 3915, 4272, 4275, 5757, 5976, 9545]	[2202, 2463, 3000, 3915, 4272, 4275, 5757, 5976, 9545]	[2202, 2463, 3000, 3915, 4272, 4275, 5757, 5976, 9545]	[2999, 3914, 4271, 4274, 5756, 5975, 9544]	[996, 2202, 2958, 3915, 4272, 4275, 5757, 5976, 9545]	[2214, 2410, 2416, 3915, 4272, 4275, 5757, 5976, 9545]	[2214, 2410, 2416, 3915, 4272, 4275, 5757, 5976, 9545]	[1538, 2214, 2410, 3258, 3261, 3915, 4272, 4275, 5757, 5976, 9545]	[737, 1263, 1757, 2112, 2966, 2992, 3062, 3146, 6104, 6934, 7716, 8855]	[1291, 1785, 2070, 2460, 2994, 3020, 3090, 3174, 4658, 6132, 6962, 8883]	[920, 1264, 1758, 2993, 4115, 6105, 7717, 8856]	[2109, 2989, 5264, 6565, 6931, 8852]	[1298, 1792, 2147, 2467, 3001, 3027, 6139, 6603, 6969]	[1769, 2124, 2346, 2978, 3004, 3074, 4126, 6116, 6750, 8867]	[1291, 2146, 2727, 2925, 3026, 3042, 3096, 6138, 6968, 8889]	[1785, 2452, 2460, 3020, 3090, 6132, 6596, 6962, 8883]	[1262, 1756, 2437, 6109, 6939, 8860]	[1262, 1756, 2997, 3013, 6109, 6939, 8860]	[1293, 1787, 2462, 6964, 8885]	[1287, 3022, 3197, 6134, 6598, 8537]	[1295, 2144, 3024, 3094, 5299, 6600, 6966, 8887]	[1766, 2441, 3001, 4295, 6113, 6943, 7725, 8864]
CATG	[703, 958, 1196, 3066, 5239, 5244, 6333, 6945]	[688, 943, 1321, 3051, 5224, 5229, 6201, 6318, 6930, 8572]	[673, 928, 2971, 3036, 5209, 5214, 6303, 6915]	[687, 942, 1180, 3050, 5223, 5228, 6929]	[687, 942, 2970, 3050, 3645, 5223, 5228]	[687, 3050, 5223, 5228, 6317, 6929]	[687, 3050, 5223, 5228, 6929]	[687, 942, 3050, 3645, 3888, 5223, 5228]	[687, 942, 1766, 3050, 5223, 5228, 6626, 6929]	[687, 1180, 2575, 3050, 5223, 6317, 6626, 6929]	[687, 942, 3050, 5224, 5229, 6318, 6451, 6930]	[687, 942, 1239, 3050, 5223, 5228, 6317]	[688, 943, 3057, 3895, 5230, 5235, 6207]	[688, 3054, 4093, 5227, 5232, 6933]	[674, 929, 1307, 5210, 5215, 6304, 6916]	[739, 994, 3055, 5260, 5275, 5280, 6369, 6981]	[81, 737, 1331, 2652, 2891, 3131, 5300, 5305, 6517]	[738, 1290, 1371, 2967, 4659, 5279, 6625, 8679]	[738, 1290, 1371, 2967, 4659, 5279, 6625, 8679]	[738, 1290, 1371, 2967, 4659, 5279, 6625, 8679]	[738, 1290, 1371, 2967, 4659, 5279, 6625, 8679]	[738, 1290, 1371, 2967, 4659, 5279, 6625, 8679]	[738, 1290, 1371, 2967, 4659, 5279, 6625, 8679]	[738, 1413, 4659, 5279, 6625, 8679]	[738, 1413, 4659, 5279, 6625, 8679]	[738, 1413, 4659, 5279, 6625, 8679]	[738, 1290, 1371, 2967, 4659, 5279, 6625, 8679]	[738, 1413, 4659, 5279, 6625, 8679]	[738, 1413, 4659, 5279, 6625, 8679]	[738, 1413, 4659, 5279, 6625, 8679]	[81, 737, 1289, 1370, 2966, 4658, 5278, 6624, 8678]	[738, 1290, 2967, 4659, 5279, 6625, 8679]	[738, 3036, 3101, 4659, 5279, 6625, 8679]	[738, 993, 1231, 3101, 4659, 5279, 6625, 8679]	[738, 1231, 2904, 3061, 4659, 5279, 6625, 8679]	[72, 728, 993, 2634, 2873, 3113, 5282, 5287, 6499, 6509, 6516, 7513]	[100, 756, 2662, 2901, 4952, 5310, 5315, 6527, 6537, 7541]	[73, 729, 2635, 2874, 5288, 6510, 7514, 8886]	[69, 2870, 5279, 5284, 6496, 6506]	[101, 757, 2669, 2908, 6534, 6544, 7548]	[84, 740, 2180, 2646, 2683, 2885, 5294, 5299, 6511, 7525]	[100, 756, 1350, 1479, 1801, 2668, 2907, 3147, 3888, 6533, 6543, 7547]	[100, 756, 2901, 5310]	[71, 727, 1321, 1450, 2639, 2878, 6504, 6514]	[71, 727, 992, 1450, 2878, 3118]	[102, 758, 2664, 5312, 5317, 6529, 6539, 7543]	[96, 752, 1346, 1475, 2903, 3143, 3158]	[104, 760, 2666, 2905, 3145, 5314, 6531, 6541, 7545]	[81, 1331, 1460, 2177, 2882, 5291, 5296, 6508]
CATT	[3098, 4477, 4487, 8973]	[3083, 4462, 4472, 8958]	[3068, 4411, 4447, 4457, 6450, 8943]	[3082, 4461, 4471, 6464, 7611, 8957]	[2814, 3082, 4107, 4461, 5654, 8957]	[3082, 4425, 4461]	[3082, 4461, 4471, 5663, 8957]	[3082, 4425, 5654, 8957]	[3082, 5654, 8895, 8957]	[3082, 4461, 8896, 8957]	[3082, 8958]	[3082, 4461, 4471, 5663]	[3089, 4270, 4468, 4478, 8964]	[3086, 4465, 8961]	[3069, 3263, 4448, 8944]	[4523, 8948, 9009]	[1837, 4440]	[3133]	[3133]	[3133]	[3133]	[3133]	[3133]	[3133]	[3133]	[3133]	[3133]	[3133]	[3133]	[3133]	[3132]	[2167]	[3133]	[3133]	[3000]	[3167, 6645, 7806, 9031]	[4558, 6673, 7834]	[2222, 4531, 7807]	[3155, 4527, 5579, 6101, 6642]	[1418, 1863, 6680, 9066]	[1526, 4542, 7818]	[2771, 6835]	[2513, 4548, 4558, 6673, 7834]	[4535, 6650, 6806]	[2742]	[4560, 6134, 6675, 7836]	[4159, 4560]	[4454, 6136, 6677, 7838]	[4539, 6056, 7815]
CCAA	[336, 3581, 3590, 3598, 6760, 7851, 7857, 8623]	[321, 1536, 3583, 6745, 7842, 8266]	[306, 471, 1521, 3560, 3568, 6259, 7821, 7827, 8251, 8331, 8593]	[320, 3582, 4391, 7244, 7841, 8265]	[1535, 3230, 3565, 3574, 3582, 6744, 7244, 8265]	[320, 485, 1507, 1521, 3566, 3582, 4391, 6744, 7241, 7841, 8265, 8607]	[320, 3565, 3574, 3582, 7244, 8265, 9157, 9173]	[320, 3218, 3582, 6744, 7244, 7841, 8265]	[320, 2514, 3565, 3574, 3582, 4391, 6744, 7841, 8265]	[320, 3565, 3574, 3582, 6433, 6744, 7244, 7835, 7841, 8265]	[320, 3565, 3574, 3582, 6745, 7245, 7842, 8608]	[320, 3565, 3574, 3582, 6744, 7244, 7841, 8265, 8607]	[321, 3572, 3581, 3589, 7251, 7848, 8272]	[321, 3569, 3578, 3586, 7839, 7845, 8269, 8536, 8611]	[307, 3569, 3580, 3590, 7822, 7828, 8252, 8594]	[372, 3282, 3626, 3634, 7296, 7887, 7893, 8317, 8659]	[651, 949, 5258, 5773, 8034, 9232]	[371, 1559, 1572, 1586, 2565, 3689, 5528, 5603, 6174, 7717, 8050, 8102]	[371, 1559, 1572, 1586, 2565, 3689, 5528, 5603, 6174, 7717, 8050, 8102]	[371, 1559, 1572, 1586, 2565, 3689, 5528, 5603, 6174, 7717, 8050, 8102]	[371, 1559, 1572, 1586, 2565, 3689, 5528, 5603, 6174, 7717, 8050, 8102]	[371, 1559, 1572, 1586, 2565, 3689, 5528, 5603, 6174, 7717, 8050, 8102]	[371, 1559, 1572, 1586, 2565, 3689, 5528, 5603, 6174, 7717, 8050, 8102]	[371, 950, 1586, 1810, 2565, 3689, 5528, 5603, 6174, 7717, 8050, 8102]	[371, 950, 1586, 1810, 2565, 3689, 5528, 5603, 6174, 7717, 8050, 8102]	[371, 950, 1586, 1810, 2565, 3689, 5528, 5603, 6174, 7717, 8050, 8102]	[371, 1559, 1572, 1586, 2565, 3689, 5528, 5603, 6174, 7717, 8050, 8102]	[371, 950, 1586, 1810, 2565, 3689, 5528, 5603, 6174, 7717, 8050, 8102]	[371, 950, 1586, 1810, 2565, 3689, 5528, 5603, 6174, 7717, 8050, 8102]	[371, 950, 1586, 1810, 2565, 3689, 5528, 5603, 6174, 7717, 8050, 8102]	[370, 1558, 1571, 1585, 2564, 3688, 5527, 5602, 6173, 7716, 8049, 8101]	[371, 1810, 2565, 3689, 5528, 5603, 6174, 7717, 8050, 8102]	[371, 3689, 5528, 5603, 6174, 7717, 8050, 8102]	[371, 3281, 3689, 5528, 5603, 6174, 7717, 8050, 8102]	[371, 3005, 3689, 5528, 5603, 6174, 7717, 8050, 8102]	[940, 1550, 2759, 3210, 5151, 5755, 8016, 9214]	[968, 2787, 3725, 5179, 5783, 8044, 8367, 9242]	[941, 1551, 3211, 4489, 5001, 5152, 5756, 8340, 9146, 9159, 9215]	[937, 2756, 3207, 4485, 5148, 5752, 7456, 8336]	[969, 2794, 3245, 5186, 5275, 5790, 8374, 9272]	[952, 1561, 2771, 3222, 5163, 5767, 8028, 8351, 9226]	[389, 968, 1933, 3731, 5789, 8050, 9248]	[2787, 3238, 5179, 5268, 5783, 8044, 8367, 9242]	[360, 641, 939, 1904, 3702, 5760, 8021, 9219]	[360, 886, 939, 1904, 5156, 5760, 8021]	[373, 970, 1579, 2789, 3240, 3655, 5181, 5785, 8046]	[374, 666, 964, 1929, 2789, 3727, 5181, 5593, 5785, 8046, 9244]	[393, 972, 1582, 2791, 3242, 5032, 5787, 8048, 9246]	[949, 1914, 2768, 5009, 5249, 5764, 7963, 8025, 9223]
CCAC	[1237, 1325, 2079, 2307, 4344, 5102, 6085, 6384, 7277, 7912, 8724, 8811, 9117]	[1444, 2064, 2365, 4329, 5087, 5694, 6169, 6369, 7242, 7253, 7262, 7897, 8709, 9102]	[1207, 1295, 2049, 3154, 4972, 5072, 6354, 7217, 7882, 8694]	[1309, 2063, 4691, 5086, 6168, 6368, 7261, 7896]	[333, 1221, 1309, 2063, 3946, 4691, 5086, 6069, 6168, 6368, 6485, 7261, 7896, 8708]	[1221, 1439, 2063, 4328, 4986, 5086, 6069, 6168, 6368, 6485, 7889, 7896, 8708, 8795, 9101]	[1221, 1309, 2063, 4328, 5086, 6168, 6368, 6485, 7261, 7896, 8795, 9101]	[1309, 2063, 5086, 6069, 6368, 6485, 7896, 8708, 9101]	[1309, 1472, 2063, 4986, 5086, 6069, 6168, 7231, 7261, 7896, 7902, 8708, 8795, 9101]	[1309, 1862, 2063, 3141, 4986, 5086, 6168, 6368, 7261, 7896, 8708, 9101]	[1221, 2063, 2291, 3141, 5087, 6070, 6169, 6369, 6486, 7262, 7897, 8709, 8896, 9102]	[1309, 2063, 2291, 2364, 4986, 6069, 6168, 6368, 6485, 7261, 8708, 8795, 9101]	[1272, 1310, 1965, 2298, 4335, 4698, 4993, 5093, 6076, 7217, 7268, 7903, 8715, 8802, 9108]	[1310, 2067, 5090, 6172, 6372, 6489, 7265, 7900, 8712, 9105]	[1945, 2050, 4678, 5073, 5680, 6056, 6355, 6472, 7248, 7883, 8695]	[1273, 1361, 2115, 3220, 5038, 5138, 6121, 6420, 7283, 7289, 7313, 7948, 9153]	[1498, 2140, 2441, 5332, 6146, 6562, 8453, 8682, 8697]	[1070, 1494, 2342, 2345, 2396, 2409, 2415, 4293, 4742, 4757, 5803, 6051, 6977, 6986, 6990, 8004, 8041, 8510, 8819, 9090, 9136]	[1070, 1494, 2342, 2345, 2396, 2409, 2415, 4293, 4742, 4757, 5803, 6051, 6977, 6986, 6990, 8004, 8041, 8510, 8819, 9090, 9136]	[1070, 1494, 2342, 2345, 2396, 2409, 2415, 4293, 4742, 4757, 5803, 6051, 6977, 6986, 6990, 8004, 8041, 8510, 8819, 9090, 9136]	[1070, 1494, 2342, 2345, 2396, 2409, 2415, 4293, 4742, 4757, 5803, 6051, 6977, 6986, 6990, 8004, 8041, 8510, 8819, 9090, 9136]	[1070, 1494, 2342, 2345, 2396, 2409, 2415, 4293, 4742, 4757, 5803, 6051, 6977, 6986, 6990, 8004, 8041, 8510, 8819, 9090, 9136]	[1070, 1494, 2342, 2345, 2396, 2409, 2415, 4293, 4742, 4757, 5803, 6051, 6977, 6986, 6990, 8004, 8041, 8510, 8819, 9090, 9136]	[1070, 2342, 2396, 2409, 2415, 4293, 4742, 4757, 5803, 6051, 6977, 6986, 6990, 8004, 8041, 8510, 8819, 9090, 9136]	[1070, 2342, 2396, 2409, 2415, 4293, 4742, 4757, 5803, 6051, 6977, 6986, 6990, 8004, 8041, 8510, 8819, 9090, 9136]	[1070, 2342, 2396, 2409, 2415, 4293, 4742, 4757, 5803, 6051, 6977, 6986, 6990, 8004, 8041, 8510, 8819, 9090, 9136]	[1070, 1494, 2342, 2345, 2396, 2409, 2415, 4293, 4742, 4757, 5803, 6051, 6977, 6986, 6990, 8004, 8041, 8510, 8819, 9090, 9136]	[1070, 2342, 2396, 2409, 2415, 4293, 4742, 4757, 5803, 6051, 6977, 6986, 6990, 8004, 8041, 8510, 8819, 9090, 9136]	[1070, 2342, 2396, 2409, 2415, 4293, 4742, 4757, 5803, 6051, 6977, 6986, 6990, 8004, 8041, 8510, 8819, 9090, 9136]	[1070, 2342, 2396, 2409, 2415, 4293, 4742, 4757, 5803, 6051, 6977, 6986, 6990, 8004, 8041, 8510, 8819, 9090, 9136]	[1069, 1493, 2341, 2344, 2395, 2408, 2414, 4292, 4741, 4756, 5802, 6050, 6976, 6985, 6989, 8003, 8040, 8509, 8818, 9089, 9135]	[1070, 1494, 2114, 2342, 2345, 2409, 2415, 4293, 4742, 4757, 5803, 6051, 6977, 6986, 6990, 8004, 8041, 8510, 8819, 9090, 9136]	[1272, 1360, 3192, 4293, 4742, 4757, 5803, 6051, 6977, 6986, 6990, 8004, 8041, 8510, 8819, 9090, 9136]	[1272, 1360, 2114, 3192, 4293, 4742, 4757, 5803, 6051, 6977, 6986, 6990, 8004, 8041, 8510, 8819, 9090, 9136]	[1103, 1360, 1518, 2114, 2415, 3192, 4293, 4742, 4757, 5803, 6051, 6977, 6986, 6990, 8004, 8041, 8510, 8819, 9090, 9136]	[1489, 2423, 5314, 6128, 6544, 6567, 6884, 7296, 8679]	[655, 2150, 2451, 6156, 6572, 6595, 7324, 7327]	[1490, 2003, 2123, 2424, 4006, 6545, 6568, 6885, 7270, 7281, 7297, 7300, 8665, 8680]	[624, 1486, 2119, 2420, 4123, 5311, 6541, 7293, 7296, 8661, 9217]	[1920, 2458, 4040, 5349, 6163, 6579, 7331, 7334, 8699, 8714, 9255]	[639, 1489, 2134, 2435, 3079, 4017, 6556, 7308, 7311, 8676, 8691]	[1508, 2457, 4039, 5179, 5348, 6162, 6578, 6918, 7303, 7314, 7330, 7333, 8698, 8713]	[1290, 2112, 2150, 3228, 5342, 6156, 6572, 7324, 8692, 8707]	[1476, 1479, 2127, 2428, 4010, 5319, 6549, 6572, 7301, 7304]	[2127, 2428, 3540, 5319, 6133, 6889, 7301, 7304, 8669, 8684, 9046]	[1519, 2453, 3097, 3565, 4035, 5344, 6574, 6597, 7299, 7310, 7326, 7329, 9250, 9261]	[2152, 2453, 4035, 5344, 6158, 6574, 7326, 7329, 8694, 8709]	[2154, 2455, 3090, 5077, 5346, 6160, 8711]	[1727, 2432, 2927, 4014, 5323, 6553, 7278, 7289, 7305, 8688]
CCAG	[77, 140, 747, 1747, 3619, 5758, 6900, 6968, 7137, 7409, 8048, 8140, 8771, 9190]	[61, 124, 732, 1513, 1732, 2995, 3604, 4942, 6124, 6135, 6885, 6953, 7122, 8125, 8756, 9164]	[47, 110, 717, 1017, 1498, 1631, 3589, 4927, 5667, 6715, 6730, 6870, 7107, 7714, 8741, 9160, 9174]	[61, 124, 731, 1512, 1645, 2994, 3603, 4941, 6884, 8124, 8755, 9174]	[61, 124, 731, 1512, 2994, 4941, 6884, 7121, 8124, 8611, 8755, 9174]	[61, 124, 731, 1587, 1645, 1731, 2994, 3603, 4941, 6630, 6884, 6952, 7121, 8124, 8755]	[61, 124, 731, 1512, 1645, 2994, 3603, 4941, 6508, 6884, 6952, 7398, 8124, 8755]	[61, 124, 731, 1031, 1587, 1645, 1731, 3603, 4941, 6123, 6134, 6630, 6952, 7121, 7986, 8611, 8755]	[61, 124, 731, 1031, 1475, 1507, 1645, 3603, 4941, 6884, 6896, 6952, 8607, 8755]	[61, 124, 731, 1645, 1731, 3603, 4941, 6884, 8032, 8607, 8755, 9163]	[61, 124, 731, 1645, 1731, 3603, 4942, 6885, 6897, 7987, 8756]	[61, 124, 731, 1031, 1512, 1731, 2994, 3603, 4941, 6884, 6952, 7121, 8755, 9174, 9188]	[61, 124, 732, 1032, 1684, 1738, 4805, 4948, 5079, 5749, 6515, 6959, 8131, 8762, 9195]	[61, 124, 496, 732, 1032, 1649, 2936, 3607, 4945, 5746, 6888, 6956, 7125, 8759, 9178]	[111, 718, 1632, 1718, 4928, 5059, 6871, 6939, 7973, 8019, 8111, 8742, 9161]	[113, 176, 783, 1083, 3046, 3655, 4993, 5310, 5794, 6175, 6936, 6948, 8807]	[111, 1028, 3499, 5335, 6366, 7231, 7364, 7972, 7988, 8847, 8936, 9255, 9266, 9280, 9402]	[782, 1223, 1737, 1964, 3674, 4933, 5732, 6694, 7070, 7359, 8714, 8807]	[782, 1223, 1737, 1964, 3674, 4933, 5732, 6694, 7070, 7359, 8714, 8807]	[782, 1223, 1737, 1964, 3674, 4933, 5732, 6694, 7070, 7359, 8714, 8807]	[782, 1223, 1737, 1964, 3674, 4933, 5732, 6694, 7070, 7359, 8714, 8807]	[782, 1223, 1737, 1964, 3674, 4933, 5732, 6694, 7070, 7359, 8714, 8807]	[782, 1223, 1737, 1964, 3674, 4933, 5732, 6694, 7070, 7359, 8714, 8807]	[782, 1223, 1572, 1709, 1737, 1964, 2153, 2751, 3674, 4933, 5732, 6694, 7070, 7359, 8714, 8807]	[782, 1223, 1572, 1709, 1737, 1964, 2153, 2751, 3674, 4933, 5732, 6694, 7070, 7359, 8714, 8807]	[782, 1223, 1572, 1709, 1737, 1964, 2153, 2751, 3674, 4933, 5732, 6694, 7070, 7359, 8714, 8807]	[782, 1223, 1737, 1964, 3674, 4933, 5732, 6694, 7070, 7359, 8714, 8807]	[782, 1223, 1572, 1709, 1737, 1964, 2153, 2751, 3674, 4933, 5732, 6694, 7070, 7359, 8714, 8807]	[782, 1223, 1572, 1709, 1737, 1964, 2153, 2751, 3674, 4933, 5732, 6694, 7070, 7359, 8714, 8807]	[782, 1223, 1572, 1709, 1737, 1964, 2153, 2751, 3674, 4933, 5732, 6694, 7070, 7359, 8714, 8807]	[111, 781, 1222, 1736, 1963, 3673, 4932, 5731, 6693, 7069, 7358, 8713, 8806]	[782, 1223, 1559, 1709, 1737, 1964, 3256, 3270, 3674, 4933, 5732, 6694, 7070, 7359, 8714, 8807]	[782, 1082, 1638, 1696, 3674, 4933, 5732, 6694, 7070, 7359, 8714, 8807]	[782, 1082, 1638, 1782, 3045, 3674, 4933, 5732, 6694, 7070, 7359, 8714, 8807]	[782, 1082, 1638, 1696, 1782, 3674, 4933, 5732, 6694, 7070, 7359, 8714, 8807]	[102, 3481, 3681, 5317, 5421, 5740, 6348, 6992, 7954, 7970, 8829, 9237, 9248, 9262, 9384]	[14, 130, 1065, 3509, 3690, 5345, 5449, 5768, 6376, 7222, 7982, 7998, 8857, 8952, 9265, 9276, 9412]	[103, 3150, 3482, 5318, 7012, 7195, 7955, 7971, 8830, 9238, 9249, 9385]	[888, 3478, 3678, 4315, 5314, 5737, 7191, 7951, 7967, 8826, 9234, 9245, 9381]	[131, 3516, 5352, 5775, 6383, 7046, 7229, 7381, 7989, 8005, 8864, 9283, 9419]	[114, 3493, 3693, 6360, 6849, 7206, 7966, 8841, 9170, 9260, 9396]	[915, 926, 3480, 3515, 3715, 5351, 5774, 7380, 7579, 7988, 8004, 8863, 9192, 9296, 9418]	[1581, 3509, 5345, 5449, 5538, 5768, 7039, 7222, 7982, 7998, 8857, 8952, 9265, 9276, 9412]	[101, 1541, 1548, 1552, 3486, 3667, 3686, 5322, 5745, 7218, 7351, 7959, 7975, 8834, 8929, 9242, 9389]	[3486, 3686, 4997, 5322, 5745, 7959, 7975, 8834, 9163, 9267, 9389]	[132, 921, 3511, 3711, 5770, 7224, 7984, 8859, 9267, 9278, 9414]	[0, 126, 915, 3511, 3711, 5347, 5693, 5770, 7376, 7984, 8000, 8859, 9292, 9414]	[804, 923, 2098, 3513, 3968, 5349, 5695, 5772, 6380, 7226, 7378, 7986, 8002, 8230, 8861, 8956, 9269, 9280, 9294]	[111, 3158, 3490, 3690, 5326, 7355, 7979, 8838, 8933, 9246, 9257, 9271, 9393]
CCAT	[1224, 2374, 3097, 4446, 7161, 7247, 7971]	[1320, 2715, 3082, 4425, 4431, 6144, 6200, 7956]	[1686, 2344, 3067, 4410, 4416, 7131, 7941, 9087]	[1208, 2358, 2714, 4424, 6741, 7145, 7231, 7955, 8826, 9101]	[2358, 2714, 3644, 4424, 4430, 7145, 7644, 7955]	[2714, 4424, 4430, 7955]	[2358, 4424, 4430, 5675, 7145, 7231, 7955, 8826]	[2358, 2714, 3644, 3887, 4157, 4424, 7231, 7731, 7955]	[1233, 1316, 1765, 2358, 2714, 6625, 6806, 7145, 7644, 7955, 8894]	[1233, 2358, 2714, 3081, 4424, 4430, 5645, 6625, 7145, 7231, 7955, 8826, 8895]	[2358, 4424, 4430, 5532, 7232, 7732, 7956]	[2714, 3081, 3141, 4424, 4430, 5092, 5531, 7145, 7231, 7731, 7955]	[2365, 2721, 3894, 4431, 4437, 6206, 7238, 7962]	[1704, 2718, 4428, 4434, 7149, 7959]	[2345, 2701, 7132, 7218, 7942]	[2410, 4209, 5090, 7197, 7783, 8007, 8947]	[1453, 3079, 7298, 8047, 8890]	[1367, 2201, 4610, 5705, 6245, 8063, 8366, 8906, 8945]	[1367, 2201, 4610, 5705, 6245, 8063, 8366, 8906, 8945]	[1367, 2201, 4610, 5705, 6245, 8063, 8366, 8906, 8945]	[1367, 2201, 4610, 5705, 6245, 8063, 8366, 8906, 8945]	[1367, 2201, 4610, 5705, 6245, 8063, 8366, 8906, 8945]	[1367, 2201, 4610, 5705, 6245, 8063, 8366, 8906, 8945]	[3132, 4610, 5705, 6245, 8063, 8366, 8906, 8945]	[3132, 4610, 5705, 6245, 8063, 8366, 8906, 8945]	[3132, 4610, 5705, 6245, 8063, 8366, 8906, 8945]	[1367, 2201, 4610, 5705, 6245, 8063, 8366, 8906, 8945]	[3132, 4610, 5705, 6245, 8063, 8366, 8906, 8945]	[3132, 4610, 5705, 6245, 8063, 8366, 8906, 8945]	[3132, 4610, 5705, 6245, 8063, 8366, 8906, 8945]	[1366, 2200, 4609, 5704, 6244, 8062, 8365, 8905, 8944]	[3132, 4610, 5705, 6245, 8063, 8366, 8906, 8945]	[2409, 2765, 3132, 4610, 5705, 6245, 8063, 8366, 8906, 8945]	[2409, 2765, 3132, 4610, 5705, 6245, 8063, 8366, 8906, 8945]	[1284, 2765, 4610, 5705, 6245, 8063, 8366, 8906, 8945]	[7280, 8029, 8872]	[3089, 7308, 8057, 8900]	[3167, 5591, 6459, 8030, 8873]	[3036, 3058, 5587, 6280, 7277, 8026, 8869]	[6318, 7315, 8052, 8064, 8907]	[585, 1456, 5602, 6749, 7292, 8041, 8884]	[1739, 3095, 4335, 8063]	[3089, 4329, 7308, 8057, 8900, 9029]	[2370, 3066, 5595, 6742, 8034, 8877]	[1443, 8034]	[2395, 6559, 8059, 8902, 8930]	[5620, 7310, 8059, 8902]	[5129, 6769, 7312, 8061, 8904]	[1633, 3175, 8038, 8881]
CCCA	[428, 629, 1356, 1816, 1877, 3386, 3580, 3589, 3767, 4130, 5101, 5712, 5757, 7150, 7160, 7625, 8047, 8201, 8723, 8810, 9261]	[413, 614, 1341, 3565, 3575, 3966, 5697, 5742, 7231, 7241, 8032, 8186, 8708, 8795]	[398, 470, 599, 1326, 1685, 3153, 3737, 3951, 4099, 4971, 4983, 5682, 5727, 7120, 7130, 8017, 8693, 8780]	[412, 613, 1340, 3564, 3573, 3965, 4985, 4997, 5696, 5741, 7133, 7144, 8031, 8794]	[613, 1340, 3370, 4114, 4985, 4997, 5696, 5741, 6375, 7134, 7144, 7230, 8185, 8707]	[412, 484, 518, 613, 1340, 3565, 3965, 4985, 4997, 5696, 7158, 7230, 8031, 8707, 8794]	[412, 613, 1340, 1669, 1685, 1861, 3564, 3573, 3965, 4997, 5741, 7144, 8031, 8185, 8794]	[412, 613, 1340, 1861, 3370, 3564, 3574, 3965, 5085, 5696, 6624, 6938, 7134, 8031, 8601, 8707, 8794]	[412, 613, 1340, 3564, 3573, 3965, 4114, 4985, 4997, 5085, 5741, 6938, 7144, 8031, 8707, 8794]	[412, 613, 1340, 1861, 3564, 3751, 3965, 4114, 4985, 4997, 5085, 5134, 5696, 7144, 8031, 8707, 8794]	[412, 613, 1340, 1800, 3564, 3573, 3965, 4986, 4998, 5086, 5742, 8032, 8708, 8795]	[412, 613, 1340, 3564, 4429, 4985, 4997, 5741, 7134, 7144, 8031, 8707, 8794]	[413, 614, 1341, 3174, 3571, 3580, 3972, 4992, 5004, 5085, 5092, 5703, 5748, 8038, 8714, 8801]	[413, 614, 1341, 1703, 1822, 1828, 3568, 3577, 3969, 4057, 5700, 5745, 6772, 6942, 7138, 7148, 8035, 8711, 8798]	[399, 471, 600, 1327, 1686, 3357, 3551, 5065, 5072, 5683, 5728, 7121, 7131, 7596, 8018, 8694, 8781, 8836]	[464, 665, 1392, 1737, 1913, 3219, 3803, 5037, 5049, 5137, 5793, 7196, 7282, 8237, 8846]	[215, 461, 635, 650, 662, 1913, 4191, 5818, 6570, 6584, 7221, 7701, 8696]	[664, 1736, 1870, 3421, 3673, 5048, 5567, 5792, 6244, 8040, 8293]	[664, 1736, 1870, 3421, 3673, 5048, 5567, 5792, 6244, 8040, 8293]	[664, 1736, 1870, 3421, 3673, 5048, 5567, 5792, 6244, 8040, 8293]	[664, 1736, 1870, 3421, 3673, 5048, 5567, 5792, 6244, 8040, 8293]	[664, 1736, 1870, 3421, 3673, 5048, 5567, 5792, 6244, 8040, 8293]	[664, 1736, 1870, 3421, 3673, 5048, 5567, 5792, 6244, 8040, 8293]	[664, 1736, 1870, 3421, 3673, 5048, 5567, 5792, 6244, 8040, 8293]	[664, 1736, 1870, 3421, 3673, 5048, 5567, 5792, 6244, 8040, 8293]	[664, 1736, 1870, 3421, 3673, 5048, 5567, 5792, 6244, 8040, 8293]	[664, 1736, 1870, 3421, 3673, 5048, 5567, 5792, 6244, 8040, 8293]	[664, 1736, 1870, 3421, 3673, 5048, 5567, 5792, 6244, 8040, 8293]	[664, 1736, 1870, 3421, 3673, 5048, 5567, 5792, 6244, 8040, 8293]	[664, 1736, 1870, 3421, 3673, 5048, 5567, 5792, 6244, 8040, 8293]	[215, 663, 1735, 1869, 3420, 3672, 5047, 5566, 5791, 6243, 8039, 8292]	[664, 1391, 1870, 3421, 3673, 5048, 5567, 5792, 6244, 8040, 8293]	[664, 1391, 3218, 3421, 3673, 5048, 5567, 5792, 6244, 8040, 8293]	[463, 664, 1391, 3218, 3421, 3673, 5048, 5567, 5792, 6244, 8040, 8293]	[463, 664, 1391, 3421, 3673, 5048, 5567, 5792, 6244, 8040, 8293]	[206, 452, 519, 653, 1381, 1904, 2064, 4173, 5150, 5800, 7203]	[234, 480, 681, 1064, 1379, 1409, 1932, 4201, 5178, 5828, 6580, 6594, 7711]	[207, 453, 654, 1382, 1517, 1905, 4174, 5151, 5209, 5801, 6553, 6567, 7204, 7684]	[203, 449, 650, 1378, 1901, 6549, 6563, 7680]	[235, 481, 682, 1345, 1416, 4208, 5185, 5835, 6587, 6601, 7041, 7718]	[218, 464, 1393, 1916, 4185, 5812, 6578, 7194, 7205, 7695]	[234, 480, 682, 1932, 4207, 5178, 5834, 7237, 7717]	[234, 681, 1409, 1932, 4201, 5178, 5537, 5828, 7711]	[205, 451, 652, 1380, 1540, 4178, 5805, 6557, 6571, 7208]	[205, 451, 653, 1380, 4178, 5149, 5155, 5805, 7688]	[236, 482, 683, 1411, 1934, 4203, 5180, 5830, 6582, 6596, 8288]	[230, 476, 677, 1405, 1928, 4203, 5180, 5830, 7233, 7713, 8898]	[485, 528, 686, 1413, 1936, 4205, 5076, 5182, 5832, 6283, 6605, 7235, 8710]	[215, 662, 1360, 1390, 1719, 4182, 6578, 6761]
CCCC	[547, 628, 729, 730, 731, 1875, 1876, 2003, 2004, 2888, 2889, 3644, 3645, 3646, 3817, 4129, 6508, 8604, 8605, 8606, 8607, 8608, 9325]	[532, 613, 714, 715, 716, 1501, 1987, 1988, 1989, 2873, 2874, 3629, 3630, 3631, 3802, 5938, 6493, 7454, 7455, 7456, 7457, 8589, 8590, 8591, 8592, 8707, 9310]	[598, 699, 700, 701, 1845, 1972, 1973, 1974, 2858, 2859, 3614, 3615, 3616, 3787, 6478, 7439, 7440, 7441, 7442, 8574, 8575, 8576, 8577, 8578, 8692, 9295]	[612, 713, 714, 715, 1859, 1986, 1987, 1988, 2872, 2873, 3628, 3629, 3630, 3801, 6492, 6869, 7453, 7454, 8588, 8589, 8590, 8591, 8592, 8706, 9309]	[612, 713, 714, 1986, 1987, 1988, 2872, 2873, 3628, 3629, 4113, 6492, 7250, 7453, 7454, 7455, 7456, 8588, 8589, 8590, 8591, 8592, 8706, 9309]	[612, 713, 714, 715, 1859, 1986, 1987, 1988, 2872, 2873, 3628, 3629, 3630, 3801, 6492, 7453, 7454, 7455, 7456, 8588, 8589, 8590, 8591, 8592, 8706, 9309]	[612, 1860, 1986, 1987, 1988, 2637, 3801, 6492, 7453, 7454, 7455, 7456, 8588, 8589, 8590, 8591, 8592, 8706, 9309]	[612, 713, 714, 1986, 1987, 1988, 2872, 2873, 2874, 2875, 3628, 3629, 3630, 5750, 6492, 8588, 8706, 9309]	[612, 713, 714, 715, 1986, 1987, 1988, 2871, 2872, 2873, 2874, 2875, 3628, 3629, 3801, 4113, 6492, 7453, 7454, 7455, 7456, 8588, 8589, 8590, 8591, 8592, 8706, 9309]	[612, 713, 714, 715, 1859, 1860, 1986, 1987, 1988, 2872, 2873, 3626, 3627, 3628, 3629, 3630, 3801, 4113, 6492, 7453, 7454, 7455, 7456, 8588, 8589, 8590, 8591, 8592, 8706, 9309]	[531, 612, 713, 714, 715, 1986, 1987, 1988, 2875, 3628, 3629, 3630, 3801, 6493, 7454, 7455, 7456, 7457, 8589, 8590, 8591, 8592, 8593, 8707, 9310]	[612, 713, 714, 1986, 1987, 1988, 2872, 2873, 3628, 3629, 3630, 3801, 4428, 8588, 8589, 8590, 8591, 8592, 8706, 9309]	[613, 714, 715, 716, 1993, 1994, 1995, 2879, 2880, 3635, 3636, 3637, 5757, 6499, 6876, 7460, 7461, 7462, 7463, 8595, 8596, 8597, 8598, 8713, 9316]	[613, 714, 715, 716, 1990, 1991, 1992, 2876, 2877, 3630, 3631, 3632, 3633, 3634, 3805, 6496, 7457, 7458, 7459, 7460, 8592, 8593, 8594, 8595, 8596, 8710, 9313]	[599, 700, 701, 702, 1973, 1974, 1975, 2858, 2859, 2860, 2861, 2862, 3615, 3616, 3617, 6479, 7237, 7440, 7441, 7442, 7443, 8575, 8576, 8577, 8578, 8579, 8693, 9296]	[5, 6, 664, 765, 766, 1008, 1009, 1912, 2038, 2039, 2040, 2923, 2924, 2925, 2926, 2927, 3680, 3681, 3682, 6544, 8640, 8641, 8642, 8643]	[1912, 2948, 2951, 2952, 3703, 7545, 7546, 8081, 8275, 8276]	[5, 117, 663, 2923, 2924, 2925, 2926, 5135, 7275, 7276, 7277, 7278, 7279, 7280, 7281, 7292, 7457, 7504, 7505, 7506, 7507, 7567, 7568, 7569, 7570, 8097, 8696]	[5, 117, 663, 2923, 2924, 2925, 2926, 5135, 7275, 7276, 7277, 7278, 7279, 7280, 7281, 7292, 7457, 7504, 7505, 7506, 7507, 7567, 7568, 7569, 7570, 8097, 8696]	[5, 117, 663, 2923, 2924, 2925, 2926, 5135, 7275, 7276, 7277, 7278, 7279, 7280, 7281, 7292, 7457, 7504, 7505, 7506, 7507, 7567, 7568, 7569, 7570, 8097, 8696]	[5, 117, 663, 2923, 2924, 2925, 2926, 5135, 7275, 7276, 7277, 7278, 7279, 7280, 7281, 7292, 7457, 7504, 7505, 7506, 7507, 7567, 7568, 7569, 7570, 8097, 8696]	[5, 117, 663, 2923, 2924, 2925, 2926, 5135, 7275, 7276, 7277, 7278, 7279, 7280, 7281, 7292, 7457, 7504, 7505, 7506, 7507, 7567, 7568, 7569, 7570, 8097, 8696]	[5, 117, 663, 2923, 2924, 2925, 2926, 5135, 7275, 7276, 7277, 7278, 7279, 7280, 7281, 7292, 7457, 7504, 7505, 7506, 7507, 7567, 7568, 7569, 7570, 8097, 8696]	[5, 117, 663, 1776, 2923, 2924, 5135, 7275, 7276, 7277, 7278, 7279, 7280, 7281, 7292, 7457, 7504, 7505, 7506, 7507, 7567, 7568, 7569, 7570, 8097, 8696]	[5, 117, 663, 1776, 2923, 2924, 5135, 7275, 7276, 7277, 7278, 7279, 7280, 7281, 7292, 7457, 7504, 7505, 7506, 7507, 7567, 7568, 7569, 7570, 8097, 8696]	[5, 117, 663, 1776, 2923, 2924, 5135, 7275, 7276, 7277, 7278, 7279, 7280, 7281, 7292, 7457, 7504, 7505, 7506, 7507, 7567, 7568, 7569, 7570, 8097, 8696]	[5, 117, 663, 2923, 2924, 2925, 2926, 5135, 7275, 7276, 7277, 7278, 7279, 7280, 7281, 7292, 7457, 7504, 7505, 7506, 7507, 7567, 7568, 7569, 7570, 8097, 8696]	[5, 117, 663, 1776, 2923, 2924, 5135, 7275, 7276, 7277, 7278, 7279, 7280, 7281, 7292, 7457, 7504, 7505, 7506, 7507, 7567, 7568, 7569, 7570, 8097, 8696]	[5, 117, 663, 1776, 2923, 2924, 5135, 7275, 7276, 7277, 7278, 7279, 7280, 7281, 7292, 7457, 7504, 7505, 7506, 7507, 7567, 7568, 7569, 7570, 8097, 8696]	[5, 117, 663, 1776, 2923, 2924, 5135, 7275, 7276, 7277, 7278, 7279, 7280, 7281, 7292, 7457, 7504, 7505, 7506, 7507, 7567, 7568, 7569, 7570, 8097, 8696]	[662, 2922, 2923, 2924, 2925, 5134, 7274, 7275, 7276, 7277, 7278, 7279, 7280, 7291, 7456, 7503, 7504, 7505, 7506, 7566, 7567, 7568, 7569, 8096, 8695]	[5, 117, 663, 2925, 2926, 5135, 7275, 7276, 7277, 7278, 7279, 7280, 7281, 7292, 7457, 7504, 7505, 7506, 7507, 7567, 7568, 7569, 7570, 8097, 8696]	[5, 117, 663, 764, 765, 1910, 2923, 2924, 2925, 2926, 5135, 7275, 7276, 7277, 7278, 7279, 7280, 7281, 7292, 7457, 7504, 7505, 7506, 7507, 7567, 7568, 7569, 7570, 8097, 8696]	[5, 117, 663, 764, 765, 1910, 2037, 2038, 2039, 2688, 2923, 2924, 2925, 2926, 5135, 7275, 7276, 7277, 7278, 7279, 7280, 7281, 7292, 7457, 7504, 7505, 7506, 7507, 7567, 7568, 7569, 7570, 8097, 8696]	[5, 117, 663, 764, 765, 766, 1910, 2037, 2038, 2039, 5135, 7275, 7276, 7277, 7278, 7279, 7280, 7281, 7292, 7457, 7504, 7505, 7506, 7507, 7567, 7568, 7569, 7570, 8097, 8696]	[2930, 2933, 2934, 3685, 5145, 6748, 7479, 7480, 7481, 7530, 8063, 8257, 8258]	[2958, 3713, 3714, 3715, 3716, 6776, 6777, 6778, 6779, 7507, 7508, 7923, 8091, 8285, 8286, 9129]	[755, 756, 1904, 2034, 2931, 3686, 6749, 7480, 7481, 7482, 8064]	[1900, 8060, 8254, 8255, 9098]	[1938, 6783, 7514, 7515, 7516, 7521, 8098, 9136]	[766, 767, 1915, 3872, 6760, 7491, 7492, 7493, 7498, 8075, 8269, 8270]	[135, 681, 3719, 3801, 6782, 8291, 9135]	[4, 135, 1931, 6776, 7507, 7508, 7509, 7510, 7511, 7512, 7513, 8091, 8285, 8808, 9129]	[1539, 3690, 8262, 8263, 9106]	[106, 571, 652, 2939, 3690, 3772, 5148, 6753, 7484, 8068, 8262, 8263, 8264, 9106]	[2960, 2963, 2964, 3715, 6778, 8093, 8287]	[2960, 3715, 6778, 7557, 7558, 8093, 8287]	[10, 11, 12, 13, 139, 685, 3717, 6780, 7511, 7512, 7513, 7514, 7515, 7562, 8095, 8289, 8290]	[2939, 3694, 6757, 6758, 6759, 6760, 7488, 7536, 7537, 8072, 8266, 8267, 9110]
CCCG	[539, 974, 3305, 7496, 8609]	[524, 959, 1990, 3290, 6508, 6625, 7145, 7481, 9246]	[509, 1428, 1487, 1975, 3275, 3694, 7466, 8579, 9231]	[523, 958, 1818, 3289, 7480, 8593, 9245]	[523, 699, 958, 1989, 3289, 7480, 8593, 9245]	[523, 587, 596, 958, 1216, 1989, 5953, 7144, 7480, 8593, 9245]	[523, 699, 958, 1989, 3289, 5953, 6624, 7393, 7480, 8593, 8699, 9245]	[523, 587, 596, 958, 1989, 3289, 7480, 8134, 9245]	[523, 958, 1989, 3708, 5953, 6507, 7134, 7480, 8593, 9162, 9245]	[523, 958, 1442, 1989, 3289, 3631, 7480, 8593, 9245]	[523, 587, 596, 958, 1989, 3289, 3708, 6625, 7134, 8594, 9246]	[523, 958, 1216, 1442, 3150, 7059, 7480, 8593, 9245]	[524, 959, 1787, 1825, 1996, 3715, 6643, 7066, 7141, 7487, 9252]	[524, 700, 959, 1993, 6628, 7484, 8597, 9249]	[510, 574, 583, 1453, 1976, 3276, 6755, 7467, 8580, 9232]	[575, 639, 648, 2041, 3341, 7185, 7532, 9214, 9297]	[673, 3446, 4813, 6015, 7927, 8685, 9337]	[574, 1267, 2689, 3340, 3759, 4975, 5806, 7591, 8389, 8778, 9353]	[574, 1267, 2689, 3340, 3759, 4975, 5806, 7591, 8389, 8778, 9353]	[574, 1267, 2689, 3340, 3759, 4975, 5806, 7591, 8389, 8778, 9353]	[574, 1267, 2689, 3340, 3759, 4975, 5806, 7591, 8389, 8778, 9353]	[574, 1267, 2689, 3340, 3759, 4975, 5806, 7591, 8389, 8778, 9353]	[574, 1267, 2689, 3340, 3759, 4975, 5806, 7591, 8389, 8778, 9353]	[574, 1777, 2689, 3340, 3350, 3759, 4975, 5806, 7591, 8389, 8778, 9353]	[574, 1777, 2689, 3340, 3350, 3759, 4975, 5806, 7591, 8389, 8778, 9353]	[574, 1777, 2689, 3340, 3350, 3759, 4975, 5806, 7591, 8389, 8778, 9353]	[574, 1267, 2689, 3340, 3759, 4975, 5806, 7591, 8389, 8778, 9353]	[574, 1777, 2689, 3340, 3350, 3759, 4975, 5806, 7591, 8389, 8778, 9353]	[574, 1777, 2689, 3340, 3350, 3759, 4975, 5806, 7591, 8389, 8778, 9353]	[574, 1777, 2689, 3340, 3350, 3759, 4975, 5806, 7591, 8389, 8778, 9353]	[573, 1266, 2688, 3339, 3758, 4974, 5805, 7590, 8388, 8777, 9352]	[574, 1267, 1777, 2689, 3340, 3759, 4975, 5806, 7591, 8389, 8778, 9353]	[574, 1009, 3759, 4975, 5806, 7591, 8389, 8778, 9353]	[574, 1009, 2040, 3340, 3759, 4975, 5806, 7591, 8389, 8778, 9353]	[574, 638, 647, 1009, 2040, 3340, 3759, 4975, 5806, 7591, 8389, 8778, 9353]	[564, 637, 664, 740, 5997, 6552, 7909, 9319]	[592, 692, 768, 3877, 6025, 7937, 9347]	[565, 638, 665, 741, 1542, 5998, 6358, 7404, 7910, 9320]	[561, 634, 661, 737, 5994, 6354, 7906, 9316]	[430, 593, 666, 693, 3884, 6032, 7944, 9354]	[576, 676, 752, 3440, 6564, 7921, 9331]	[592, 665, 692, 3462, 5165, 6031, 7943, 9353]	[592, 665, 692, 768, 3456, 6025, 7937, 9347]	[563, 636, 663, 739, 3433, 3854, 4800, 5136, 6002, 9324]	[400, 563, 625, 636, 640, 663, 739, 3433, 3715, 6002, 7408, 7914, 9324]	[594, 656, 667, 694, 770, 3458, 6027, 7939, 9349]	[425, 588, 661, 688, 764, 1978, 3458, 3879, 7939, 9349]	[660, 6029, 7941, 9351]	[635, 646, 749, 3437, 4804, 6006, 9328]
CCCT	[548, 555, 732, 2330, 5449, 6509, 7405, 7473, 8355]	[533, 540, 717, 2315, 3555, 5953, 6494, 7458, 8340]	[517, 525, 943, 956, 2300, 3540, 3550, 5419, 6479, 7443, 8073, 8325]	[531, 539, 716, 2314, 2330, 3554, 4428, 5156, 5433, 5937, 5952, 6493, 7455, 8087, 8339]	[539, 715, 2314, 5156, 5434, 6493, 7457, 8339]	[531, 539, 716, 2314, 3554, 5434, 5937, 6493, 7457, 8339]	[531, 539, 2314, 2874, 5434, 5937, 6493, 7457, 8087]	[531, 539, 715, 970, 2314, 2330, 3554, 5433, 6493, 7457, 8087, 8339]	[531, 539, 716, 2314, 4430, 5433, 5937, 6493, 7457, 8339]	[531, 539, 716, 5433, 6493, 7389, 7457, 8339]	[532, 716, 2143, 2314, 3554, 6494, 7458]	[532, 539, 970, 2314, 5195, 5433, 6492, 7158, 7389, 7457, 8087, 8339]	[532, 540, 717, 2321, 5380, 6500, 6826, 7464, 8346]	[532, 540, 717, 2318, 5437, 6497, 7393, 7461, 8343]	[526, 703, 1477, 2008, 4417, 6480, 7376, 7444]	[583, 591, 767, 2382, 5989, 6004, 6545, 7509, 8391, 8759]	[581, 589, 3785, 4010, 6086, 6374, 6767, 6896, 7216, 7547, 9119]	[6, 582, 590, 1020, 1148, 2040, 3852, 4105, 4459, 4481, 5246, 7458, 7508, 8697, 9140, 9182, 9527]	[6, 582, 590, 1020, 1148, 2040, 3852, 4105, 4459, 4481, 5246, 7458, 7508, 8697, 9140, 9182, 9527]	[6, 582, 590, 1020, 1148, 2040, 3852, 4105, 4459, 4481, 5246, 7458, 7508, 8697, 9140, 9182, 9527]	[6, 582, 590, 1020, 1148, 2040, 3852, 4105, 4459, 4481, 5246, 7458, 7508, 8697, 9140, 9182, 9527]	[6, 582, 590, 1020, 1148, 2040, 3852, 4105, 4459, 4481, 5246, 7458, 7508, 8697, 9140, 9182, 9527]	[6, 582, 590, 1020, 1148, 2040, 3852, 4105, 4459, 4481, 5246, 7458, 7508, 8697, 9140, 9182, 9527]	[6, 582, 590, 1020, 1148, 2040, 3852, 4105, 4459, 4481, 5246, 7458, 7508, 8697, 9140, 9182, 9527]	[6, 582, 590, 1020, 1148, 2040, 3852, 4105, 4459, 4481, 5246, 7458, 7508, 8697, 9140, 9182, 9527]	[6, 582, 590, 1020, 1148, 2040, 3852, 4105, 4459, 4481, 5246, 7458, 7508, 8697, 9140, 9182, 9527]	[6, 582, 590, 1020, 1148, 2040, 3852, 4105, 4459, 4481, 5246, 7458, 7508, 8697, 9140, 9182, 9527]	[6, 582, 590, 1020, 1148, 2040, 3852, 4105, 4459, 4481, 5246, 7458, 7508, 8697, 9140, 9182, 9527]	[6, 582, 590, 1020, 1148, 2040, 3852, 4105, 4459, 4481, 5246, 7458, 7508, 8697, 9140, 9182, 9527]	[6, 582, 590, 1020, 1148, 2040, 3852, 4105, 4459, 4481, 5246, 7458, 7508, 8697, 9140, 9182, 9527]	[581, 589, 1019, 1147, 2039, 3851, 4104, 4458, 4480, 5245, 7457, 7507, 8696, 9139, 9181, 9526]	[6, 582, 590, 1020, 1148, 2927, 3852, 4105, 4459, 4481, 5246, 7458, 7508, 8697, 9140, 9182, 9527]	[6, 582, 590, 766, 1021, 2365, 3852, 4105, 4459, 4481, 5246, 7458, 7508, 8697, 9140, 9182, 9527]	[6, 582, 590, 1021, 2365, 3852, 4105, 4459, 4481, 5246, 7458, 7508, 8697, 9140, 9182, 9527]	[6, 582, 590, 767, 2365, 3852, 4105, 4459, 4481, 5246, 7458, 7508, 8697, 9140, 9182, 9527]	[572, 580, 1954, 2914, 3686, 3767, 6356, 6749, 6878, 7120, 7198, 7482, 7531]	[600, 608, 1982, 2942, 3795, 4023, 6384, 6791, 7335, 7557]	[573, 581, 2915, 3768, 3996, 5700, 6750, 6879, 7199, 7483, 8261]	[569, 577, 2911, 3764, 7478]	[601, 609, 2949, 3802, 4030, 6391, 6784, 6798, 7923]	[592, 1966, 2942, 3779, 5711, 6368, 6761, 6775, 7494, 7541, 9113]	[600, 608, 1982, 2948, 2964, 3720, 4529, 6783, 6797, 6912, 7232]	[600, 608, 1982, 2942, 3795, 4472, 6777, 6791, 6906]	[571, 579, 1953, 2935, 3691, 3772, 3997, 4500, 6768, 7203, 7536]	[572, 579, 1953, 2935, 3691, 3997, 4449, 4500, 5704, 6361, 6754, 6768, 6883, 7203]	[602, 610, 3716, 3797, 3878, 3890, 6779, 7433, 8135, 9131]	[596, 604, 3091, 3716, 3797, 4022, 6386, 6779, 6793, 6908, 7228, 7559]	[604, 612, 1986, 2962, 3718, 3799, 4498, 4527, 6388, 6781, 6910, 7230, 7563, 9133]	[581, 589, 2923, 3070, 3695, 3776, 6365, 6772, 7538]
CCGA	[604, 1860, 7368, 8301]	[7353, 8286]	[1830, 7338]	[1844, 7352, 8285]	[8285]	[1844, 3332, 7352, 8285]	[1844, 4886, 7394, 8285]	[1712, 1844, 2057, 7352, 8285]	[1844, 4886, 8285]	[8285]	[7353, 8286]	[500, 4886, 8285]	[2053, 3339, 8238, 8292]	[1848, 2061, 8289]	[482, 4873, 8272]	[1896, 7404, 8337]	[496, 6156, 7147, 7162]	[1716, 1895, 2318, 5175, 7436, 7450]	[1716, 1895, 2318, 5175, 7436, 7450]	[1716, 1895, 2318, 5175, 7436, 7450]	[1716, 1895, 2318, 5175, 7436, 7450]	[1716, 1895, 2318, 5175, 7436, 7450]	[1716, 1895, 2318, 5175, 7436, 7450]	[1697, 1716, 1763, 1895, 2318, 5175, 7436, 7450]	[1697, 1716, 1763, 1895, 2318, 5175, 7436, 7450]	[1697, 1716, 1763, 1895, 2318, 5175, 7436, 7450]	[1716, 1895, 2318, 5175, 7436, 7450]	[1697, 1716, 1763, 1895, 2318, 5175, 7436, 7450]	[1697, 1716, 1763, 1895, 2318, 5175, 7436, 7450]	[1697, 1716, 1763, 1895, 2318, 5175, 7436, 7450]	[1715, 1894, 2317, 5174, 7435, 7449]	[2318, 3360, 5175, 7436, 7450]	[3383, 5175, 7436, 7450]	[1895, 3383, 5175, 7436, 7450]	[3351, 5175, 7436, 7450]	[4823]	[4516, 4851, 6166, 7157, 7172]	[2117, 4824, 7130, 7145]	[7141]	[4858]	[7156]	[0, 769, 4857, 6172, 7163, 7178, 7944]	[2144, 6166]	[511, 4828, 6143]	[4828, 6143, 7134, 7149]	[4853]	[2146, 4853, 6168, 7174]	[519, 557, 1803, 4520, 4855, 7161, 7176, 7942]	[557, 4832, 6147]
CCGC	[352, 716, 2911, 3273, 7076, 8020, 8398]	[337, 701, 3297, 7061, 7672, 8005, 8383]	[322, 686, 1767, 3243, 4317, 7046, 7990, 8368]	[336, 700, 3296, 4331, 7060, 8004, 8382]	[336, 700, 1644, 4331, 7060, 7671, 8004, 8382, 9098]	[336, 700, 3257, 7060, 8004, 8382]	[336, 700, 3296, 7060, 8004, 8382]	[336, 700, 1781, 2701, 3257, 4331, 4720, 5738, 7060, 7364, 8004, 8382]	[700, 2698, 3257, 4331, 7060, 7364, 7671, 8004, 8382]	[336, 700, 1094, 1781, 2732, 3257, 4331, 7060, 7671, 8004, 8382]	[336, 700, 1463, 1781, 2895, 3257, 4331, 7061, 8005, 8383]	[336, 700, 3151, 3257, 4013, 4331, 7060, 7267, 8004, 8382]	[187, 337, 701, 1467, 1474, 2739, 3158, 5745, 7067, 7678, 8389]	[337, 701, 3261, 4335, 8386]	[323, 687, 1450, 1454, 4318, 7047, 7991, 8369, 9085]	[388, 752, 1833, 4383, 7112, 7723, 8434]	[386, 2339, 4199, 5845, 6184, 6929, 7422, 8096, 8104, 8542]	[751, 2783, 3308, 3311, 6871, 7433, 8490, 8779, 9419]	[751, 2783, 3308, 3311, 6871, 7433, 8490, 8779, 9419]	[751, 2783, 3308, 3311, 6871, 7433, 8490, 8779, 9419]	[751, 2783, 3308, 3311, 6871, 7433, 8490, 8779, 9419]	[751, 2783, 3308, 3311, 6871, 7433, 8490, 8779, 9419]	[751, 2783, 3308, 3311, 6871, 7433, 8490, 8779, 9419]	[751, 2783, 3308, 3311, 6871, 7433, 8490, 8779, 9419]	[751, 2783, 3308, 3311, 6871, 7433, 8490, 8779, 9419]	[751, 2783, 3308, 3311, 6871, 7433, 8490, 8779, 9419]	[751, 2783, 3308, 3311, 6871, 7433, 8490, 8779, 9419]	[751, 2783, 3308, 3311, 6871, 7433, 8490, 8779, 9419]	[751, 2783, 3308, 3311, 6871, 7433, 8490, 8779, 9419]	[751, 2783, 3308, 3311, 6871, 7433, 8490, 8779, 9419]	[750, 2782, 3307, 3310, 6870, 7432, 8489, 8778, 9418]	[751, 3308, 3311, 3347, 6871, 7433, 8490, 8779, 9419]	[387, 751, 1832, 3308, 6871, 7433, 8490, 8779, 9419]	[387, 751, 1832, 3308, 6871, 7433, 8490, 8779, 9419]	[387, 751, 3218, 6871, 7433, 8490, 8779, 9419]	[2321, 4796, 5827, 6166, 6911]	[769, 2349, 4209, 5855, 6939, 7397, 8106, 8114]	[742, 2322, 4182, 8066, 8079, 8087]	[738, 1209, 2318, 4178, 6889, 6908, 7366, 7378, 8062, 8075, 8083]	[2356, 4216, 5862, 6946, 7268, 8113, 8121]	[753, 2333, 4193, 5839, 6923, 8077, 8090, 8098]	[1240, 1505, 2355, 4215, 5861, 6774, 6926, 6945, 8112, 8120, 8242]	[469, 4209, 4797, 4802, 5855, 6939, 8106, 8114]	[1211, 2326, 5832, 8083, 8091, 8213]	[626, 740, 1211, 4186, 5832, 6897, 7409, 8070, 8083, 8213]	[657, 2299, 4804, 6922, 6941, 8108, 8116, 8554]	[651, 2299, 4211, 4826, 5857, 7434, 8095, 8108, 8116, 8238, 8480]	[409, 533, 2353, 4213, 6943, 8097, 8110, 8118]	[636, 2330, 4161, 4190, 4805, 5836, 8095]
CCGG	[119, 377, 540, 2062, 3558, 3576, 3725, 5370, 7214]	[103, 525, 2047, 3075, 3561, 3710, 4010, 5355]	[89, 347, 510, 1488, 2032, 3695, 5340, 5983, 7184]	[103, 524, 3560, 3709, 5354, 5783, 7869, 7880, 9084]	[103, 524, 1726, 3709, 4798, 5354, 5783, 5867, 7198, 7352]	[103, 524, 597, 2046, 3560, 3709, 5354, 9188]	[103, 524, 2046, 3560, 3709, 5354, 5783, 5997]	[103, 524, 597, 3709, 5354, 5783]	[103, 524, 1217, 2046, 3560, 3709, 7198, 7352, 7869, 7880, 9163, 9174]	[103, 524, 1217, 2046, 2721, 3560, 3632, 3709, 4009, 5354, 7198, 7352, 9174]	[103, 495, 524, 597, 1848, 2046, 2567, 3560, 3709, 5355, 7199]	[103, 524, 2046, 2335, 2886, 4009, 5354, 5997, 6691, 7099, 7198]	[103, 525, 3567, 3716]	[103, 525, 3564, 5358, 5787, 7202]	[90, 511, 584, 1713, 2033, 3547, 3696, 5341, 5770, 7185]	[155, 576, 649, 1269, 1689, 1697, 2098, 3761, 4061, 4594, 5406, 7250, 9215, 9226]	[153, 1504, 2150, 4841, 5243]	[154, 166, 575, 1502, 2690, 3611, 4199, 7183, 7988]	[154, 166, 575, 1502, 2690, 3611, 4199, 7183, 7988]	[154, 166, 575, 1502, 3611, 4199, 7183, 7988]	[154, 166, 575, 1502, 3611, 4199, 7183, 7988]	[154, 166, 575, 1502, 3611, 4199, 7183, 7988]	[154, 166, 575, 1502, 3611, 4199, 7183, 7988]	[154, 166, 575, 3351, 3611, 4199, 7183, 7988]	[154, 166, 575, 3351, 3611, 4199, 7183, 7988]	[154, 166, 575, 2690, 3351, 3611, 4199, 7183, 7988]	[154, 166, 575, 1502, 3611, 4199, 7183, 7988]	[154, 166, 575, 3351, 3611, 4199, 7183, 7988]	[154, 166, 575, 3351, 3611, 4199, 7183, 7988]	[154, 166, 575, 3351, 3611, 4199, 7183, 7988]	[153, 574, 1501, 2689, 3610, 4198, 7182, 7987]	[154, 166, 575, 2107, 3611, 4199, 7183, 7988]	[154, 166, 546, 575, 2097, 3611, 4199, 7183, 7988]	[154, 166, 412, 575, 1688, 1696, 3611, 4199, 7183, 7988]	[154, 166, 546, 575, 648, 1268, 2097, 3611, 4199, 7183, 7988]	[144, 565, 1375, 2132, 7545, 8358]	[172, 593, 1403, 2160, 3709, 5253, 7573, 8386, 8571]	[145, 566, 1376, 2133, 2807, 4845, 5226, 8359, 8544]	[141, 562, 635, 1372, 2129, 4841, 5222, 8355, 8540]	[173, 594, 1410, 8393, 8578]	[156, 577, 2144, 4684, 8370, 8555, 9249]	[172, 593, 2166, 8392]	[172, 593, 1403, 2160, 5253, 8386, 8571]	[143, 401, 564, 2121, 2137, 7550, 8363]	[143, 564, 1374, 2137, 4849, 8363]	[174, 595, 1405, 4874, 7575, 8573]	[168, 589, 1399, 2162, 3871, 6577, 7575, 8388]	[176, 434, 1998, 2164, 8390, 8575, 8696]	[153, 1384, 2815, 4817, 5234, 8367]
CCGT	[7380]	[1766, 4055, 4059, 4935, 7365]	[4920, 7350]	[2895, 4054, 4058, 4934, 7304, 7364]	[4054, 4934, 7364, 9252]	[4054, 4058, 4934, 7304, 7364, 7796]	[1043, 4054, 4934, 7304, 7364]	[3290, 4054, 4058, 4934]	[4054, 4058, 4934]	[4054, 4934]	[4054, 4058, 4935, 7146, 7305, 7365]	[4054, 4058, 4934, 7304, 7364]	[1772, 4566, 4941]	[1769, 4062, 4938, 7368]	[4041, 4045, 4921]	[4106, 4986]	[1223, 6702, 8792]	[3341, 3703, 5345]	[3341, 3703, 5345]	[3341, 3703, 5345]	[3341, 3703, 5345]	[3341, 3703, 5345]	[3341, 3703, 5345]	[1518, 3703, 5345]	[1518, 3703, 5345]	[1518, 3703, 5345]	[3341, 3703, 5345]	[1518, 3703, 5345]	[1518, 3703, 5345]	[1518, 3703, 5345]	[3340, 3702, 5344]	[3703, 5345]	[3703, 5345]	[2612, 3703, 5345]	[2966, 3703, 5345]	[2614, 4198, 6684, 8450, 8731, 8774]	[1242, 3878, 4842, 5021, 6712, 8478, 8759, 8802]	[4815, 6685, 6741, 8732]	[2611, 3124, 4811, 4990, 6681, 6737, 8771]	[3162, 3885, 6719, 8485, 8809]	[2626, 4826, 6696, 8462, 8786]	[2648, 4848, 6718, 8808]	[1242, 2642, 4842]	[2619, 3855, 4198, 4623, 4819, 6689, 8779]	[2619, 4623, 4819, 5102, 6689, 8779]	[4844, 5023, 6714, 8480, 8804]	[2644, 3880, 4838, 6714, 8804]	[5025, 8482, 8763]	[3136, 4823, 5002, 6693, 8783]
CCTA	[1286, 9286, 9292]	[1271, 1354, 3371, 9271, 9277]	[1256, 3356, 3541, 3551, 7276, 8785, 9256, 9262]	[1270, 3370, 9270, 9276]	[1270, 1367, 3751, 8794, 9270, 9276]	[1270, 3370, 4156, 9270, 9276]	[3370, 9270, 9276]	[1270, 1353, 8185, 9270, 9276]	[3370, 5610, 9270, 9276]	[1270, 2391, 3370, 9270, 9276]	[1270, 3741, 3751]	[3370, 3757, 9270, 9276]	[1868, 5046, 5141, 9277]	[3374, 9274, 9280]	[7227, 9257, 9263]	[1322, 3422, 9322, 9328]	[4240, 5372, 5380, 6823, 9362, 9368]	[7, 1912, 5094, 9282, 9378, 9384]	[7, 1912, 5094, 9282, 9378, 9384]	[7, 1912, 5094, 9282, 9378, 9384]	[7, 1912, 5094, 9282, 9378, 9384]	[7, 1912, 5094, 9282, 9378, 9384]	[7, 1912, 5094, 9282, 9378, 9384]	[7, 1912, 5094, 9282, 9378, 9384]	[7, 1912, 5094, 9282, 9378, 9384]	[7, 1912, 5094, 9282, 9378, 9384]	[7, 1912, 5094, 9282, 9378, 9384]	[7, 1912, 5094, 9282, 9378, 9384]	[7, 1912, 5094, 9282, 9378, 9384]	[7, 1912, 5094, 9282, 9378, 9384]	[1911, 5093, 9281, 9377, 9383]	[7, 1912, 5094, 9282, 9378, 9384]	[7, 1321, 5094, 9282, 9378, 9384]	[7, 5094, 9282, 9378, 9384]	[7, 5094, 9282, 9378, 9384]	[1403, 3187, 3554, 4222, 6805, 9344, 9350]	[1087, 1431, 3215, 3219, 3582, 4250, 5130, 6833, 7231, 8713, 9372, 9378]	[1404, 3188, 3192, 3555, 4223, 5670, 6806, 9345, 9351]	[1400, 3184, 3188, 3551, 4156, 4170, 4219, 5099, 5351, 6802, 8682, 9341, 9347]	[1438, 3222, 3226, 4257, 5137, 6840, 7238, 9379, 9385]	[1415, 2993, 3199, 3203, 3566, 4234, 5114, 6817, 7215, 9356, 9362]	[4256, 4522, 5136, 5242, 5253, 9378]	[1431, 3215, 3219, 3582, 4250, 6833, 7231, 9372, 9378]	[518, 4227, 5359, 9349]	[518, 4227, 5107, 5213, 5224, 5359, 7208, 9349]	[1433, 2737, 3217, 3221, 3584, 4252, 5132, 5238, 6835, 7233, 8715, 9374, 9380]	[1418, 2762, 3584, 4252, 5132, 5238, 5249, 7212, 9374]	[1435, 3219, 3223, 3586, 3842, 4254, 5134, 6837, 9376, 9382]	[1127, 1412, 4231, 7212, 9353, 9359]
CCTC	[74, 556, 1507, 3160, 5439, 5925, 5962, 6719, 6891, 6979, 7268, 7280, 7406]	[58, 541, 5910, 6706, 6964, 7265]	[44, 526, 2443, 4140, 5409, 5895, 5932, 6689, 6861, 6949, 7250, 7376, 8074]	[58, 540, 1584, 5423, 5909, 6705, 6963, 7252, 7264, 7390, 7445, 7456, 8088]	[58, 540, 1482, 2875, 5423, 5909, 5946, 6703, 6963, 7390]	[58, 460, 540, 1143, 3363, 5423, 5909, 5946, 6703, 6963, 7252, 7264, 7390]	[58, 540, 715, 1143, 2875, 5909, 6703, 6963, 7252, 7264, 7388, 8088]	[58, 540, 1143, 1717, 1724, 3144, 4458, 4811, 5423, 5909, 5946, 6494, 6963, 7264, 7390, 8088]	[58, 540, 4458, 5423, 5946, 6703, 6871, 6963, 7390]	[58, 540, 1143, 1475, 1482, 1491, 2457, 3144, 5909, 5946, 6703, 6875, 7252, 7264, 7390]	[58, 1143, 1475, 2457, 2872, 3144, 4154, 5910, 5947, 6704, 6964, 7253, 7265, 7391]	[58, 540, 2457, 3675, 4154, 5909, 5946, 6703, 6963, 7390, 8088]	[58, 541, 664, 676, 1144, 3682, 5916, 5953, 6710, 6970, 7259, 7271, 7397]	[58, 541, 1144, 2449, 5427, 5913, 5950, 6707, 6967, 7256, 7268, 7394]	[45, 447, 527, 2432, 4418, 5410, 5896, 5933, 6690, 6862, 6950]	[110, 592, 2509, 5961, 6755, 7015, 7304, 7316, 7442, 8746]	[5, 108, 590, 2525, 2534, 2765, 3856, 6948, 7329, 7338, 7341, 7344, 7501, 7548, 8398, 8737, 9242]	[109, 511, 591, 766, 1043, 1149, 2403, 2706, 2722, 2727, 4437, 6599, 6922, 7493, 7496, 7509, 7787, 7899, 9183, 9405]	[109, 511, 591, 766, 1043, 1149, 2403, 2706, 2722, 2727, 4437, 6599, 6922, 7493, 7496, 7509, 7787, 7899, 9183, 9405]	[109, 511, 591, 766, 1043, 1149, 2403, 2706, 2722, 2727, 4437, 6599, 6922, 7493, 7496, 7509, 7787, 7899, 9183, 9405]	[109, 511, 591, 766, 1043, 1149, 2403, 2706, 2722, 2727, 4437, 6599, 6922, 7493, 7496, 7509, 7787, 7899, 9183, 9405]	[109, 511, 591, 766, 1043, 1149, 2403, 2706, 2722, 2727, 4437, 6599, 6922, 7493, 7496, 7509, 7787, 7899, 9183, 9405]	[109, 511, 591, 766, 1043, 1149, 2403, 2706, 2722, 2727, 4437, 6599, 6922, 7493, 7496, 7509, 7787, 7899, 9183, 9405]	[109, 511, 591, 766, 1043, 2403, 2706, 2722, 2727, 4437, 6599, 6922, 7493, 7496, 7509, 7787, 7899, 9183, 9405]	[109, 511, 591, 766, 1043, 2403, 2706, 2722, 2727, 4437, 6599, 6922, 7493, 7496, 7509, 7787, 7899, 9183, 9405]	[109, 511, 591, 766, 1043, 2403, 2706, 2722, 2727, 4437, 6599, 6922, 7493, 7496, 7509, 7787, 7899, 9183, 9405]	[109, 511, 591, 766, 1043, 1149, 2403, 2706, 2722, 2727, 4437, 6599, 6922, 7493, 7496, 7509, 7787, 7899, 9183, 9405]	[109, 511, 591, 766, 1043, 2403, 2706, 2722, 2727, 4437, 6599, 6922, 7493, 7496, 7509, 7787, 7899, 9183, 9405]	[109, 511, 591, 766, 1043, 2403, 2706, 2722, 2727, 4437, 6599, 6922, 7493, 7496, 7509, 7787, 7899, 9183, 9405]	[109, 511, 591, 766, 1043, 2403, 2706, 2722, 2727, 4437, 6599, 6922, 7493, 7496, 7509, 7787, 7899, 9183, 9405]	[5, 108, 510, 590, 765, 1042, 1148, 2402, 2705, 2721, 2726, 4436, 6598, 6921, 7492, 7495, 7508, 7786, 7898, 9182, 9404]	[109, 511, 591, 766, 929, 1149, 2038, 2403, 2724, 2928, 3195, 4437, 6599, 6922, 7493, 7496, 7509, 7787, 7899, 9183, 9405]	[109, 1194, 2508, 4437, 6599, 6922, 7493, 7496, 7509, 7787, 7899, 9183, 9405]	[109, 591, 1194, 2508, 4437, 6599, 6922, 7493, 7496, 7509, 7787, 7899, 9183, 9405]	[109, 591, 4437, 6599, 6922, 7493, 7496, 7509, 7787, 7899, 9183, 9405]	[99, 581, 779, 2507, 2516, 2747, 3838, 5821, 6930, 7179, 7320, 7326, 7483, 7527, 8380, 8719]	[10, 24, 127, 609, 807, 954, 2535, 2775, 3844, 3855, 3866, 6958, 7147, 7207, 7336, 7348, 7354, 7460, 7558, 8408]	[100, 582, 780, 2508, 2517, 2748, 3839, 6931, 7120, 7180, 7321, 7324, 7327, 7484, 7528, 7531, 8381, 8720]	[96, 776, 2504, 2513, 3835, 5142, 6927, 7176, 7317, 7405, 7524, 7527, 8377, 8716, 9221]	[12, 25, 128, 610, 808, 2542, 2551, 3851, 3873, 6965, 7154, 7214, 7355, 7358, 7361, 7562, 7565, 7924, 8280, 8415, 8754]	[111, 593, 2519, 2528, 2759, 3850, 5157, 7131, 7332, 7420, 7480, 7542, 8392, 8731]	[24, 127, 609, 2541, 2550, 2781, 3844, 3872, 6896, 6964, 7213, 7354, 7360, 7561, 7564, 8414, 8753, 9219, 9405]	[10, 24, 127, 609, 807, 954, 2535, 2544, 2775, 3866, 6958, 7207, 7348, 7555, 7558, 8408, 8747]	[98, 580, 2512, 2521, 2737, 2752, 3815, 3821, 3843, 4033, 5150, 6935, 7184, 7325, 7331, 7532, 7537, 8385, 8724]	[98, 580, 2512, 2521, 2752, 3815, 4522, 6935, 7184, 7196, 7325, 7331, 7532, 7535, 8385, 8724, 9376]	[14, 26, 129, 611, 809, 2537, 2777, 3868, 6960, 7209, 7350, 7356, 7434, 7513, 7557, 7560, 7783, 8410, 8749]	[11, 20, 123, 2537, 2546, 2777, 3840, 3857, 3868, 4525, 5375, 6892, 6960, 7209, 7350, 7356, 7560, 8410, 8749, 9254]	[131, 2539, 2548, 3870, 5995, 6962, 7211, 7355, 7358, 7440, 7559, 7564, 8412, 8751]	[5, 108, 590, 935, 2516, 2756, 3825, 3836, 3847, 5154, 5687, 6939, 7128, 7188, 7332, 7335, 7417, 7539, 8673, 8728]
CCTG	[409, 754, 2628, 2695, 3757, 4282, 5059, 5326, 5725, 5938, 5954, 6282, 6997, 7126, 8170]	[394, 739, 2539, 2613, 3280, 3496, 3646, 4915, 5005, 5044, 6267, 6982, 7111, 7291, 8155]	[379, 724, 944, 2598, 2665, 3481, 4900, 4990, 5029, 5296, 5908, 5924, 6967, 7096, 7708]	[393, 738, 2538, 2679, 3495, 3645, 4047, 4266, 5043, 5310, 5922, 5938, 6266, 6981, 7110, 7393, 8154]	[393, 738, 2538, 2612, 2679, 3495, 4266, 5004, 5938, 5953, 6266, 6981, 7110, 7393, 8154]	[393, 738, 2612, 3495, 4047, 4914, 5004, 5157, 5922, 6266, 6981, 7110, 7393]	[393, 738, 2022, 2529, 2679, 3495, 4266, 5043, 5310, 5530, 6266, 6981, 7110, 8154]	[393, 738, 2538, 2612, 2679, 3495, 4047, 4914, 5004, 5310, 5922, 5938, 5953, 6266, 6981, 7110, 7499, 7808]	[393, 738, 971, 2247, 2538, 2612, 3279, 3495, 5004, 5043, 5922, 6266, 6981, 7110, 7240, 8154]	[393, 738, 2612, 2679, 3495, 3741, 4914, 5004, 5043, 5922, 5938, 6266, 6981, 7110, 7290, 7722, 8154]	[393, 738, 2612, 4047, 4266, 5044, 5311, 5375, 5923, 5939, 6267, 6982, 7111, 7723, 8155]	[393, 558, 738, 2315, 2331, 2612, 2763, 5043, 5922, 5938, 5953, 6266, 6981, 7499, 8154]	[394, 739, 972, 2029, 2686, 3502, 3748, 5011, 5317, 5929, 5945, 5960, 6988, 7117, 7729, 8161]	[394, 739, 1217, 2542, 2616, 2683, 3499, 3649, 3745, 5047, 5926, 5942, 5957, 6270, 6985, 7114, 8158]	[380, 725, 2234, 2599, 3482, 4034, 4901, 5925, 5940, 6253, 6737, 6968, 7277, 8024]	[445, 551, 790, 1023, 2538, 2590, 2664, 2731, 5362, 5684, 5761, 5974, 5990, 6005, 6337, 7033, 7162, 7342, 7445]	[562, 2412, 2732, 3282, 3786, 4014, 5709, 5894, 6847, 8124]	[789, 879, 2141, 2382, 2730, 5892, 5989, 5997, 6491, 6503, 6821, 7063, 7522, 7536, 8140, 8378]	[789, 879, 2141, 2382, 2730, 5892, 5989, 5997, 6491, 6503, 6821, 7063, 7522, 7536, 8140, 8378]	[789, 879, 2141, 2382, 2730, 5892, 5989, 5997, 6491, 6503, 6821, 7063, 7522, 7536, 8140, 8378]	[789, 879, 2141, 2382, 2730, 5892, 5989, 5997, 6491, 6503, 6821, 7063, 7522, 7536, 8140, 8378]	[789, 879, 2141, 2382, 2730, 5892, 5989, 5997, 6491, 6503, 6821, 7063, 7522, 7536, 8140, 8378]	[789, 879, 2141, 2382, 2730, 5892, 5989, 5997, 6491, 6503, 6821, 7063, 7522, 7536, 8140, 8378]	[789, 2141, 2382, 5892, 5989, 5997, 6491, 6503, 6821, 7063, 7522, 7536, 8140, 8378]	[789, 2141, 2382, 5892, 5989, 5997, 6491, 6503, 6821, 7063, 7522, 7536, 8140, 8378]	[789, 2141, 2382, 5892, 5989, 5997, 6491, 6503, 6821, 7063, 7522, 7536, 8140, 8378]	[789, 879, 2141, 2382, 2730, 5892, 5989, 5997, 6491, 6503, 6821, 7063, 7522, 7536, 8140, 8378]	[789, 2141, 2382, 5892, 5989, 5997, 6491, 6503, 6821, 7063, 7522, 7536, 8140, 8378]	[789, 2141, 2382, 5892, 5989, 5997, 6491, 6503, 6821, 7063, 7522, 7536, 8140, 8378]	[789, 2141, 2382, 5892, 5989, 5997, 6491, 6503, 6821, 7063, 7522, 7536, 8140, 8378]	[788, 878, 2140, 2381, 2729, 5891, 5988, 5996, 6490, 6502, 6820, 7062, 7521, 7535, 8139, 8377]	[789, 879, 887, 2160, 2214, 5892, 5989, 5997, 6491, 6503, 6821, 7063, 7522, 7536, 8140, 8378]	[444, 789, 1267, 2366, 2382, 2663, 2730, 5892, 5989, 5997, 6491, 6503, 6821, 7063, 7522, 7536, 8140, 8378]	[444, 789, 2298, 2663, 2730, 5892, 5989, 5997, 6491, 6503, 6821, 7063, 7522, 7536, 8140, 8378]	[444, 789, 1768, 2537, 2589, 2663, 2886, 5892, 5989, 5997, 6491, 6503, 6821, 7063, 7522, 7536, 8140, 8378]	[2394, 2714, 3264, 3768, 3996, 4918, 5691, 5900, 8106]	[1971, 2742, 3292, 3796, 4024, 5382, 5719, 5928, 6857, 8134]	[1944, 2395, 2715, 2970, 3265, 3769, 3997, 5692, 5701, 7489, 8107]	[1940, 2711, 2966, 3261, 3765, 3797, 3993, 5688, 5897, 8103]	[1978, 2429, 2749, 2950, 3299, 4031, 5726, 5911, 5935, 6864, 7589, 8141]	[1822, 1955, 2406, 2726, 3276, 3780, 3812, 4008, 5075, 5703, 5712, 5912, 6002, 6009, 8118]	[2428, 2748, 3003, 3298, 3883, 4030, 5910, 5934, 8140]	[1613, 1971, 2422, 2742, 2997, 3292, 3709, 3796, 3877, 4024, 5263, 5719, 5904, 5928, 8134, 8695]	[1942, 2399, 2719, 3269, 3773, 4001, 5905, 6834, 8111]	[2399, 2719, 2974, 3269, 4001, 5696, 5705, 5905, 8111]	[1029, 1042, 1637, 1973, 2305, 2424, 2999, 3294, 3798, 3879, 4026, 5721, 6859]	[2305, 2744, 4026, 5721, 5906, 6378, 8136, 8822]	[585, 2426, 2746, 3001, 3296, 5723, 5908, 6861, 6946, 7665, 8138]	[562, 1952, 2978, 3273, 3777, 5909, 6838, 8115]
CCTT	[1378, 2473, 5833, 5898, 6894, 6929, 6933, 8035]	[1585, 2589, 3556, 5431, 5435, 5557, 5818, 5883, 6914, 6918]	[1348, 1551, 4040, 5542, 5803, 5868, 6899, 6903, 8005]	[806, 2588, 5817, 5882, 6913, 8798]	[5817, 5882, 6913, 8019]	[1362, 2588, 5556, 5882, 6625, 6913]	[806, 2588, 3555, 5556, 5817, 5882, 6913, 8019, 8421, 8798]	[1362, 2588, 5556, 6913, 7340, 8019]	[1362, 1490, 2588, 4431, 5556, 5882, 6913, 6917, 8019]	[3554, 4409, 6913, 6917, 8019]	[1362, 2151, 2580, 2588, 3339, 4408, 5431, 5818, 5883, 6914, 6918, 8799]	[1362, 2588, 3554, 4682, 5556, 5817, 5882, 6913]	[1363, 2595, 3346, 5437, 5563, 5824, 5889, 6920, 6924, 8026]	[1363, 1479, 2592, 3558, 4413, 5821, 5886, 6917, 6921, 8023, 8802]	[2570, 2575, 3541, 5543, 5869, 6900, 6904, 8006, 8325, 8785]	[1414, 2366, 2635, 2640, 3606, 5608, 5934, 6965]	[856, 1193, 2854, 4485, 4513, 4771, 6385, 7966]	[3818, 6101, 6676, 9019]	[3818, 6101, 6676, 9019]	[3818, 6101, 6676, 9019]	[3818, 6101, 6676, 9019]	[3818, 6101, 6676, 9019]	[3818, 6101, 6676, 9019]	[3023, 3818, 6101, 6676, 9019]	[3023, 3818, 6101, 6676, 9019]	[3023, 3818, 6101, 6676, 9019]	[3818, 6101, 6676, 9019]	[3023, 3818, 6101, 6676, 9019]	[3023, 3818, 6101, 6676, 9019]	[3023, 3818, 6101, 6676, 9019]	[3817, 6100, 6675, 9018]	[2361, 2372, 2381, 3818, 6101, 6676, 9019]	[583, 857, 1413, 2961, 3818, 6101, 6676, 9019]	[857, 1413, 3390, 3818, 6101, 6676, 9019]	[1413, 3818, 6101, 6676, 9019]	[847, 935, 1184, 1198, 1720, 2373, 2587, 2836, 4468, 4517, 6367]	[875, 2401, 2615, 2864, 4495, 4545]	[848, 936, 2374, 2588, 2837, 4468, 4754, 6368, 7949]	[570, 932, 2370, 2728, 2833, 2912, 4464, 4514, 4750, 6364]	[876, 2069, 2622, 2871, 4503, 4552, 4788, 6402, 7326, 7983]	[859, 1196, 2385, 2599, 2735, 2848, 3839, 4479, 4529, 4765, 7960]	[963, 2865, 4501, 4551, 4787, 6400, 7982]	[875, 1559, 2401, 4495, 4781, 5706, 6394, 7976]	[934, 2592, 2841, 4472, 6372, 7650, 7953]	[934, 1808, 2841, 4472, 4758, 5683, 6372, 7953]	[877, 2403, 2617, 3977, 4497, 6397]	[597, 2617, 2866, 4497, 4519, 4547, 6397, 7978]	[879, 967, 2619, 4549, 4785, 6399, 7980]	[856, 2382, 2596, 2845, 4476, 4762, 6376, 7957]
CGAA	[5575]	[7354]	0	[5559]	0	[3857]	0	[1303, 3857]	[3857]	0	0	[3857]	0	[5563, 6778]	[2059, 3844, 8273]	[3909]	[5519, 7933]	[3271, 6554]	[3271, 6554]	[3271, 6554]	[3271, 6554]	[3271, 6554]	[3271, 6554]	[3271, 6554]	[3271, 6554]	[3271, 6554]	[3271, 6554]	[3271, 6554]	[3271, 6554]	[3271, 6554]	[3270, 6553]	[6554]	[6554]	[6554]	[6554]	[1697, 7115, 7933]	[5529, 7961]	[7916, 7934]	[5498, 7912, 7930]	[5536, 7150, 7950, 7968]	[5513, 5630, 6254, 7945]	[7149, 7967]	[5529, 7143, 7943, 7961]	[7938, 8043, 8611]	[7938]	[7945]	[7945, 7963]	[7147, 7965]	[7924, 7942]
CGAC	[1079, 4584, 4642, 4648, 4690, 5257, 6942, 7384, 7423, 7426, 7432, 7444, 7498, 8418, 8515]	[1064, 4313, 4569, 6103, 6927, 7408, 7411, 7417, 7429, 8500]	[1041, 1049, 1827, 4298, 4612, 4618, 6088, 7354, 7414, 8485]	[1841, 4674, 6102, 7410, 7416, 7428, 8402, 8499]	[1055, 1063, 4247, 4312, 4568, 6102, 7368, 7407, 7410, 7416, 7428, 8402, 8499]	[1063, 4568, 6102, 6926, 7368, 7410, 7416, 7428, 8499]	[1063, 1508, 4312, 4674, 6102, 7395, 7410, 7416, 7428, 7482, 8402, 8499]	[1055, 1063, 1448, 5241, 6102, 7407, 7413, 7428, 8402, 8499]	[1055, 1063, 1674, 1841, 4312, 4568, 5241, 6102, 7347, 7428, 8499]	[1841, 4568, 4626, 4632, 5241, 7368, 7428, 8499]	[1055, 1063, 1841, 4312, 4568, 6103, 8500]	[1063, 4568, 5241, 6945, 7407, 7416, 8499]	[1056, 1064, 4319, 5248, 5322, 6109, 7375, 7414, 7417, 7423, 7435, 7489, 8409, 8506]	[1064, 1452, 3722, 4316, 7411, 7414, 7420, 7432, 8406, 8503]	[1447, 5228, 6089, 7355, 7403, 7415, 8389]	[1107, 1115, 4620, 6154, 7420, 8454, 8551]	[519, 2336, 6322, 7520, 9311]	[1892, 1896, 2378, 4725, 9327]	[1892, 1896, 2378, 4725, 9327]	[1892, 1896, 2378, 4725, 9327]	[1892, 1896, 2378, 4725, 9327]	[1892, 1896, 2378, 4725, 9327]	[1892, 1896, 2378, 4725, 9327]	[1764, 1892, 1896, 2378, 4725, 9327]	[1764, 1892, 1896, 2378, 4725, 9327]	[1764, 1892, 1896, 2378, 4725, 9327]	[1892, 1896, 2378, 4725, 9327]	[1764, 1892, 1896, 2378, 4725, 9327]	[1764, 1892, 1896, 2378, 4725, 9327]	[1764, 1892, 1896, 2378, 4725, 9327]	[1891, 1895, 2377, 4724, 9326]	[1103, 2378, 3321, 4725, 9327]	[1106, 1114, 4725, 9327]	[1106, 1114, 1892, 4725, 9327]	[1114, 3234, 4725, 9327]	[510, 659, 944, 1959, 2318, 4039, 4387, 4393, 7448, 9293]	[6189, 7476, 9321]	[3217, 7449, 9294]	[941, 1548, 8603, 9290]	[7483, 8641, 9328]	[2330, 8618, 9305]	[538, 972, 6642, 9327]	[8634, 9321]	[4392, 4398, 7453, 7507, 9298]	[509, 943, 7507, 8611]	[4763, 7077]	[1980, 4417, 4423, 4763, 7532, 9323]	[4071, 4963, 8638, 8972, 9325]	[465, 519, 953, 2183, 7457, 7511]
CGAG	[205, 463, 605, 1693, 2246, 4507, 4888, 5567, 5917, 8562]	[190, 448, 4512, 4544, 5443, 5902, 7057]	[175, 433, 2216, 4477, 5887]	[189, 447, 2230, 4872, 7056, 8541, 8546]	[189, 447, 4491, 5442, 5901]	[189, 447, 2230, 3181, 5901, 8546]	[189, 447, 2230, 4887, 5901, 8541, 8546]	[189, 447, 2230, 8546]	[189, 447, 4491, 4872, 4887, 8546]	[189, 447, 4491, 4872, 5901, 8546]	[447, 2230, 4491, 5902, 7067, 8547]	[189, 447, 501, 2230, 4887, 5442, 5901, 8546]	[448, 2237, 4498, 4518, 4879, 4894, 8239, 8553]	[189, 448, 3185, 4495, 4876, 5555, 5905]	[176, 434, 2217, 4874]	[241, 499, 2282, 4543, 5953]	[239, 497, 4781, 5170, 7133, 7163, 7553, 7613, 7892]	[485, 498, 968, 1032, 3880, 4542, 6935, 7095, 7107, 7397, 7512, 8649]	[485, 498, 968, 1032, 3880, 4542, 6935, 7095, 7107, 7397, 7512, 8649]	[485, 498, 968, 1032, 3880, 4542, 6935, 7095, 7107, 7397, 7512, 8649]	[485, 498, 968, 1032, 3880, 4542, 6935, 7095, 7107, 7397, 7512, 8649]	[485, 498, 968, 1032, 3880, 4542, 6935, 7095, 7107, 7397, 7512, 8649]	[485, 498, 968, 1032, 3880, 4542, 6935, 7095, 7107, 7397, 7512, 8649]	[485, 498, 968, 1032, 3880, 4542, 6935, 7095, 7107, 7397, 7512, 8649]	[485, 498, 968, 1032, 3880, 4542, 6935, 7095, 7107, 7397, 7512, 8649]	[485, 498, 968, 1032, 3880, 4542, 6935, 7095, 7107, 7397, 7512, 8649]	[485, 498, 968, 1032, 3880, 4542, 6935, 7095, 7107, 7397, 7512, 8649]	[485, 498, 968, 1032, 3880, 4542, 6935, 7095, 7107, 7397, 7512, 8649]	[485, 498, 968, 1032, 3880, 4542, 6935, 7095, 7107, 7397, 7512, 8649]	[485, 498, 968, 1032, 3880, 4542, 6935, 7095, 7107, 7397, 7512, 8649]	[239, 484, 497, 967, 1031, 3879, 4541, 6934, 7094, 7106, 7396, 7511, 8648]	[485, 498, 968, 1032, 1631, 3361, 3880, 4542, 6935, 7095, 7107, 7397, 7512, 8649]	[498, 2281, 3880, 4542, 6935, 7095, 7107, 7397, 7512, 8649]	[498, 2281, 3880, 4542, 6935, 7095, 7107, 7397, 7512, 8649]	[498, 2281, 3880, 4542, 6935, 7095, 7107, 7397, 7512, 8649]	[4824, 6896, 7145, 7595, 7874, 8609]	[258, 3635, 4852, 5190, 7158, 7173, 7563, 7623, 7902, 8637]	[231, 4825, 5163, 7116, 7131, 7146, 7536, 7596, 7875]	[227, 5159, 7592, 7871, 8606]	[4859, 5197, 5500, 7180, 7630]	[5174, 6908, 7157, 7547]	[2350, 3830, 4797, 4858, 7179, 7569, 7629]	[258, 5190, 7563, 7623, 7902]	[229, 3801, 4829, 7120, 7540, 7600]	[229, 3801, 4768, 4829, 5167, 7120, 7135, 7150, 7540, 7600]	[260, 4793, 4854, 5192, 7145, 7625, 7904, 8639]	[254, 3826, 4793, 4854, 5192, 7145, 7175, 7904]	[507, 4856, 5194, 5497, 7177, 7567, 7627, 8641]	[239, 4833, 5161, 5171, 7154, 7544, 7604, 7883]
CGAT	0	[4675]	[4810]	0	[997]	[4674]	0	0	0	0	[4627]	[1058]	0	[4678]	0	[1110, 4678]	[2321]	[4242]	[4242]	[4242]	[4242]	[4242]	[4242]	[4242]	[4242]	[4242]	[4242]	[4242]	[4242]	[4242]	[4241]	[4242]	[1109, 4242]	[4242]	[2949, 4242]	0	0	0	[1469, 3194]	0	[1376]	[2337]	0	0	[2308, 3400]	0	[968, 2333]	0	0
CGCA	[887, 3496, 6124, 7688, 7693, 8737]	[5983, 7673]	[857, 1741, 1773, 5968, 7658, 8707]	[5982, 7672]	[5982, 8721]	[5982, 7672]	[5289, 5982]	[4721, 7569, 7672]	[871, 5982]	[871, 2733, 5982, 7672]	[871, 1619, 3480, 4729, 4739, 5983, 7673]	[871, 4014, 7672, 8661, 8721]	[872, 1468, 1626, 2740, 3487, 8670]	[872, 1759, 2920, 5986, 7676, 8667]	[858, 4715, 5969, 7659]	[923, 1512, 1703, 1834, 1839, 2528, 6034, 7471, 7724]	[779, 1342, 3326, 4200, 4788, 4805, 6185]	[3218, 4905, 7823]	[3218, 4905, 7823]	[3218, 4905, 7823]	[3218, 4905, 7823]	[3218, 4905, 7823]	[3218, 4905, 7823]	[3218, 4905, 7823]	[3218, 4905, 7823]	[3218, 4905, 7823]	[3218, 4905, 7823]	[3218, 4905, 7823]	[3218, 4905, 7823]	[3218, 4905, 7823]	[3217, 4904, 7822]	[679, 3312, 4905, 7823]	[922, 1838, 4905, 7823]	[922, 4905, 7823]	[922, 4905, 7823]	[770, 1333, 2531, 4182, 6167, 7370, 9029]	[798, 1361, 2559, 4210, 4798, 6135]	[771, 1334, 2667, 4183, 4771, 6108]	[755, 767, 1330, 4179, 4767]	[499, 799, 1368, 2566, 3343, 4217, 4805, 9064]	[782, 1345, 4194, 4782, 6119]	[798, 1361, 4216, 6141]	[798, 1361, 1827, 2559, 4210, 4798, 6135]	[769, 1332, 2536, 2671, 4775, 4792, 6112]	[757, 769, 1332, 2536, 4187, 6112]	[800, 1363, 2561, 2696, 4212, 4800]	[794, 1357, 1823, 2561, 4212, 4800, 4817, 4827, 5378]	[1534, 2563, 2698, 4214, 4802, 4819, 6199, 7402]	[779, 1342, 4191, 4806, 4922]
CGCC	[727, 3642, 3731, 4342, 5797, 6516, 6528, 6927, 7585, 8390]	[712, 2968, 3627, 3716, 4327, 4881, 6501, 6513, 6912, 8375]	[697, 1155, 1408, 2953, 3612, 3701, 4312, 5767, 6486, 6498, 6897, 7645, 8360]	[711, 2967, 3626, 3715, 4326, 5781, 6500, 6512, 7569, 7580, 8374]	[711, 1169, 1422, 1464, 1651, 2967, 3626, 3715, 4326, 5781, 5790, 6512, 6911, 8586]	[711, 2967, 3626, 3715, 4326, 5070, 6512, 6911, 7569, 7580, 8374]	[711, 1169, 2967, 3626, 3715, 4326, 4880, 5781, 6512, 6911, 8374]	[711, 726, 729, 1169, 2967, 3626, 3715, 4326, 5781, 6512, 6911, 7365, 7659, 8374]	[711, 1710, 2699, 2967, 3626, 3715, 4326, 4527, 4880, 6500, 6512, 6911, 7569, 7659, 8374, 8792]	[711, 2967, 3715, 4326, 5781, 6500, 6512, 6911, 7659, 8374]	[711, 1169, 2967, 3368, 3626, 3715, 4326, 4881, 6513, 6912, 8375]	[711, 2967, 3626, 3715, 4326, 6512, 8374]	[712, 1170, 2068, 3633, 3722, 4333, 4887, 5746, 5913, 6519, 6918, 8381, 8799]	[712, 1170, 3719, 4330, 6516, 6915, 7824, 8378]	[1638, 2954, 3613, 3702, 4313, 5768, 5777, 7807, 8361]	[1221, 3019, 3767, 4378, 5815, 6552, 6564, 6963, 7621, 8426]	[73, 1538, 7049, 7423, 9161]	[74, 762, 4644, 4798, 5349, 5472, 6579, 6872, 7431, 7434, 9315, 9351]	[74, 762, 4644, 4798, 5349, 5472, 6579, 6872, 7431, 7434, 9315, 9351]	[74, 762, 4644, 4798, 5349, 5472, 6579, 6872, 7431, 7434, 9315, 9351]	[74, 762, 4644, 4798, 5349, 5472, 6579, 6872, 7431, 7434, 9315, 9351]	[74, 762, 4644, 4798, 5349, 5472, 6579, 6872, 7431, 7434, 9315, 9351]	[74, 762, 4644, 4798, 5349, 5472, 6579, 6872, 7431, 7434, 9315, 9351]	[74, 762, 4644, 4798, 5349, 5472, 6579, 6872, 7431, 7434, 9315, 9351]	[74, 762, 4644, 4798, 5349, 5472, 6579, 6872, 7431, 7434, 9315, 9351]	[74, 762, 4644, 4798, 5349, 5472, 6579, 6872, 7431, 7434, 9315, 9351]	[74, 762, 4644, 4798, 5349, 5472, 6579, 6872, 7431, 7434, 9315, 9351]	[74, 762, 4644, 4798, 5349, 5472, 6579, 6872, 7431, 7434, 9315, 9351]	[74, 762, 4644, 4798, 5349, 5472, 6579, 6872, 7431, 7434, 9315, 9351]	[74, 762, 4644, 4798, 5349, 5472, 6579, 6872, 7431, 7434, 9315, 9351]	[73, 761, 4643, 4797, 5348, 5471, 6578, 6871, 7430, 7433, 9314, 9350]	[74, 762, 3309, 4644, 4798, 5349, 5472, 6579, 6872, 7431, 7434, 9315, 9351]	[74, 762, 777, 780, 1220, 4644, 4798, 5349, 5472, 6579, 6872, 7431, 7434, 9315, 9351]	[74, 762, 1220, 4644, 4798, 5349, 5472, 6579, 6872, 7431, 7434, 9315, 9351]	[74, 762, 1473, 1511, 4644, 4798, 5349, 5472, 6579, 6872, 7431, 7434, 9315, 9351]	[64, 2612, 6893, 7031, 7289, 8448, 9143]	[92, 780, 2414, 2640, 6027, 6921, 7059, 9171]	[65, 753, 6000, 6018, 6894, 7032, 8067, 9144]	[61, 5996, 6890, 7286, 9140]	[93, 6034, 7066]	[76, 764, 6905, 7043, 7301, 9329]	[92, 1107, 2826, 6033, 7065, 9177]	[92, 2820, 6921, 7059, 9171]	[63, 1078, 6004, 6898, 7036]	[63, 2797, 6564, 7036, 7410, 8071, 9148]	[94, 6029, 6923]	[88, 1103, 2416, 2822, 4836, 7061, 7435, 8096, 9173]	[96, 784, 6925, 6941, 6944, 8098, 9175]	[73, 2395, 6008, 7298]
CGCG	[1929, 2488, 4744]	[2473, 4729]	[712, 1768, 2458, 4714]	[1782, 4728]	[1645, 2472, 4728]	[2472, 4728]	[1782, 4728]	[2472, 4728]	[2472, 4728]	[4728]	[2472]	[5982]	[2479, 4735]	[2476, 2478, 2480, 4732, 5293]	[2459, 5843]	[2524, 2526, 4906, 6550]	[64, 477, 479, 2549, 6925, 7388]	[2523, 3105, 4801, 6033, 6419, 6899]	[2523, 3105, 4801, 6033, 6419, 6899]	[2523, 3105, 4801, 6033, 6419, 6899]	[2523, 3105, 4801, 6033, 6419, 6899]	[2523, 3105, 4801, 6033, 6419, 6899]	[2523, 3105, 4801, 6033, 6419, 6899]	[2523, 3105, 4801, 6033, 6419, 6899]	[2523, 3105, 4801, 6033, 6419, 6899]	[2523, 3105, 4801, 6033, 6419, 6899]	[2523, 3105, 4801, 6033, 6419, 6899]	[2523, 3105, 4801, 6033, 6419, 6899]	[2523, 3105, 4801, 6033, 6419, 6899]	[2523, 3105, 4801, 6033, 6419, 6899]	[64, 2522, 3104, 4800, 6032, 6418, 6898]	[3105, 4801, 6033, 6419, 6899]	[2523, 4801, 6033, 6419, 6899]	[4801, 6033, 6419, 6899]	[1674, 2523, 2525, 2938, 2947, 4801, 6033, 6419, 6899]	[55, 468, 470, 6585, 6587]	[83, 496, 498, 6613, 6935, 7398]	[56, 469, 471, 6586, 6588, 7371]	[52, 465, 467, 2528, 6582, 6584]	[84, 497, 6620, 6622, 6942, 7405]	[67, 480, 482, 2543, 7382, 9142]	[83, 496, 498, 6941, 7404]	[83, 470, 482, 496, 498, 6935, 8149]	[54, 467, 469, 6912, 7375]	[54, 467, 469, 7375]	[85, 498, 500, 6615, 6937, 7400]	[79, 492, 494, 5159, 5161, 6615, 6937, 7400, 8151]	[87, 6939]	[64, 477, 479, 2675, 6916]
CGCT	[1013, 1026, 1038, 2983, 4754, 5764, 7077]	[1011, 1023, 1039, 3976, 5749, 5782, 6106, 7062, 8310]	[983, 996, 1008, 3961, 4513, 4724, 5629, 5776, 6091, 7047, 8295, 9187]	[997, 1010, 1022, 1038, 1602, 2798, 4738, 5748, 6054, 6105, 7061, 8309]	[1010, 3975, 4738, 5748, 6054, 8309]	[997, 1010, 1022, 1038, 4738, 5748, 6054, 7061, 8309]	[997, 1010, 1022, 4738, 6054, 6105, 7061, 8309]	[1010, 3975, 4738, 6054, 6530, 7061, 8309]	[997, 1010, 3975, 4738, 5748, 6105, 7061, 7365, 8309]	[997, 1010, 1022, 1095, 3975, 4527, 5748, 6687, 7061, 8309, 9201]	[997, 1010, 1038, 3975, 6055, 7062, 8310]	[4527, 4738, 8309]	[998, 2974, 3982, 4745, 6061, 8316]	[1472, 4742, 5752, 6058, 7065, 8313]	[997, 4725, 5735, 6041, 6092, 7048, 8296, 8372]	[1049, 1062, 4027, 4790, 5800, 5842, 6106, 6157, 7113, 8361, 9253]	[751, 7252]	[2822, 3107, 4254, 5392, 9420]	[2822, 3107, 4254, 5392, 9420]	[2822, 3107, 4254, 5392, 9420]	[2822, 3107, 4254, 5392, 9420]	[2822, 3107, 4254, 5392, 9420]	[2822, 3107, 4254, 5392, 9420]	[3107, 4254, 5392, 9420]	[3107, 4254, 5392, 9420]	[3107, 4254, 5392, 9420]	[2822, 3107, 4254, 5392, 9420]	[3107, 4254, 5392, 9420]	[3107, 4254, 5392, 9420]	[3107, 4254, 5392, 9420]	[2821, 3106, 4253, 5391, 9419]	[3107, 4254, 5392, 9420]	[1048, 1061, 1073, 4254, 5392, 9420]	[1048, 1061, 1073, 2703, 4254, 5392, 9420]	[1048, 1061, 1702, 1717, 3219, 4254, 5392, 9420]	[2605, 4586, 7375, 7384, 7751]	[2633, 3651, 4614, 6192, 7403, 7412, 7779]	[2606, 2613, 4587, 7752]	[739, 2602, 2789, 3094, 3620, 4583, 7372, 7381]	[771, 2640, 3658, 4177, 4621, 4687, 6464, 7269, 7410, 7419, 7786, 9178]	[2804, 3635, 7387, 7763, 7876, 9155]	[3789, 4620, 7409, 7418, 7785]	[770, 2633, 4614, 7403, 7779]	[741, 2797, 7380, 7756]	[741, 2610, 3760, 4591, 7380, 7389, 7756]	[772, 4172, 4616, 7405, 7414, 9173]	[766, 4616, 7405, 7781, 8481]	[2637, 2824, 7407, 7783]	[751, 4313, 7384, 7393, 9152]
CGGA	[1743, 2052, 2063, 3936, 7215]	[1728, 2037, 2048, 5356, 7104, 7871]	[1713, 2022, 2033, 5839, 7089, 7185, 7856]	[1727, 2036, 2047, 3920, 7103, 7870]	[1727, 2036, 2047, 6656, 7103, 7199]	[1727, 2036, 2047, 3920, 7103, 7870]	[1727, 2036, 2047, 7870]	[2036, 7103, 7160, 7870]	[2036, 2047, 6381, 7103, 7199, 7870]	[2036, 2047, 7199, 7870]	[2036, 2047, 3920, 7104, 7161, 7200]	[2036, 2047, 7103, 7199, 7270, 7870]	[1734, 7110, 7329, 7877]	[1731, 7107, 7203, 7874]	[1714, 2023, 2034, 7090, 7147, 7186, 7309, 7857]	[1690, 2088, 2099, 3116, 7251, 7922]	[5936, 7507]	[3115, 4937, 6146, 6258, 6602]	[3115, 4937, 6146, 6258, 6602]	[3115, 4937, 6146, 6258, 6602]	[3115, 4937, 6146, 6258, 6602]	[3115, 4937, 6146, 6258, 6602]	[3115, 4937, 6146, 6258, 6602]	[3115, 4937, 6146, 6258, 6602]	[3115, 4937, 6146, 6258, 6602]	[3115, 4937, 6146, 6258, 6602]	[3115, 4937, 6146, 6258, 6602]	[3115, 4937, 6146, 6258, 6602]	[3115, 4937, 6146, 6258, 6602]	[3115, 4937, 6146, 6258, 6602]	[3114, 4936, 6145, 6257, 6601]	[4937, 6146, 6258, 6602]	[2087, 2098, 4937, 6146, 6258, 6602]	[1689, 2087, 2098, 4937, 6146, 6258, 6602]	[2087, 2098, 4937, 6146, 6258, 6602]	[537, 749, 912, 3310, 4249, 5912, 8551]	[565, 3338, 5940, 8572, 8579, 8697]	[538, 3311, 4250, 8545, 8552]	[534, 3307, 3323, 4246, 5909, 8541, 8548]	[566, 4284, 5947, 6475, 8424, 8579]	[549, 3322, 4261, 4685, 5924, 7983, 8556, 8563]	[3344, 4283, 7523]	[565, 3338, 4277, 5940, 6965, 7418]	[536, 3315, 4254, 5857, 6445, 7494, 8394, 8674]	[536, 3315, 5917, 7494, 8394]	[567, 4279, 8419, 8574, 8581, 8699]	[561, 4279, 5942, 7519]	[1549, 3342, 4281, 5944, 6876, 7422, 8576, 8583]	[921, 4258, 4691, 6680]
CGGC	[688, 1931, 2571, 3559, 4192, 4317, 5784, 5800, 6525, 7390]	[673, 1916, 2556, 2646, 2662, 3544, 4011, 7362, 7375]	[577, 658, 1901, 2541, 3523, 3529, 3970, 4162, 5754, 5764, 5770, 6495, 7360]	[672, 1915, 2555, 2645, 2661, 3543, 4301, 5784, 7361, 7374, 7379, 7407, 7881, 8367]	[672, 2555, 5778, 5784, 5793, 5798, 7361, 7374, 8367]	[591, 672, 1915, 2555, 3537, 3543, 3984, 4176, 4301, 5768, 5784, 7361, 7374, 7407, 9189]	[672, 2555, 3543, 5784, 7361, 7374, 7379, 8367]	[672, 1915, 2555, 3543, 4301, 5768, 5784, 5984, 7361]	[591, 672, 2555, 2645, 2661, 3000, 3543, 4176, 5768, 5784, 7361, 7374, 7881, 9164, 9167, 9175]	[672, 1055, 1915, 2555, 3543, 4010, 4176, 4301, 5768, 5784, 6292, 7361, 9175]	[672, 1784, 1915, 2555, 2645, 2661, 3543, 4176, 5785, 5799, 7375, 8368]	[672, 1915, 3543, 4010, 4301, 5984, 7361, 7374]	[673, 1922, 2562, 2647, 2652, 3550, 3991, 5791, 6840, 7381, 8374]	[592, 673, 1919, 3547, 4180, 5295, 5772, 5782, 5802, 7365, 7378, 8371]	[659, 1902, 2542, 2545, 3530, 3705, 4288, 5755, 5771, 5780, 5885, 8354]	[724, 1967, 2607, 2697, 2713, 4062, 4228, 4353, 5820, 5836, 5850, 7413, 8419, 9216, 9227]	[1968, 2137, 2819, 4141, 5202, 5368, 6919, 8536, 8539]	[723, 1515, 3225, 6035, 6884, 6896, 7184, 9206, 9312]	[723, 1515, 3225, 6035, 6884, 6896, 7184, 9206, 9312]	[723, 1515, 3225, 6035, 6884, 6896, 7184, 9206, 9312]	[723, 1515, 3225, 6035, 6884, 6896, 7184, 9206, 9312]	[723, 1515, 3225, 6035, 6884, 6896, 7184, 9206, 9312]	[723, 1515, 3225, 6035, 6884, 6896, 7184, 9206, 9312]	[723, 3225, 6035, 6884, 6896, 7184, 9206, 9312]	[723, 3225, 6035, 6884, 6896, 7184, 9206, 9312]	[723, 3225, 6035, 6884, 6896, 7184, 9206, 9312]	[723, 1515, 3225, 6035, 6884, 6896, 7184, 9206, 9312]	[723, 3225, 6035, 6884, 6896, 7184, 9206, 9312]	[723, 3225, 6035, 6884, 6896, 7184, 9206, 9312]	[723, 3225, 6035, 6884, 6896, 7184, 9206, 9312]	[722, 1514, 3224, 6034, 6883, 6895, 7183, 9205, 9311]	[723, 2606, 3225, 3318, 6035, 6884, 6896, 7184, 9206, 9312]	[642, 723, 1966, 3051, 6035, 6884, 6896, 7184, 9206, 9312]	[642, 723, 1966, 2606, 6035, 6884, 6896, 7184, 9206, 9312]	[723, 2130, 2940, 6035, 6884, 6896, 7184, 9206, 9312]	[1825, 2656, 4043, 4123, 5350, 6480, 6901]	[4151, 6508, 6929, 7400]	[1960, 4124, 6481, 6902, 8522]	[5347, 6477, 6898, 6901, 8518]	[5385, 6515, 6936, 8556, 9313]	[2274, 4135, 6492, 6913, 8533, 9250]	[1853, 2835, 3263, 4157, 5877, 6935, 6938, 8555]	[4151, 5378, 5871, 6508, 6929, 8549]	[533, 1827, 5189, 5848, 6485, 6906, 8526]	[3234, 4128, 5355, 5848, 6906, 6909, 8526]	[4153, 5380, 5882, 6510, 6727, 6931, 6934, 8551]	[1849, 2831, 4153, 6510, 6931, 8551]	[566, 1991, 3261, 5382, 5875, 6512, 6729, 6933, 8553]	[4148, 5359, 5852, 5861, 6910, 8527]
CGGG	[995, 2903, 3189, 3822, 3845, 7488, 8611]	[980, 1981, 2888, 3158, 3174, 3830, 7473]	[706, 771, 965, 1420, 1966, 1987, 2873, 3143, 3792, 3815, 7458, 8581]	[979, 2887, 3157, 3431, 3806, 7002, 7472, 8595, 9085]	[979, 3157, 3281, 3806, 3829, 5846, 6011, 7472, 8595]	[979, 2887, 3157, 3806, 3829, 6011, 7002, 7472, 8595]	[979, 1382, 1980, 3157, 3806, 3829, 6011, 7002, 7135, 7472, 8595]	[979, 2887, 3157, 3267, 3806, 3829, 5846, 7472, 8118, 8136]	[979, 1451, 2001, 2887, 3267, 3806, 3829, 7472, 8595]	[979, 1434, 1451, 1980, 2887, 3157, 3633, 3806, 3829, 7472, 8595]	[979, 1980, 2887, 3267, 6012, 8596]	[1451, 2742, 2887, 3157, 3267, 3806, 3829]	[980, 2894, 3164, 3813, 3836, 6018, 7009, 7479]	[980, 3271, 3285, 3810, 3833, 7476, 8599]	[966, 1967, 2874, 3268, 3816, 5833, 5998, 7459, 8582]	[1031, 3209, 3881, 7054, 7524, 9137]	[611, 3359, 3637, 3883, 3895, 4827, 4837, 4842]	[612, 2938, 3774, 3833, 4440, 4561, 5909, 6062, 7164, 7174, 7421, 7598, 7989, 9160]	[612, 2938, 3774, 3833, 4440, 4561, 5909, 6062, 7164, 7174, 7421, 7598, 7989, 9160]	[612, 2938, 3774, 3833, 4440, 4561, 5909, 6062, 7164, 7174, 7421, 7598, 7989, 9160]	[612, 2938, 3774, 3833, 4440, 5909, 6062, 7164, 7174, 7421, 7598, 7989, 9160]	[612, 2938, 3774, 3833, 4440, 4561, 5909, 6062, 7164, 7174, 7421, 7598, 7989, 9160]	[612, 2938, 3774, 3833, 4440, 4561, 5909, 6062, 7164, 7174, 7421, 7598, 7989, 9160]	[612, 1503, 2938, 3208, 3361, 3774, 3833, 4440, 5909, 6062, 7164, 7174, 7421, 7598, 7989, 9160]	[612, 1503, 2938, 3208, 3361, 3774, 3833, 4440, 4561, 5909, 6062, 7164, 7174, 7421, 7598, 7989, 9160]	[612, 1503, 2938, 3208, 3361, 3774, 3833, 4440, 4561, 5909, 6062, 7164, 7174, 7421, 7598, 7989, 9160]	[612, 2938, 3774, 3833, 4440, 4561, 5909, 6062, 7164, 7174, 7421, 7598, 7989, 9160]	[612, 1503, 2938, 3208, 3361, 3774, 3833, 4440, 4561, 5909, 6062, 7164, 7174, 7421, 7598, 7989, 9160]	[612, 1503, 2938, 3208, 3361, 3774, 3833, 4440, 4561, 5909, 6062, 7164, 7174, 7421, 7598, 7989, 9160]	[612, 1503, 2938, 3208, 3361, 3774, 3833, 4440, 4561, 5909, 6062, 7164, 7174, 7421, 7598, 7989, 9160]	[611, 2937, 3773, 3832, 4439, 4560, 5908, 6061, 7163, 7173, 7420, 7597, 7988, 9159]	[612, 3208, 3774, 3833, 4440, 4561, 5909, 6062, 7164, 7174, 7421, 7598, 7989, 9160]	[1030, 2031, 2938, 3208, 3774, 3833, 4440, 4561, 5909, 6062, 7164, 7174, 7421, 7598, 7989, 9160]	[1030, 2031, 2052, 2938, 3208, 3774, 3833, 4440, 4561, 5909, 6062, 7164, 7174, 7421, 7598, 7989, 9160]	[1030, 1485, 2031, 3774, 3833, 4440, 4561, 5909, 6062, 7164, 7174, 7421, 7598, 7989, 9160]	[602, 1376, 2682, 3341, 3865, 3877, 4253]	[630, 1404, 2791, 3893, 3905, 5012, 7574]	[1377, 2764, 3866, 3878, 4254]	[599, 1373, 2679, 3862, 3874, 4250, 4816, 4981]	[432, 631, 1411, 2717, 3376, 3900, 3912]	[614, 2694, 2775, 3353, 4265, 4277, 4831, 6935]	[630, 1404, 2797, 3375, 3899, 3911, 6105]	[630, 2710, 2791, 4281, 8572]	[3346, 3870, 3882, 4814, 6069, 9116]	[402, 601, 1375, 2768, 3346, 6076]	[632, 1406, 2712, 2793, 3356, 3371, 3432, 4283, 5014]	[427, 626, 1400, 1658, 2712, 2793, 3895, 3907]	[2714, 3633, 3897, 3909, 4285, 5016, 6662]	[611, 1385, 2691, 2772, 3874, 3886, 4818, 6080]
CGGT	[120, 3920, 4365, 8383]	[104, 2398, 2751, 3905, 4350, 8368, 8378]	[90, 1783, 2736, 3890, 4261, 4335, 8353]	[104, 2397, 3904, 4349, 5793, 6292]	[104, 366, 3904, 8225]	[104, 366, 2750, 3904, 4349, 8367]	[104, 2397, 3904, 4349, 5793, 6245, 6292]	[104, 1790, 2397, 2750, 3904, 5793, 6207, 7347, 7416, 8367, 8377]	[104, 2397, 3904, 4349, 8367]	[104, 1797, 2750, 3615, 3904, 4349, 8367]	[104, 2397, 3904, 4349, 6293, 8226]	[104, 2397, 3904, 4349, 8367]	[104, 1178, 1546, 2404, 3198, 3911, 4356, 5541, 8232]	[104, 2401, 3195, 3908, 5788, 6211, 6296]	[91, 1435, 2384, 3891, 4336]	[156, 2131, 2449, 2802, 3956, 4401]	[154, 2660, 2978, 5861, 6284, 9292]	[155, 1061, 2125, 5696, 7044]	[155, 1061, 2125, 5696, 7044]	[155, 1061, 2125, 5696, 7044]	[155, 1061, 2125, 5696, 7044]	[155, 1061, 2125, 5696, 7044]	[155, 1061, 2125, 5696, 7044]	[155, 1061, 1073, 2125, 5696, 7044]	[155, 1061, 1073, 2125, 5696, 7044]	[155, 1061, 1073, 2125, 5696, 7044]	[155, 1061, 2125, 5696, 7044]	[155, 1061, 1073, 2125, 5696, 7044]	[155, 1061, 1073, 2125, 5696, 7044]	[155, 1061, 1073, 2125, 5696, 7044]	[154, 1060, 2124, 5695, 7043]	[155, 1061, 2125, 5696, 7044]	[155, 1848, 2448, 5696, 7044]	[155, 1848, 2130, 2801, 5696, 7044]	[155, 2448, 2801, 5696, 7044]	[145, 2262, 2456, 2642, 4378, 4475, 4835, 9274]	[173, 1995, 4863, 6294]	[146, 2263, 2802, 4836, 6267, 6441, 9275]	[142, 1490, 2259, 4832, 6263, 9271]	[174, 2297, 4510, 4870, 5878, 6301]	[157, 4487, 4847, 5855, 6278, 9286]	[173, 9308]	[173, 1998, 2290, 3445, 6294, 9302]	[144, 2267, 2461, 4864, 9279]	[144, 4850, 4864, 9279]	[175, 2279, 2292, 4865, 9304]	[169, 1025, 2163, 2292, 2486, 4889, 9304]	[177, 1999, 4507, 4867, 9306, 9422]	[154, 2142, 2636, 2810, 4844, 9283]
CGTA	[644, 4179]	[3018, 7440]	[614, 4149, 7425]	[6615, 7439]	[628, 2852, 3017, 7439]	[628, 4163, 6615, 7439]	[7439]	[628, 3017, 3171, 6615, 7439]	[3017, 4163, 7439]	[628, 4163, 7439]	[1224, 3128, 7440]	[628, 1651, 5051]	[629, 2389, 7446]	[629, 3021, 4167, 6619, 7443]	[615, 3115, 7426]	[680, 2700, 3098, 4215, 6667, 7491]	[1792]	[2592, 6846, 8306]	[2592, 6846, 8306]	[2592, 6846, 8306]	[2592, 6846, 8306]	[2592, 6846, 8306]	[2592, 6846, 8306]	[1519, 2592, 6846, 8306]	[1519, 2592, 6846, 8306]	[1519, 2592, 6846, 8306]	[2592, 6846, 8306]	[1519, 2592, 6846, 8306]	[1519, 2592, 6846, 8306]	[1519, 2592, 6846, 8306]	[2591, 6845, 8305]	[6846, 8306]	[679, 2699, 6846, 8306]	[822, 6846, 8306]	[679, 6846, 8306]	0	[1811, 4868]	[1784]	[1780, 4837, 6051]	[1818, 6634]	[1795]	[1811]	[4740, 4868]	0	[1782]	[1813, 4870]	[1807, 5078]	[1815, 1909, 4744]	[1886]
CGTC	[766, 7374, 7549, 7552]	[751, 1850]	[736, 2464]	[750, 4044, 7358, 7533, 7536]	[1066, 4044, 5765, 7358, 7533]	[750, 4044, 7358, 7533, 7536]	[23, 6426, 7358, 7536]	[750, 1784, 3291, 4044, 6426]	[337, 750, 4044, 7533, 7536]	[750, 7358]	[750, 4044, 7359, 7534, 7537]	[750, 1066, 1448, 4044, 6426, 6940, 7533, 7536]	[751, 1067, 1429, 3507, 4051, 4324, 7365, 7540, 7543]	[751, 1067, 2482, 7362, 7537, 7540, 8656]	[1771, 2465, 4031, 6927, 7520, 7523]	[802, 1018, 4096, 4633, 4636, 7339]	[928, 2519, 2633, 3368, 4824, 5255, 6149, 7910]	[388, 801, 1117, 1479, 2529, 3342, 4641, 5144, 5400, 6965, 8151]	[388, 801, 1117, 1479, 2529, 3342, 4641, 5144, 5400, 6965, 8151]	[388, 801, 1117, 1479, 2529, 3342, 4641, 5144, 5400, 6965, 8151]	[388, 801, 1117, 1479, 2529, 3342, 4641, 5144, 5400, 6965, 8151]	[388, 801, 1117, 1479, 2529, 3342, 4641, 5144, 5400, 6965, 8151]	[388, 801, 1117, 1479, 2529, 3342, 4641, 5144, 5400, 6965, 8151]	[388, 801, 1117, 1479, 1944, 2529, 4641, 5144, 5400, 6965, 8151]	[388, 801, 1117, 1479, 1944, 2529, 4641, 5144, 5400, 6965, 8151]	[388, 801, 1117, 1479, 1944, 2529, 4641, 5144, 5400, 6965, 8151]	[388, 801, 1117, 1479, 2529, 3342, 4641, 5144, 5400, 6965, 8151]	[388, 801, 1117, 1479, 1944, 2529, 4641, 5144, 5400, 6965, 8151]	[388, 801, 1117, 1479, 1944, 2529, 4641, 5144, 5400, 6965, 8151]	[388, 801, 1117, 1479, 1944, 2529, 4641, 5144, 5400, 6965, 8151]	[387, 800, 1116, 1478, 2528, 3341, 4640, 5143, 5399, 6964, 8150]	[388, 801, 1117, 1479, 1944, 4641, 5144, 5400, 6965, 8151]	[801, 1095, 1117, 4641, 5144, 5400, 6965, 8151]	[801, 1117, 4641, 5144, 5400, 6965, 8151]	[801, 945, 2967, 3291, 4641, 5144, 5400, 6965, 8151]	[378, 1209, 1337, 2615, 3350, 3623, 7892, 8603, 8726]	[406, 2643, 6159, 7920]	[379, 1338, 7893]	[375, 1334, 2612, 5234, 7889, 8600]	[407, 948, 961, 1372, 3385, 5272, 7927, 8638]	[390, 931, 2627, 3362, 7619, 7622, 8615]	[406, 774, 1011, 1856, 3384, 6165, 6651, 8760]	[406, 1011, 2643, 3378, 6159, 7920, 8631]	[377, 3355, 3628, 6136, 6403]	[377, 1827, 2605, 2620, 3355, 3628, 6136, 6622, 8608, 8731]	[408, 949, 1013, 1367, 7922, 8591, 8633]	[402, 1007, 6161, 6647, 7922]	[2647, 7924, 8635, 8758]	[387, 2510, 3632, 5246, 6140, 7901, 9380]
CGTG	[297, 2200, 2392, 2773, 3062, 6228, 6574]	[282, 1767, 1977, 2377, 2739, 3047, 6559, 8048, 8653]	[267, 1962, 2362, 3032, 6544, 8638, 9220]	[281, 2476, 3024, 3046, 6558, 8047]	[281, 1976, 2376, 2562, 3046, 6200, 7559]	[281, 1976, 2376, 3046, 5325, 8047, 8652]	[281, 1976, 2376, 3046, 6615, 8652]	[281, 1116, 1976, 3046, 6200, 6558, 8652]	[281, 1976, 2376, 3046, 6558, 6615, 8047, 8652]	[281, 2376, 3046, 6452, 6558, 9234]	[281, 1976, 2757, 3046, 6559, 6616, 8048]	[281, 2376, 3046, 6615, 7365, 8043, 8047, 9234]	[282, 760, 1773, 1983, 3053, 4327, 5983, 6324, 6796]	[282, 1770, 1980, 2380, 3050, 6204, 6456, 8051]	[1963, 3033]	[333, 2028, 2428, 2790, 3223, 8704]	[1166, 1997, 5405, 6703, 8750, 9326]	[332, 1167, 2366, 7218]	[332, 1167, 2366, 7218]	[332, 1167, 2366, 7218]	[332, 1167, 2366, 7218]	[332, 1167, 2366, 7218]	[332, 1167, 2366, 7218]	[332, 1167, 2366, 2427, 7218]	[332, 1167, 2366, 2427, 7218]	[332, 1167, 2366, 2427, 7218]	[332, 1167, 2366, 7218]	[332, 1167, 2366, 2427, 7218]	[332, 1167, 2366, 2427, 7218]	[332, 1167, 2366, 2427, 7218]	[331, 1166, 2365, 7217]	[332, 1827, 2366, 2427, 7218]	[332, 2027, 2427, 3097, 7218]	[332, 2027, 2427, 2527, 2613, 3097, 7218]	[332, 2027, 2141, 2427, 2773, 7218]	[1988, 2535, 2671, 3506, 5167, 6685, 8732, 9308]	[1185, 2699, 3534, 6713, 9336]	[1158, 1188, 1991, 2672, 2679, 3120, 5168, 6033, 6686, 9309]	[1184, 1987, 2668, 3116, 3503, 6682, 9305]	[1222, 2025, 2706, 3154, 3541, 6720]	[2002, 3099, 3518, 6697, 7669]	[2018, 2705, 3540, 5201, 6619, 6719, 7691]	[1185, 1215, 2018, 2699, 9336]	[1186, 1989, 2676, 3511, 5172, 6690, 7638, 8737, 9313]	[1989, 2676, 3511, 5172, 6421, 6590, 6690, 7662, 8737]	[1217, 2565, 2701, 3536, 6446, 6715]	[2565, 2701, 3536, 4839, 6446, 6715, 7663, 9338]	[1219, 2703, 3538, 5419, 9340]	[1518, 1999, 3092, 3128, 6594, 6694, 9317]
CGTT	[6480]	[3641, 4045, 7620]	0	[7619]	[1849]	0	[3507, 7619]	[6464]	[7619]	[7619]	[2672]	[2672]	[3139, 3514, 4567]	[6468]	[962, 7606]	0	[6994]	[260, 1026, 3930, 6776]	[260, 1026, 3930, 6776]	[260, 1026, 3930, 6776]	[260, 1026, 3930, 6776]	[260, 1026, 3930, 6776]	[260, 1026, 3930, 6776]	[260, 3930, 6776]	[260, 3930, 6776]	[260, 3930, 6776]	[260, 1026, 3930, 6776]	[260, 3930, 6776]	[260, 3930, 6776]	[260, 3930, 6776]	[1025, 3929, 6775]	[260, 1026, 2744, 3930, 6776]	[260, 3930, 6776]	[260, 1026, 2462, 3930, 6776]	[260, 1676, 3930, 6776]	[6131]	0	0	[6973]	[7975]	[4652, 9293]	[7010]	0	[6981]	[6981]	[1046, 2531, 7006]	[7006]	[282, 451]	[6438, 6985]
CTAA	0	0	[3552]	0	0	[2938]	[26]	[4115]	0	[3548]	[4115, 8342]	0	[4122]	0	[13, 2925, 3535]	0	0	0	0	0	0	0	0	0	0	0	0	0	0	0	0	0	0	0	0	0	0	0	0	0	0	0	0	0	0	0	[3043]	0	[4222]
CTAC	[3419, 3986, 4231, 4275, 7347, 9287, 9293]	[4692, 7953, 9272, 9278]	[3389, 7642, 9257, 9263]	[2658, 3970, 5040, 6935, 7661, 9271, 9277]	[1271, 1368, 3403, 4259, 5040, 7656, 8886, 9271, 9277]	[3403, 5040, 5702, 7661, 9271, 9277]	[1040, 3403, 3970, 4259, 4691, 9271, 9277]	[1740, 3403, 4215, 5702, 6935, 7656, 9271, 9277]	[3403, 6935, 9271, 9277]	[2281, 4145, 4215, 4259, 7656, 7952, 9271, 9277]	[4215, 8887, 9272]	[1707, 2503, 3970, 5040, 7656, 9271, 9277]	[1869, 2339, 2352, 4152, 4420, 5047, 5142, 5857, 7668, 9278, 9284]	[4263, 5044, 9275, 9281]	[3390, 3957, 4132, 5027, 5919, 7643, 9258, 9264]	[2379, 3455, 4022, 4221, 6987, 8004, 9323, 9329]	[3000, 3085, 3088, 3553, 4411, 5217, 5381, 7698, 8887, 9126, 9363, 9369]	[1791, 1913, 2700, 3010, 4307, 5103, 6131, 6570, 9379, 9385, 9412]	[1791, 1913, 2700, 3010, 4307, 5103, 6131, 6570, 9379, 9385, 9412]	[1791, 1913, 2700, 3010, 4307, 5103, 6131, 6570, 9379, 9385, 9412]	[1791, 1913, 2700, 3010, 4307, 5103, 6131, 6570, 9379, 9385, 9412]	[1791, 1913, 2700, 3010, 4307, 5103, 6131, 6570, 9379, 9385, 9412]	[1791, 1913, 2700, 3010, 4307, 5103, 6131, 6570, 9379, 9385, 9412]	[1791, 1913, 2700, 4307, 5103, 6131, 6570, 9379, 9385, 9412]	[1791, 1913, 2700, 4307, 5103, 6131, 6570, 9379, 9385, 9412]	[1791, 1913, 2700, 4307, 5103, 6131, 6570, 9379, 9385, 9412]	[1791, 1913, 2700, 3010, 4307, 5103, 6131, 6570, 9379, 9385, 9412]	[1791, 1913, 2700, 4307, 5103, 6131, 6570, 9379, 9385, 9412]	[1791, 1913, 2700, 4307, 5103, 6131, 6570, 9379, 9385, 9412]	[1791, 1913, 2700, 4307, 5103, 6131, 6570, 9379, 9385, 9412]	[1790, 1912, 2699, 3009, 4306, 5102, 6130, 6569, 9378, 9384, 9411]	[1322, 1913, 2396, 2700, 4307, 5103, 6131, 6570, 9379, 9385, 9412]	[2332, 2335, 4307, 5103, 6131, 6570, 9379, 9385, 9412]	[2332, 4307, 5103, 6131, 6570, 9379, 9385, 9412]	[4307, 5103, 6131, 6570, 9379, 9385, 9412]	[3188, 5199, 6051, 8472, 8869, 9108, 9345, 9351]	[3095, 3563, 3818, 6079, 8714, 8897, 9373, 9379]	[8870, 9346, 9352]	[3064, 3532, 8683, 8866, 9105, 9342, 9348]	[3017, 3102, 3570, 3959, 5234, 7715, 8904, 9143, 9380, 9386]	[2343, 2949, 2994, 6063, 8881, 9357, 9363]	[1683, 3101, 3104, 5145, 6282, 9142, 9379, 9385]	[1913, 3563, 5227, 6079, 7708, 9136, 9373, 9379]	[3540, 4081, 8874, 9350, 9356]	[2942, 3072, 3075, 4755, 5116, 6253, 8234, 9113, 9350, 9356]	[1915, 2967, 6081, 8716, 8899, 9375, 9381]	[2967, 3100, 5141, 5229, 6081, 9077, 9138, 9375, 9381]	[3567, 4504, 5231, 6083, 6308, 8901, 9377, 9383]	[2803, 2946, 4085, 7689, 7739, 8878, 9117, 9354, 9360]
CTAG	[1047]	[8915]	0	[5272, 8872]	[1031]	[5258, 8872]	0	[8872]	[8872]	[1024, 8872]	[8873]	[8872]	[8879]	[8876]	0	0	[907]	[9586]	[9586]	[9586]	[9586]	[9586]	[9586]	[9586]	[9586]	[9586]	[9586]	[9586]	[9586]	[9586]	[9585]	[9586]	[9586]	[9586]	[9586]	[898, 3454, 5934, 7377]	[7405]	[9245]	[7374]	[7412]	[5316, 7389]	[7411]	0	[8484]	[897, 7382]	[7407, 8395]	0	0	[907, 7386, 7395]
CTAT	[4429, 7808]	0	[3357]	[3887]	[1212, 2654]	[3371, 3887, 4837]	0	[7876, 8186]	[1212, 3371]	[1212, 2392, 3371, 3887, 7792]	[4838]	[1212, 3371, 3887, 4215]	[4222, 7648]	[1213, 2658, 3891]	[3874, 7779]	[2170, 4889]	[4031, 4501]	[1259]	[1259]	[1259]	[1259]	[1259]	[1259]	0	0	0	[1259]	0	0	0	[1258]	[1751]	[1263, 1665]	[1263]	[1263]	[1409, 4483, 5220, 5860]	[4041, 4500, 4511]	[4224, 4484]	0	[1552, 4258, 4518]	[4235, 6818]	[4047, 4257, 4517, 5254, 5894, 6025]	[4041, 4500, 6029, 6834]	[1408, 4228, 4488, 5865]	[4018, 4488, 5225, 5996]	[4513, 6021]	[1436, 4043, 5250, 5890]	[1441, 4515]	[4022, 4232, 4481, 4492, 5587]
CTCA	[931, 1527, 2529, 3048, 4997, 8236, 8940, 9161]	[1168, 2514, 3033, 4246, 4982, 8221, 8925, 9146]	[901, 2499, 3018, 5105, 8206, 8910, 9131]	[2513, 3032, 4245, 6799, 8220, 8924]	[915, 2803, 3032, 4876, 6799, 8924]	[915, 2513, 2803, 3032, 4245, 4876, 5197, 6799, 6964, 8220, 8924, 8961]	[2513, 4981, 5689, 6149, 6799, 8220, 8924]	[1511, 2513, 4245, 4459, 4876, 4981, 6799, 6964, 8220, 8924]	[915, 1151, 3032, 4245, 4459, 5689, 6964, 8220, 8924]	[915, 2513, 3032, 6799, 6964, 8220, 9145]	[915, 1012, 2513, 3032, 3100, 4245, 4459, 5690, 8925]	[915, 1144, 1151, 1632, 2513, 3089, 3100, 4245, 5689, 6799, 8220, 8924, 9145]	[916, 2520, 2921, 2938, 3039, 4252, 4819, 6730, 6768, 6971, 8931, 8968, 9152]	[916, 1501, 4249, 4985, 6803, 6968, 8224, 8928]	[902, 3019, 4968, 5913, 8207, 8911, 9132]	[2565, 3084, 4297, 4928, 5741, 8272, 8976, 9197]	[1696, 4584, 5106, 7024, 7451, 7457, 7713]	[6208, 6942, 7052, 8328, 8980, 9253, 9363]	[6208, 6942, 7052, 8328, 8980, 9253, 9363]	[6208, 6942, 7052, 8328, 8980, 9253, 9363]	[6208, 6942, 7052, 8328, 8980, 9253, 9363]	[6208, 6942, 7052, 8328, 8980, 9253, 9363]	[6208, 6942, 7052, 8328, 8980, 9253, 9363]	[6208, 6942, 7052, 8328, 8980, 9253, 9363]	[6208, 6942, 7052, 8328, 8980, 9253, 9363]	[6208, 6942, 7052, 8328, 8980, 9253, 9363]	[6208, 6942, 7052, 8328, 8980, 9253, 9363]	[6208, 6942, 7052, 8328, 8980, 9253, 9363]	[6208, 6942, 7052, 8328, 8980, 9253, 9363]	[6208, 6942, 7052, 8328, 8980, 9253, 9363]	[6207, 6941, 7051, 8327, 8979, 9252, 9362]	[1343, 6208, 6942, 7052, 8328, 8980, 9253, 9363]	[966, 1548, 1562, 2564, 3083, 6208, 6942, 7052, 8328, 8980, 9253, 9363]	[2564, 6208, 6942, 7052, 8328, 8980, 9253, 9363]	[1562, 2564, 6208, 6942, 7052, 8328, 8980, 9253, 9363]	[705, 3986, 4566, 4886, 5044, 6820, 7006, 7433, 7695]	[1715, 2376, 4594, 6848, 7034, 7137, 7461, 7533, 7723]	[1688, 4567, 5089, 6821, 7007, 7434, 7696]	[1684, 2061, 4563, 6817, 7003, 7430, 7692]	[4601, 4921, 6855, 7468, 7730, 7901, 8281]	[4578, 6875, 7018, 7707]	[1715, 1799, 2253, 6854, 7040, 7729]	[6848, 7034, 7137, 7461, 7723]	[1684, 5514, 6825, 7011, 7114, 7700]	[6825, 7011, 7438, 7700]	[1717, 4596, 7036, 7463, 7725]	[12, 2772, 6850, 7036, 7725]	[1719, 4598, 7038, 7141, 7465, 7727, 7898]	[1696, 4575, 4895, 6829, 7015, 7442, 7704, 7712]
CTCC	[75, 89, 2602, 2693, 3310, 3763, 4812, 5766, 5951, 6208, 6705, 6885, 6892, 6964, 6995, 7269, 7281, 7407, 7921, 8098, 8769, 8981]	[59, 73, 3217, 4797, 5085, 5529, 5936, 6193, 6272, 6690, 6707, 6823, 6870, 6949, 6980, 7266, 8083, 8754, 8966]	[45, 59, 2663, 3733, 4141, 4782, 5070, 5514, 6178, 6257, 6290, 6675, 6692, 6855, 6934, 6965, 7236, 7251, 7374, 7377, 7891, 8068, 8739, 8951]	[59, 73, 804, 1581, 1585, 2677, 3294, 4796, 5084, 5528, 5935, 6192, 6689, 6706, 6948, 6979, 7253, 7265, 7391, 7443, 7446, 8714, 8753, 8965]	[59, 73, 577, 1581, 3747, 3762, 4796, 5084, 5528, 5935, 6192, 6271, 6689, 6706, 6869, 6948, 6979, 7391, 8753, 8965]	[59, 73, 1581, 2677, 3361, 3747, 4796, 5084, 5528, 5935, 6192, 6271, 6689, 6706, 6869, 6948, 6979, 7063, 7253, 7265, 7391, 7587, 7789, 8082, 8753, 8965]	[59, 73, 1104, 2677, 3216, 3294, 4796, 5084, 5528, 5935, 6192, 6271, 6689, 6706, 6869, 6948, 6979, 7172, 7253, 7265, 7391, 8082, 8753, 8965]	[59, 73, 1581, 1718, 2677, 3747, 4796, 5528, 5935, 6192, 6271, 6495, 6689, 6869, 6948, 6979, 7265, 7388, 7391, 8082, 8753, 8965]	[59, 73, 2677, 3216, 3294, 3747, 4154, 4796, 5528, 5935, 6192, 6271, 6689, 6869, 6872, 6948, 6979, 7172, 7388, 7391, 8082, 8753, 8835, 8842, 8965]	[59, 73, 1300, 1476, 1581, 2677, 3747, 4796, 6192, 6304, 6522, 6641, 6689, 6869, 6876, 6979, 7063, 7253, 7265, 7391, 7905, 8082, 8753, 8965]	[59, 73, 2873, 3294, 3747, 4155, 4797, 5529, 5936, 6193, 6272, 6690, 6707, 6870, 6949, 6980, 7064, 7254, 7266, 7392, 8083, 8754, 8966]	[59, 73, 577, 1581, 3294, 3747, 4155, 4796, 5084, 5528, 5935, 6641, 6689, 6869, 6948, 6979, 7391, 8082, 8965]	[59, 73, 1588, 2684, 3301, 4803, 5942, 6696, 6713, 6955, 6986, 7260, 7272, 7395, 7398, 8089, 8760, 8972]	[59, 73, 2681, 3298, 4800, 5088, 5532, 5939, 6196, 6275, 6693, 6710, 6873, 6952, 6983, 7067, 7257, 7269, 7395, 8086, 8757, 8969]	[46, 60, 3281, 3734, 4141, 4783, 5515, 5922, 6179, 6258, 6676, 6693, 6856, 6863, 6935, 6966, 7892, 8069, 8740, 8952]	[24, 111, 125, 1684, 1687, 2729, 3268, 3799, 4848, 5580, 5802, 5987, 6244, 6323, 6741, 6921, 7000, 7031, 7305, 7317, 7440, 7443, 8134, 8805, 8887, 8894, 9017]	[22, 109, 123, 763, 854, 2766, 6753, 7330, 7339, 7504, 7997, 8680, 8735, 8738, 8845, 8927, 8934, 9057, 9121]	[23, 110, 124, 628, 2725, 2728, 2734, 3267, 3396, 6002, 6255, 6692, 6923, 7153, 7301, 7494, 7623, 7653, 7897, 8382, 9189, 9263]	[23, 110, 124, 628, 2725, 2728, 2734, 3267, 3396, 6002, 6255, 6692, 6923, 7153, 7301, 7494, 7623, 7653, 7897, 8382, 9189, 9263]	[23, 110, 124, 628, 2725, 2728, 2734, 3267, 3396, 6002, 6255, 6692, 6923, 7153, 7301, 7494, 7623, 7653, 7897, 8382, 9189, 9263]	[23, 110, 124, 628, 2725, 2728, 2734, 3267, 3396, 6002, 6255, 6692, 6923, 7153, 7301, 7494, 7623, 7653, 7897, 8382, 9189, 9263]	[23, 110, 124, 628, 2725, 2728, 2734, 3267, 3396, 6002, 6255, 6692, 6923, 7153, 7301, 7494, 7623, 7653, 7897, 8382, 9189, 9263]	[23, 110, 124, 628, 2725, 2728, 2734, 3267, 3396, 6002, 6255, 6692, 6923, 7153, 7301, 7494, 7623, 7653, 7897, 8382, 9189, 9263]	[23, 110, 124, 628, 2725, 3267, 3345, 3396, 6002, 6255, 6692, 6923, 7153, 7301, 7494, 7623, 7653, 7897, 8382, 9189, 9263]	[23, 110, 124, 628, 2725, 3267, 3345, 3396, 6002, 6255, 6692, 6923, 7153, 7301, 7494, 7623, 7653, 7897, 8382, 9189, 9263]	[23, 110, 124, 628, 2725, 3267, 3345, 3396, 6002, 6255, 6692, 6923, 7153, 7301, 7494, 7623, 7653, 7897, 8382, 9189, 9263]	[23, 110, 124, 628, 2725, 2728, 2734, 3267, 3396, 6002, 6255, 6692, 6923, 7153, 7301, 7494, 7623, 7653, 7897, 8382, 9189, 9263]	[23, 110, 124, 628, 2725, 3267, 3345, 3396, 6002, 6255, 6692, 6923, 7153, 7301, 7494, 7623, 7653, 7897, 8382, 9189, 9263]	[23, 110, 124, 628, 2725, 3267, 3345, 3396, 6002, 6255, 6692, 6923, 7153, 7301, 7494, 7623, 7653, 7897, 8382, 9189, 9263]	[23, 110, 124, 628, 2725, 3267, 3345, 3396, 6002, 6255, 6692, 6923, 7153, 7301, 7494, 7623, 7653, 7897, 8382, 9189, 9263]	[22, 109, 123, 627, 2724, 2727, 2733, 3266, 3395, 6001, 6254, 6691, 6922, 7152, 7300, 7493, 7622, 7652, 7896, 8381, 9188, 9262]	[23, 110, 124, 927, 2039, 2725, 3396, 6002, 6255, 6692, 6923, 7153, 7301, 7494, 7623, 7653, 7897, 8382, 9189, 9263]	[23, 110, 124, 855, 1632, 6002, 6255, 6692, 6923, 7153, 7301, 7494, 7623, 7653, 7897, 8382, 9189, 9263]	[23, 110, 124, 855, 2728, 3412, 6002, 6255, 6692, 6923, 7153, 7301, 7494, 7623, 7653, 7897, 8382, 9189, 9263]	[23, 110, 124, 3396, 3412, 6002, 6255, 6692, 6923, 7153, 7301, 7494, 7623, 7653, 7897, 8382, 9189, 9263]	[13, 100, 114, 618, 625, 2748, 3688, 4262, 7180, 7309, 7321, 7528, 7979, 8378, 8662, 8717, 8720, 8827, 8909, 8916, 9039]	[4, 11, 41, 128, 142, 3864, 6038, 7208, 7337, 7349, 7514, 8007, 8406, 8409, 8690, 8855, 8937, 8944, 9067]	[14, 101, 115, 6011, 7181, 7310, 7322, 7325, 7487, 7529, 7980, 8382, 8663, 8718, 8721, 8828, 8910, 8917, 9040]	[10, 97, 105, 111, 751, 842, 1670, 4259, 5140, 6007, 7177, 7306, 7318, 7525, 7976, 8375, 8378, 8659, 8714, 8717, 8824, 8906, 8913, 9036]	[13, 42, 129, 143, 783, 3856, 3871, 4297, 7215, 7344, 7356, 7359, 7519, 7563, 8014, 8413, 8416, 8752, 8755, 8862, 8944, 8951, 9074]	[25, 112, 126, 857, 3848, 5155, 6747, 7321, 7333, 7481, 7496, 7991, 8390, 8393, 8674, 8729, 8839, 8921, 8928, 9051, 9115]	[41, 128, 142, 782, 1701, 3870, 4296, 7214, 7265, 7343, 7355, 7520, 7562, 8013, 8412, 8696, 8751, 8754, 8861, 8943, 8950, 9073]	[11, 41, 128, 142, 3864, 4290, 6038, 6959, 7208, 7337, 7349, 7556, 8007, 8406, 8409, 8690, 8745, 8748, 8855, 8937, 8944, 9067]	[12, 99, 113, 753, 2753, 2759, 2921, 4034, 4267, 7185, 7314, 7326, 7533, 7984, 8383, 8386, 8667, 8722, 8725, 8832, 8914, 8921, 9044]	[12, 99, 113, 753, 6740, 7185, 7197, 7314, 7326, 7491, 7533, 7984, 8383, 8667, 8722, 8725, 8832, 8914, 8921, 9044, 9057]	[8, 15, 43, 130, 144, 784, 3866, 4292, 6040, 6961, 7210, 7339, 7351, 7516, 7558, 8009, 8408, 8411, 8692, 8747, 8750, 8857, 8946, 9069, 9133]	[37, 124, 138, 642, 649, 3851, 3869, 4292, 7210, 7339, 7351, 7516, 8009, 8408, 8411, 8692, 8747, 8750, 8857, 8939, 8946, 9005, 9069]	[45, 132, 146, 2948, 4294, 7212, 7341, 7356, 7560, 8011, 8410, 8694, 8749, 8752, 8859, 8941, 8948, 9071, 9135]	[22, 109, 123, 854, 1535, 2757, 4271, 5152, 5690, 7189, 7318, 7333, 7988, 8671, 8674, 8726, 8729, 8836, 8918, 8925, 9048]
CTCG	[507, 1097, 2819, 2981, 2990, 5474, 6980]	[492, 2804, 2966, 2975, 4316, 4496, 4741, 5288, 5459]	[477, 689, 2951, 2960, 4301, 4726, 5444]	[491, 1167, 2965, 2974, 4315]	[491, 587, 1167, 1172, 1632, 3780, 4245, 5458]	[491, 1167, 2965, 2974, 4315, 4740, 5458]	[491, 1167, 2803, 3780, 4186, 4315, 4740, 5287, 5458, 7670]	[491, 1172, 4315, 4740, 5458, 8719]	[491, 2803, 2965, 2974, 4315, 5458]	[491, 2803, 2965, 2974, 4740, 5458]	[491, 1167, 2803, 2965, 2974, 4315, 5459]	[491, 587, 2965, 2974, 4315, 4830, 5458]	[492, 1168, 2696, 2810, 2972, 2981, 4322, 4502, 4747, 5465]	[492, 1168, 1173, 4744, 5291, 5462, 7063]	[478, 1154, 2790, 2952, 2961, 4302, 4727, 5445]	[2855, 3017, 3026, 4788]	[753, 3135, 4786, 5149, 7535, 7876]	[966, 2123, 3547, 3831, 7093]	[966, 2123, 3547, 3831, 7093]	[966, 2123, 3547, 3831, 7093]	[966, 2123, 3547, 3831, 7093]	[966, 2123, 3547, 3831, 7093]	[966, 2123, 3547, 3831, 7093]	[966, 2123, 3547, 3831, 7093]	[966, 2123, 3547, 3831, 7093]	[966, 2123, 3547, 3831, 7093]	[966, 2123, 3547, 3831, 7093]	[966, 2123, 3547, 3831, 7093]	[966, 2123, 3547, 3831, 7093]	[966, 2123, 3547, 3831, 7093]	[965, 2122, 3546, 3830, 7092]	[966, 2123, 3547, 3831, 7093]	[542, 2854, 3547, 3831, 7093]	[542, 2854, 3547, 3831, 7093]	[542, 1218, 3547, 3831, 7093]	[1507, 3117, 7858]	[2770, 3145, 3847, 5206, 5362, 7886]	[3118, 4246, 4769, 5179, 7518, 7859, 8698]	[741, 3114, 3666, 4765, 5331, 7855]	[2396, 3152, 4803, 5213, 7893, 8305, 8316, 8732]	[2754, 3681, 3831, 4780, 7529, 7870]	[3151, 3845, 3853, 4802, 5368, 7551, 7892]	[772, 2770, 3697, 3847, 4273, 7886]	[743, 2738, 4773, 5339, 7863, 8275, 8286]	[743, 3122, 3816, 4773, 5339, 7109, 7522, 7863]	[774, 2772, 3849, 4275, 4798, 5161, 7547, 7888, 8300]	[2391, 4798, 5364, 5376]	[3149, 4277, 4800, 7549, 7890]	[753, 4254, 4777, 5140, 5159, 7113, 7526, 7867, 8290]
CTCT	[820, 826, 1508, 3761, 5963, 5965, 8325]	[805, 811, 2453, 4386]	[790, 796, 3731, 5375, 5933, 5935, 8052, 8054]	[4385]	[804, 810, 820, 3745]	[804, 810, 2452, 3745, 4385, 8066]	[2452, 3745, 4385, 8323]	[804, 810, 820, 2452, 3745, 5389]	[804, 810, 2452, 3745]	[804, 810, 2330, 3745, 5389, 5947, 5949, 8066]	[541, 804, 810, 820, 3745]	[804, 810, 3745, 8066]	[805, 811, 8073, 8075]	[805, 811, 2450, 2456, 3749, 3766]	[791, 797, 807, 2433, 3732]	[856, 3797, 4437]	[3354, 3835, 7138, 7167, 7637, 9068]	[855, 1150, 2707, 5475, 5486, 9529]	[855, 1150, 2707, 5475, 5486, 9529]	[855, 1150, 2707, 5475, 5486, 9529]	[855, 1150, 2707, 5475, 5486, 9529]	[855, 1150, 2707, 5475, 5486, 9529]	[855, 1150, 2707, 5475, 5486, 9529]	[855, 2707, 2723, 5475, 5486, 9529]	[855, 2707, 2723, 5475, 5486, 9529]	[855, 2707, 2723, 5475, 5486, 9529]	[855, 1150, 2707, 5475, 5486, 9529]	[855, 2707, 2723, 5475, 5486, 9529]	[855, 2707, 2723, 5475, 5486, 9529]	[855, 2707, 2723, 5475, 5486, 9529]	[854, 1149, 2706, 5474, 5485, 9528]	[855, 1150, 5475, 5486, 9529]	[1543, 5475, 5486, 9529]	[5475, 5486, 9529]	[855, 861, 1177, 2503, 5475, 5486, 9529]	[868, 1760, 3336, 3817, 4444, 7149, 7619, 9050]	[896, 1173, 4472, 7148, 7177, 7559, 7647, 8745, 9078]	[869, 1146, 3818, 7150, 7532, 7620, 9051]	[865, 1142, 1736, 3814, 7528, 7616, 9047]	[897, 3371, 3852, 3854, 7566, 7654, 9085]	[6018, 6020, 7161, 7543, 7631, 8732, 9062]	[873, 896, 7154, 7183, 7518, 9220, 9406]	[3364, 3845, 7177, 7559, 7647, 9078]	[844, 867, 1144, 3822, 3824, 7125, 7489]	[844, 867, 1768, 7125, 7154, 9377]	[898, 3847, 7150, 7514, 7649, 7784, 9080]	[869, 892, 1790, 7514, 9067, 9080]	[900, 1177, 4476, 7152, 7181, 8655, 9082]	[877, 4453, 5688, 7158, 7628, 9059]
CTGA	0	[2507, 7292]	[2492, 7163]	[2506, 7291]	[2506]	[2506, 4886, 7177]	[2506]	[2503, 4886, 6548]	0	[2503, 7291, 8926]	[5376, 6251, 7482]	0	[6257]	[2510, 7820]	[7278]	[2558, 4938, 7343, 7446]	[4963, 6721, 7140, 8323]	[892, 6652, 6659, 6929, 7544, 8339, 8419, 9097]	[892, 6652, 6659, 6929, 7544, 8339, 8419, 9097]	[892, 6652, 6659, 6929, 7544, 8339, 8419, 9097]	[892, 6652, 6659, 6929, 7544, 8339, 8419, 9097]	[892, 6652, 6659, 6929, 7544, 8339, 8419, 9097]	[892, 6652, 6659, 6929, 7544, 8339, 8419, 9097]	[892, 6652, 6659, 6929, 7544, 8339, 8419, 9097]	[892, 6652, 6659, 6929, 7544, 8339, 8419, 9097]	[892, 6652, 6659, 6929, 7544, 8339, 8419, 9097]	[892, 6652, 6659, 6929, 7544, 8339, 8419, 9097]	[892, 6652, 6659, 6929, 7544, 8339, 8419, 9097]	[892, 6652, 6659, 6929, 7544, 8339, 8419, 9097]	[892, 6652, 6659, 6929, 7544, 8339, 8419, 9097]	[891, 6651, 6658, 6928, 7543, 8338, 8418, 9096]	[892, 6652, 6659, 6929, 7544, 8339, 8419, 9097]	[6652, 6659, 6929, 7544, 8339, 8419, 9097]	[6652, 6659, 6929, 7544, 8339, 8419, 9097]	[2557, 6652, 6659, 6929, 7544, 8339, 8419, 9097]	[4945, 6703, 7122, 8305]	[2584, 4973, 6731, 7150, 8333]	[4946, 7123, 8306]	[3256, 4942, 6700, 7119, 7126, 7498, 8302]	[2591, 6738, 7157, 7590, 8340]	[2568, 4957, 6715, 7134, 7141, 8317]	[2590, 3293, 4979, 5333, 6223, 6232, 6737, 7156]	[4973, 6731, 7150, 7163, 8333]	[2561, 5304, 6708, 7127]	[2561, 4950, 5304, 6708, 7127]	[1638, 1977, 4975, 7152, 7165, 8335]	[2125, 2586, 4975, 5329, 7152, 7159, 8335]	[1979, 2588, 6890, 7154, 8337]	[1752, 4383, 4954, 6712, 7131, 8314]
CTGC	[1110, 1213, 1578, 2044, 2327, 2690, 3676, 3809, 3814, 4029, 7649, 7700, 8460, 8475]	[1095, 1563, 2029, 2681, 3287, 5308, 8445, 8460]	[1080, 1183, 2014, 2131, 2473, 2660, 3272, 3646, 3779, 3999, 8430, 8445]	[1562, 2028, 2487, 2680, 3286, 3660, 3793, 4013, 5762, 6107, 8444, 8459]	[1562, 2028, 2487, 2680, 3660, 3793, 4013, 4647, 5762, 7313, 7633, 8364, 8444, 8459]	[999, 1094, 1475, 1562, 2028, 2487, 2674, 3660, 4013, 5307, 6372, 8444, 8459]	[1094, 1562, 2028, 2680, 3286, 3660, 3793, 4013, 5300, 5307, 6107, 8444, 8459]	[394, 397, 2028, 2311, 2674, 2680, 3286, 3660, 3793, 4013, 7633, 8444, 8459]	[1562, 2145, 2674, 3793, 4013, 7234, 8459]	[1197, 1277, 1562, 1662, 2674, 3286, 3403, 3660, 6286, 8444, 8459]	[1094, 2028, 3403, 3660, 3798, 4013, 8445, 8460]	[1052, 1094, 1277, 2028, 3660, 3793, 6372, 8444, 8459]	[1095, 1569, 2035, 2611, 2681, 2687, 3667, 4020, 5314, 8451]	[1095, 1566, 2032, 2485, 2491, 2684, 3664, 3797, 4017, 5311, 5766, 7637, 8448, 8463]	[1184, 1549, 2661, 3647, 4000, 5899, 5910, 6273, 6359, 8431, 8446]	[1614, 2080, 2533, 2539, 2726, 2732, 3338, 3712, 3845, 5543, 5681, 6338, 8496, 8511]	[999, 1847, 2105, 2757, 3356, 3363, 3787, 4792, 5270, 5719, 5907, 6061, 6910, 8732]	[1465, 2512, 2532, 2731, 3849, 5545, 5849, 6030, 6492, 6970, 8379, 8559]	[1465, 2512, 2532, 2731, 3849, 5545, 5849, 6030, 6492, 6970, 8379, 8559]	[1465, 2512, 2532, 2731, 3849, 5545, 5849, 6030, 6492, 6970, 8379, 8559]	[1465, 2512, 2532, 2731, 3849, 5545, 5849, 6030, 6492, 6970, 8379, 8559]	[1465, 2512, 2532, 2731, 3849, 5545, 5849, 6030, 6492, 6970, 8379, 8559]	[1465, 2512, 2532, 2731, 3849, 5545, 5849, 6030, 6492, 6970, 8379, 8559]	[1465, 2264, 2335, 2512, 2532, 3013, 3849, 5545, 5849, 6030, 6492, 6970, 8379, 8559]	[1465, 2264, 2335, 2512, 2532, 3013, 3849, 5545, 5849, 6030, 6492, 6970, 8379, 8559]	[1465, 2264, 2335, 2512, 2532, 3013, 3849, 5545, 5849, 6030, 6492, 6970, 8379, 8559]	[1465, 2512, 2532, 2731, 3849, 5545, 5849, 6030, 6492, 6970, 8379, 8559]	[1465, 2264, 2335, 2512, 2532, 3013, 3849, 5545, 5849, 6030, 6492, 6970, 8379, 8559]	[1465, 2264, 2335, 2512, 2532, 3013, 3849, 5545, 5849, 6030, 6492, 6970, 8379, 8559]	[1465, 2264, 2335, 2512, 2532, 3013, 3849, 5545, 5849, 6030, 6492, 6970, 8379, 8559]	[1464, 2511, 2531, 2730, 3848, 5544, 5848, 6029, 6491, 6969, 8378, 8558]	[880, 1465, 1517, 2335, 2512, 2532, 2731, 3010, 3013, 3370, 3849, 5545, 5849, 6030, 6492, 6970, 8379, 8559]	[2367, 3849, 5545, 5849, 6030, 6492, 6970, 8379, 8559]	[1145, 2079, 2725, 3337, 3849, 5545, 5849, 6030, 6492, 6970, 8379, 8559]	[1050, 1145, 1613, 2079, 2532, 2538, 2725, 3849, 5545, 5849, 6030, 6492, 6970, 8379, 8559]	[599, 878, 990, 1341, 1603, 1838, 3058, 3338, 3769, 4774, 4919, 5252, 5701, 8524]	[466, 627, 1369, 1731, 1745, 1866, 1972, 3046, 3373, 3797, 4947, 5280, 5394, 5729, 6071, 6194, 8546]	[600, 1342, 1839, 1945, 2971, 3059, 3346, 3770, 3998, 5253, 5367, 5689, 5702, 6261, 6605, 8171, 8525]	[596, 1338, 1600, 1941, 2084, 2967, 3015, 3342, 3716, 3766, 5363, 5698, 6040, 6163, 6257, 8521]	[467, 628, 976, 1154, 1376, 1638, 1979, 2946, 3053, 3373, 3754, 3804, 4954, 5401, 5736, 6078, 6201, 6472, 6927, 8559, 9269]	[450, 611, 1353, 1615, 1850, 1956, 3030, 3357, 3731, 3781, 4931, 5378, 5713, 6055, 8536]	[627, 785, 1631, 1866, 1972, 2121, 3379, 3753, 4808, 5400, 5735, 6077, 6200, 6638, 8558]	[1369, 1631, 1856, 1866, 1972, 2998, 3046, 3373, 3797, 4025, 5394, 5729, 6071, 6194, 6209, 6241, 6391, 8082, 8552]	[1837, 1943, 2092, 2668, 3350, 3724, 3774, 4002, 4779, 5371, 6171, 6609]	[598, 1491, 1602, 1837, 1943, 2092, 3350, 3724, 4002, 4779, 5371, 5706, 6048, 6171, 6609, 8529]	[629, 1123, 1371, 1633, 1868, 2117, 3000, 3375, 3749, 3799, 4949, 5396, 5731, 6073, 6196, 6211, 6364]	[623, 1862, 2117, 3749, 4804, 5282, 5396, 5580, 5731, 6073, 6196, 6211, 6364, 6634, 6922, 8554]	[631, 1125, 1635, 1870, 1976, 2119, 2695, 3002, 3377, 3420, 3751, 4806, 5398, 5720, 5733, 6075, 6395, 6636, 8556]	[608, 1247, 1953, 2096, 2979, 3027, 3067, 3778, 4783, 5261, 5375, 6052, 6901, 6913, 8723]
CTGG	[1360, 2648, 3074, 4967, 5261, 5281, 5970, 6767, 6872, 7193, 8151, 8171, 8888, 9058, 9194, 9208]	[2540, 2633, 3323, 4952, 5266, 5784, 6268, 6857, 7189, 8136, 8156, 9043, 9193]	[1330, 2618, 3044, 4937, 5231, 5940, 6737, 6842, 6866, 7709, 8121, 9028, 9164]	[1344, 1502, 2539, 2632, 2999, 3058, 3074, 4951, 5044, 5245, 6228, 6267, 6751, 6856, 8135, 8155, 9042, 9188, 9192]	[513, 1344, 1502, 1654, 2539, 3074, 3560, 3604, 3618, 4951, 5245, 5265, 5272, 5954, 5962, 6267, 6856, 8135, 8155, 9042, 9178, 9192]	[513, 643, 1344, 2999, 3074, 4951, 5962, 6267, 6751, 6856, 8135, 9042]	[1344, 1502, 3058, 3074, 4951, 5044, 5746, 6267, 6751, 6856, 8135, 8155, 9042, 9192]	[1389, 1924, 2539, 2632, 3074, 4951, 5287, 5954, 5962, 6267, 6751, 6856, 9042, 9192]	[1344, 1502, 2539, 3074, 3618, 4507, 4951, 5044, 5962, 6228, 6267, 6856, 8155, 9042, 9178, 9192]	[1344, 3058, 4951, 5245, 5265, 5954, 6856, 7723, 8135, 8155, 9042, 9178, 9192]	[1344, 1637, 2632, 4952, 5045, 5246, 5558, 6268, 6752, 6857, 7724, 8136, 8156, 8279, 9193]	[1344, 1502, 2632, 3618, 4951, 5044, 5265, 5954, 5962, 6751, 6856, 8135, 8155, 9042]	[1345, 3081, 4767, 4958, 5252, 5272, 5279, 5961, 5969, 6235, 6274, 6863, 7730, 8142, 8162, 9049, 9185]	[1218, 1345, 1390, 2543, 2636, 2999, 3003, 3078, 3326, 4955, 5048, 5249, 5269, 5958, 5966, 6271, 6755, 6860, 8139, 8159, 9192, 9196]	[1331, 1341, 1641, 2235, 2619, 3061, 5232, 5252, 5259, 5941, 5949, 6254, 6738, 6843, 8122, 9029, 9165, 9179]	[1396, 2591, 2684, 3110, 3126, 3612, 5003, 5297, 6006, 6014, 6319, 6803, 6908, 8187, 9094, 9230, 9244]	[174, 563, 1384, 2300, 3859, 4876, 5322, 5895, 6305, 7226, 7257, 7395, 8003, 9006]	[1385, 1395, 1440, 1529, 1743, 1998, 2142, 2299, 2614, 3669, 5327, 5362, 5781, 5869, 5881, 6013, 6446, 7523, 8702, 8878, 8968, 9286]	[1385, 1395, 1440, 1529, 1743, 1998, 2142, 2299, 2614, 3669, 5327, 5362, 5781, 5869, 5881, 6013, 6446, 7523, 8702, 8878, 8968, 9286]	[1385, 1395, 1440, 1529, 1743, 1998, 2142, 2299, 2614, 3669, 5327, 5362, 5781, 5869, 5881, 6013, 6446, 7523, 8702, 8878, 8968, 9286]	[1385, 1395, 1440, 1529, 1743, 1998, 2142, 2299, 2614, 3669, 5327, 5362, 5781, 5869, 5881, 6013, 6446, 7523, 8702, 8878, 8968, 9286]	[1385, 1395, 1440, 1529, 1743, 1998, 2142, 2299, 2614, 3669, 5327, 5362, 5781, 5869, 5881, 6013, 6446, 7523, 8702, 8878, 8968, 9286]	[1385, 1395, 1440, 1529, 1743, 1998, 2142, 2299, 2614, 3669, 5327, 5362, 5781, 5869, 5881, 6013, 6446, 7523, 8702, 8878, 8968, 9286]	[1372, 1385, 1395, 1440, 1998, 2142, 2299, 2614, 3669, 5327, 5362, 5781, 5869, 5881, 6013, 6446, 7523, 8702, 8878, 8968, 9286]	[1372, 1385, 1395, 1440, 1998, 2142, 2299, 2614, 3669, 5327, 5362, 5781, 5869, 5881, 6013, 6446, 7523, 8702, 8878, 8968, 9286]	[1372, 1385, 1395, 1440, 1998, 2142, 2299, 2614, 3669, 5327, 5362, 5781, 5869, 5881, 6013, 6446, 7523, 8702, 8878, 8968, 9286]	[1385, 1395, 1440, 1529, 1743, 1998, 2142, 2299, 2614, 3669, 5327, 5362, 5781, 5869, 5881, 6013, 6446, 7523, 8702, 8878, 8968, 9286]	[1372, 1385, 1395, 1440, 1998, 2142, 2299, 2614, 3669, 5327, 5362, 5781, 5869, 5881, 6013, 6446, 7523, 8702, 8878, 8968, 9286]	[1372, 1385, 1395, 1440, 1998, 2142, 2299, 2614, 3669, 5327, 5362, 5781, 5869, 5881, 6013, 6446, 7523, 8702, 8878, 8968, 9286]	[1372, 1385, 1395, 1440, 1998, 2142, 2299, 2614, 3669, 5327, 5362, 5781, 5869, 5881, 6013, 6446, 7523, 8702, 8878, 8968, 9286]	[174, 1384, 1394, 1439, 1528, 1742, 1997, 2141, 2298, 2613, 3668, 5326, 5361, 5780, 5868, 5880, 6012, 6445, 7522, 8701, 8877, 8967, 9285]	[1385, 1440, 1529, 1998, 2299, 2614, 3669, 5327, 5362, 5781, 5869, 5881, 6013, 6446, 7523, 8702, 8878, 8968, 9286]	[1268, 1395, 3109, 3669, 5327, 5362, 5781, 5869, 5881, 6013, 6446, 7523, 8702, 8878, 8968, 9286]	[1395, 2299, 3109, 3669, 5327, 5362, 5781, 5869, 5881, 6013, 6446, 7523, 8702, 8878, 8968, 9286]	[1395, 1777, 2590, 3669, 5327, 5362, 5781, 5869, 5881, 6013, 6446, 7523, 8702, 8878, 8968, 9286]	[165, 1430, 2282, 2806, 3841, 5304, 5409, 5901, 6287, 7208, 8988]	[193, 1458, 2310, 2673, 2834, 3249, 3869, 5332, 5437, 5905, 5929, 6315, 7236, 9016, 9272]	[166, 1044, 1431, 2283, 2646, 3842, 5878, 6288, 7209, 7986, 8989]	[162, 1427, 2279, 2642, 3838, 5301, 5844, 5874, 5898, 7205, 7982, 8985, 9241]	[194, 1078, 1465, 2317, 3876, 5339, 5912, 5936, 6582, 7243, 8020, 9023]	[177, 1055, 1544, 2294, 3853, 4375, 4386, 5913, 7220, 7997, 9000]	[193, 1458, 2679, 3875, 5338, 5911, 5935, 6321, 7242, 8019, 9022, 9278, 9286, 9431]	[193, 1458, 2310, 2673, 2834, 3869, 5332, 5437, 5905, 6575, 7236, 7414, 8013, 9016, 9272]	[164, 897, 2650, 5309, 5906, 7213, 7990, 8993, 9249]	[164, 1429, 1632, 2287, 2650, 3846, 5309, 5882, 5906, 6292, 7213, 7990, 8993]	[195, 1460, 2312, 5931, 6317, 7238, 9018]	[189, 1067, 1454, 2312, 2675, 4356, 5334, 5907, 6317, 7471, 8823, 8870, 9018]	[197, 586, 930, 2314, 2732, 2747, 2838, 3873, 4890, 5909, 6947, 7240, 7666, 8017, 9020, 9276]	[174, 563, 1052, 1439, 3230, 3850, 4867, 5313, 5910, 6296, 7217, 7256, 7994, 8997]
CTGT	[8, 848, 1152, 2303, 4663]	[833, 1610, 2288, 2482, 4648, 5006, 7540]	[1122, 1927, 4633, 7528]	[1136, 4647, 8211]	[832, 2287, 6313]	[832, 2241, 3206, 4647, 5005, 5161, 5366]	[832, 1609, 2287, 2481, 3384, 4647]	[832, 1609, 2287, 2481, 6532, 8211]	[1609, 2287, 4647, 6023]	[832, 1609, 2287, 2596, 4647, 7542, 8211]	[832, 1941, 2241, 2481, 2487, 4648]	[1609, 2241, 2287, 2481]	[2294, 2774, 3749, 4654, 6989]	[833, 2291]	[819, 2228, 4634, 7351, 8198]	[44, 1188, 2339, 4699, 5213]	[42, 1247, 1828, 3438, 4018, 4307, 4735, 5082, 8317]	[43, 1177, 2292, 2338, 3523, 4766, 8748]	[43, 1177, 2292, 2338, 3523, 4766, 8748]	[43, 1177, 2292, 2338, 3523, 4766, 8748]	[43, 1177, 2292, 2338, 3523, 4766, 8748]	[43, 1177, 2292, 2338, 3523, 4766, 8748]	[43, 1177, 2292, 2338, 3523, 4766, 8748]	[43, 1177, 3523, 4766, 8748]	[43, 1177, 3523, 4766, 8748]	[43, 1177, 3523, 4766, 8748]	[43, 1177, 2292, 2338, 3523, 4766, 8748]	[43, 1177, 3523, 4766, 8748]	[43, 1177, 3523, 4766, 8748]	[43, 1177, 3523, 4766, 8748]	[42, 1176, 2291, 2337, 3522, 4765, 8747]	[43, 3523, 4766, 8748]	[43, 883, 2338, 2725, 3523, 4766, 8748]	[43, 883, 1660, 2338, 3257, 3523, 4766, 8748]	[43, 883, 1187, 2292, 2338, 3523, 4766, 8748]	[33, 947, 1238, 3420, 4000, 4289, 4717, 8501]	[61, 1266, 3448, 4028, 4745, 5092, 8327]	[34, 1005, 1239, 1820, 3421, 4589, 4718, 7583, 8300]	[30, 1001, 1235, 1816, 3417, 3997, 4286, 4714, 5061, 5119, 8296]	[62, 1033, 1273, 1854, 1873, 3455, 4035, 4324, 4752, 5099, 7648, 8177, 8334]	[45, 1250, 1823, 1831, 2412, 3432, 4012, 4301, 5076, 5232, 5248, 8297, 8311]	[61, 975, 1266, 2243, 3454, 3884, 4034, 4622, 4751, 5098, 7647, 8333, 8535]	[61, 1032, 1272, 2115, 3878, 4745, 5248, 7610, 8327]	[32, 1003, 3425, 4722, 5069, 5127, 8059]	[32, 946, 1237, 1818, 4294, 4593, 4722, 5069, 7618, 8290, 8304, 8506]	[63, 3450, 4030, 4319, 4747, 8329]	[57, 3450, 4030, 4319, 5094, 6232, 7612, 7643, 8531]	[65, 3452, 4321, 4749, 8331]	[42, 956, 1828, 1855, 3429, 4009, 4298, 4726, 5073, 8308]
CTTA	[8036]	0	0	[8799]	[5610, 8020]	0	[8020, 9145]	0	0	[8020]	0	0	[8027, 8957]	[2070, 8024]	[1354, 8007, 8101, 8786]	[4511, 4962]	[1417, 4987, 7742, 8206]	[6790]	[6790]	[6790]	[6790]	[6790]	[6790]	[3169, 6790]	[3169, 6790]	[3169, 6790]	[6790]	[3169, 6790]	[3169, 6790]	[3169, 6790]	[6789]	[6790]	[6790]	[6790]	[3035, 6790]	[881, 2837, 4518, 5102, 8188]	[2865, 4546, 8216]	[4519]	[4515, 8185]	[910, 4553, 8223]	[2849, 3746, 4530, 5945]	[1422, 1436, 4552, 8222]	[2860, 2865, 5130, 5961, 8216]	[704, 3192, 4974, 7729]	[704, 1407, 4974, 8193]	[4248, 8218]	[3764, 4548, 4999]	[4550, 5965]	[890, 3494, 4674, 4978, 6797, 8197]
CTTC	[870, 2059, 6930, 8845, 8848, 9136]	[855, 2044, 2455, 2581, 2590, 5566, 6915, 7790, 8830]	[840, 2029, 5551, 6637, 6900, 7775]	[854, 2454, 2589, 6914, 7789, 8832]	[854, 6914, 7789, 8829, 8832]	[854, 2043, 2454, 2589, 5565, 5765, 6914, 8829, 8832]	[816, 854, 2043, 2454, 2589, 6651, 6914, 8832]	[854, 2043, 2157, 5565, 6914, 7063, 8829, 8832]	[854, 2454, 3099, 5565, 6914, 7789]	[854, 5565, 6914, 8832]	[854, 2043, 2581, 2589, 5566, 5766, 6915, 7790, 8830, 8833]	[2043, 5565, 6914, 7789, 8829, 8832]	[855, 2596, 5353, 5430, 6921, 7796]	[1480, 2047, 2458, 6655, 6918, 7793]	[841, 2030, 2576, 6638, 6901, 8816, 8819, 8989]	[906, 2095, 2641, 5617, 6966]	[52, 4154, 7771]	[867, 2094, 2640, 8219, 9228, 9535]	[867, 2094, 2640, 8219, 9228, 9535]	[867, 2094, 2640, 8219, 9228, 9535]	[867, 2094, 2640, 8219, 9228, 9535]	[867, 2094, 2640, 8219, 9228, 9535]	[867, 2094, 2640, 8219, 9228, 9535]	[2640, 8219, 9228, 9535]	[2640, 8219, 9228, 9535]	[2640, 8219, 9228, 9535]	[867, 2094, 2640, 8219, 9228, 9535]	[2640, 8219, 9228, 9535]	[2640, 8219, 9228, 9535]	[2640, 8219, 9228, 9535]	[52, 866, 2093, 2639, 8218, 9227, 9534]	[2362, 2640, 2652, 2658, 8219, 9228, 9535]	[905, 2094, 2208, 8219, 9228, 9535]	[905, 8219, 9228, 9535]	[905, 2094, 2208, 2640, 3264, 8219, 9228, 9535]	[43, 857, 6368, 6710, 7753]	[71, 885, 7781]	[44, 858, 4524, 7754]	[40, 2819, 4133, 6707, 7465, 7750]	[72, 886, 2857, 6403, 7788]	[55, 1729, 4148, 5027, 6380, 7765]	[71, 885, 7787]	[71, 885, 7781]	[42, 856, 4528, 6715, 7758]	[42, 856, 4141, 7758]	[73, 887, 2852]	[67, 881, 7783]	[75, 889, 6400, 6742, 7785]	[52, 2522, 7762]
CTTG	[1160, 2502, 5834, 6895, 9035, 9120, 9199]	[1601, 2594, 2773, 2779, 5710, 5819, 5831, 8038, 9020, 9105, 9184]	[1130, 2326, 2758, 2842, 4172, 5804, 8023, 9005, 9169]	[1144, 2593, 2772, 5818, 9019, 9183]	[1600, 1672, 2593, 2772, 5818, 5922, 9019, 9183]	[1600, 2529, 2593, 2772, 4186, 5818, 6626, 8037, 9019, 9183]	[2593, 2612, 2763, 2772, 5818, 5830, 8799, 9019, 9104]	[2856, 2961, 5818, 7317, 9019, 9183]	[4432, 5709, 5818, 8037, 9019, 9183]	[1600, 2486, 2854, 7317, 9019, 9183]	[1600, 2593, 5819, 5831, 6880, 9020, 9034, 9105, 9184]	[2593, 3768, 5709, 5818, 9019, 9183]	[2600, 2779, 6925, 8044, 9026, 9111, 9190]	[1604, 2597, 2776, 2860, 5822, 8041, 9023, 9037, 9108, 9187]	[1587, 2525, 2580, 2759, 2843, 7314, 9006, 9091, 9170]	[888, 1196, 2645, 5056, 5095, 5510, 5870, 9071, 9235]	[873, 886, 1194, 2606, 2855, 3837, 7577, 7967, 8279, 8518, 8952]	[1022, 4336, 6368, 7610]	[1022, 4336, 6368, 7610]	[1022, 4336, 6368, 7610]	[1022, 4336, 6368, 7610]	[1022, 4336, 6368, 7610]	[1022, 4336, 6368, 7610]	[1195, 2502, 4336, 6368, 7610]	[1195, 2502, 4336, 6368, 7610]	[1195, 2502, 4336, 6368, 7610]	[1022, 4336, 6368, 7610]	[1195, 2502, 4336, 6368, 7610]	[1195, 2502, 4336, 6368, 7610]	[1195, 2502, 4336, 6368, 7610]	[1021, 4335, 6367, 7609]	[1022, 2382, 2502, 4336, 6368, 7610]	[1651, 2537, 2823, 4336, 6368, 7610]	[873, 1651, 2907, 4336, 6368, 7610]	[2823, 4336, 6368, 7610]	[1185, 2361, 2588, 2799, 5334, 5616, 5624, 7037, 7559, 8261, 8697, 8934]	[892, 905, 2389, 2616, 2827, 3733, 4273, 5916, 7065, 7587, 7661, 8289, 8528, 8725, 8962]	[865, 2362, 2589, 2743, 2846, 3486, 3706, 5889, 5893, 5934, 7038, 7105, 7560, 7634, 8501, 8935]	[2358, 2842, 3482, 3820, 5885, 7630, 8258, 8497, 8694, 8931]	[893, 2623, 2777, 2872, 2880, 3004, 5923, 7668, 8296, 8535, 8774, 8969]	[876, 889, 1024, 1197, 2373, 2600, 2981, 5335, 5346, 6388, 7049, 7571, 8273, 8512, 8709, 8946]	[892, 1040, 1368, 1374, 3519, 4377, 7983, 8731, 8968]	[892, 905, 2389, 3513, 5916, 7065, 7587, 7977, 8528, 8725, 8962]	[863, 1393, 1523, 2366, 2593, 2842, 5183, 5893, 7564, 7651, 7954, 8266, 8357, 8702, 8939]	[863, 1011, 1809, 2842, 3196, 4348, 5893, 7564, 7954, 8702, 8939]	[894, 2618, 2843, 5918, 7067, 7589, 7663, 8530, 8727, 8964]	[888, 2618, 2867, 2875, 2999, 5918, 5963, 7589, 7979, 8382, 8727, 8964]	[896, 909, 1044, 2393, 2620, 2774, 2877, 5366, 5920, 5924, 7591, 8293, 8532, 8729]	[1021, 2370, 2597, 2846, 5885, 5897, 7046, 7568, 7958, 8509, 8943]
CTTT	0	[4618]	[2143]	[4617]	[806, 2157]	0	[4409, 4617]	0	0	0	[1492]	[2157, 2943, 4410, 4617, 9120]	[1127, 2459, 4416]	0	[793, 3783, 8326]	[858, 2822, 8850]	[5950]	[9512, 9557]	[9512, 9557]	[9512, 9557]	[9512, 9557]	[9512, 9557]	[9512, 9557]	[857, 9512, 9557]	[857, 9512, 9557]	[857, 9512, 9557]	[9512, 9557]	[857, 9512, 9557]	[857, 9512, 9557]	[857, 9512, 9557]	[9511, 9556]	[857, 9512, 9557]	[9512, 9557]	[9512, 9557]	[9512, 9557]	[2985, 7819, 9186]	[2850, 9214]	[1534, 2823, 2986, 9187]	[845, 1714, 2982, 5012, 6365, 9183]	0	[2834, 9198]	[2856, 3019, 3029, 5713, 5966, 6401]	[1560, 6395, 9214]	[2827, 5020, 5937, 9191]	[1198, 2827, 9191]	[3366, 5962, 6398]	[2852, 3015, 5045, 8290]	[2854, 2863, 4168, 9218]	[2994, 4532, 5941, 6377, 9195]
GAAA	[5576, 8185]	[7117, 7126, 8170]	[8155]	[5560, 7116, 8169]	[7105, 7116]	[7116, 8169]	[5560, 7115, 8169, 8178]	[8169]	0	[7115, 8169]	[7117]	[7116, 8169]	[7123, 8176]	[5564, 7120, 8173]	[7103, 8147, 8156]	[3360, 8212, 8221]	[364, 3537, 7104, 8387]	[8268]	[8268]	[8268]	[8268]	[8268]	[8268]	[8268]	[8268]	[8268]	[8268]	[8268]	[8268]	[8268]	[8267]	[8268]	[8268]	[8268]	[8268]	[355, 7086, 7392, 8545]	[383, 1050, 7114]	[356, 4542, 6778, 8235, 8370]	[352, 4535, 7083]	[384, 3174, 3320]	[367, 3152, 7098]	[383, 7120]	[383, 7114, 7420]	[354, 4466]	[354, 7091]	[385]	[379, 7116]	[200, 387, 3317, 7118, 7424]	[364, 3528, 8243]
GAAC	[1575, 8544]	[6037, 7873, 8529]	[886, 1939, 3430, 6022, 7858]	[5464, 6036, 7872]	[1386, 1838, 6036]	[1559, 6036, 8528]	[2880, 6036, 7200, 7872]	[2370, 6036, 6252, 6461, 7872, 8528]	[6036, 6408]	[900, 6036, 7872, 8528]	[1386, 1953, 6037]	[6036, 7872]	[1566, 1960, 2542, 4131, 6043, 7879]	[6040, 6465, 6779, 7876]	[1373, 2522, 6023, 7859]	[6088, 6460, 7924]	[2274, 8060, 8325]	[825, 4328, 6567]	[825, 4328, 6567]	[825, 4328, 6567]	[825, 4328, 6567]	[825, 4328, 6567]	[825, 4328, 6567]	[825, 1437, 4328, 6567]	[825, 1437, 4328, 6567]	[825, 1437, 4328, 6567]	[825, 4328, 6567]	[825, 1437, 4328, 6567]	[825, 1437, 4328, 6567]	[825, 1437, 4328, 6567]	[824, 4327, 6566]	[825, 4328, 6567]	[825, 951, 4328, 6567]	[951, 1437, 1610, 4328, 6567]	[4328, 6567]	[2594]	[2622, 3192, 5530, 8070]	[1817, 1926, 1998, 2595, 8043]	[5499]	[2032, 2629, 5537]	[2606]	[2628]	[8070]	[3713, 6677, 8047]	[2599]	[1630, 2624, 5532]	[2021]	[1660, 1853, 2626, 7148]	[2265]
GAAG	[454, 3787, 7774]	[439, 3310, 3772, 7759, 7915]	[424, 3288, 3757, 5546, 7744]	[438, 3771, 7758, 7914]	[438, 3302, 7758, 7914]	[438, 3302, 3858, 7758, 7914]	[438, 5413, 7758, 7914]	[438, 3771, 3858, 5574, 7075, 7758]	[438, 3771, 3858, 7758, 7914]	[438, 3302, 3309, 3771, 8178]	[438, 3771, 5575, 7759, 7915]	[438, 3771, 3858, 7758, 7764, 7779]	[439, 3865, 7765, 7921]	[439, 2053, 3775, 3862, 7762, 7918]	[425, 3758, 3845, 6146, 7745]	[490, 3823, 3910, 5465, 5612, 5626, 7124, 7810, 7966]	[7348, 7765, 7784, 7787]	[489, 5955, 8022]	[489, 5955, 8022]	[489, 5955, 8022]	[489, 5955, 8022]	[489, 5955, 8022]	[489, 5955, 8022]	[489, 5955, 8022]	[489, 5955, 8022]	[489, 5955, 8022]	[489, 5955, 8022]	[489, 5955, 8022]	[489, 5955, 8022]	[489, 5955, 8022]	[488, 5954, 8021]	[489, 5955, 8022]	[489, 5955, 8022]	[489, 3353, 5955, 8022]	[489, 5955, 8022]	[804, 7747, 7766, 7769]	[7775, 7794, 7797]	[7748, 7767, 7770]	[7744, 7763, 7766]	[4490, 7447, 7782, 7801, 7804]	[5631, 7759, 7778, 7781]	[2087, 7781, 7800, 7803]	[5647, 7775, 7794]	[7752, 7771, 7774, 8044]	[7752, 7771, 7774]	[7799]	[7777, 7796, 7799]	[511, 7779]	[5628, 7756, 7775, 7778, 8010]
GAAT	0	[775, 6423]	[1555]	0	[7029]	0	0	[7029]	[8149]	0	0	[7029]	0	[7033]	[7016]	[7081]	0	0	0	0	0	0	0	0	0	0	0	0	0	0	0	0	0	0	0	0	[934]	[1611]	0	0	0	[934]	[934, 5673]	[5650, 6801]	0	0	0	0	[5654, 6805]
GACA	[1201, 3743, 5329, 6414, 6943, 7946, 8255]	[1437, 3335, 5014, 6399, 6928, 7294, 8740, 9048, 9221]	[919, 1042, 1171, 4440, 6384, 7394, 7916, 7922, 8725, 9033, 9206]	[1185, 5313, 6398, 7930, 7938, 9047, 9220]	[2254, 3692, 6398, 8739, 9047, 9220]	[3692, 6398, 6927, 7930, 8739, 9047, 9220]	[6398, 7293, 7930, 8739, 9047, 9220]	[1185, 1438, 2254, 5313, 6398, 7293, 7930, 7938, 8739, 9220]	[2254, 6398, 7293, 7930, 7938, 8739, 9047, 9220]	[933, 1185, 2017, 2254, 5313, 6398, 7293, 7369, 7930, 8739, 9047, 9220]	[1185, 3692, 5314, 5378, 6399, 7294, 7931, 7939, 8740, 9221]	[1185, 5313, 6398, 7293, 7408, 7930, 7938, 8739, 9047, 9220]	[5233, 6405, 7300, 7937, 7945, 8746, 9054, 9227]	[1453, 5317, 6402, 7297, 7934, 7942, 8743, 9051]	[5213, 6385, 7280, 9034, 9207]	[2306, 4757, 5278, 5365, 6450, 7421, 9099, 9272]	[7358, 7371, 9312]	[2305, 3490, 3495, 3973, 9328]	[2305, 3490, 3495, 3973, 9328]	[2305, 3490, 3495, 3973, 9328]	[2305, 3490, 3495, 3973, 9328]	[2305, 3490, 3495, 3973, 9328]	[2305, 3490, 3495, 3973, 9328]	[2305, 3490, 3495, 3973, 9328]	[2305, 3490, 3495, 3973, 9328]	[2305, 3490, 3495, 3973, 9328]	[2305, 3490, 3495, 3973, 9328]	[2305, 3490, 3495, 3973, 9328]	[2305, 3490, 3495, 3973, 9328]	[2305, 3490, 3495, 3973, 9328]	[2304, 3489, 3494, 3972, 9327]	[2305, 3490, 3495, 3973, 9328]	[984, 1236, 2305, 3490, 3495, 3973, 9328]	[984, 1236, 2305, 3490, 3495, 3973, 9328]	[1236, 2622, 3490, 3495, 3973, 9328]	[1055, 9294]	[1580, 2658, 9322]	[4514, 6426, 9295]	[1052, 9291]	[1090, 2665, 7484, 9329]	[1067, 1827, 5177, 6437, 7461, 9306]	[1083, 3645, 9328]	[1083, 2103, 7477, 9322]	[1054, 4381, 4518, 7454, 9299]	[1054, 2635, 4518, 9299]	[1085, 1961, 6455, 9324]	[1079, 5277, 9324]	[1087, 1513, 6457, 7481, 9326]	[1035, 1084, 4385, 6434, 7362, 7458, 9303]
GACC	[147, 635, 859, 3244, 3617, 3689, 5258, 5936, 7493, 7499, 8615]	[131, 620, 844, 1685, 3229, 3602, 3674, 5243, 5921, 6265, 7384, 8600]	[117, 605, 829, 1828, 3587, 3659, 5228, 5906, 7369, 7712, 8585]	[131, 619, 843, 1842, 3228, 3601, 3673, 5242, 6264, 8599]	[131, 510, 619, 843, 3228, 3552, 3601, 3673, 5242, 6264, 7383, 8599]	[131, 619, 843, 3601, 3673, 5920, 6264, 7383, 8599]	[131, 619, 843, 1509, 3228, 3601, 3673, 6252, 6264, 7396, 7483, 8599]	[131, 619, 843, 3601, 3673, 6264, 8599]	[131, 619, 843, 1684, 1842, 3601, 3673, 5920, 6264, 7383, 8599]	[131, 619, 1842, 3601, 3673, 5242, 5920, 7383, 7729, 8599]	[131, 619, 843, 1842, 1846, 3601, 3673, 4714, 5243, 5921, 6265, 7730, 8276, 8600]	[131, 619, 843, 3601, 3607, 3673, 5920]	[131, 620, 844, 1682, 1691, 3235, 3608, 4720, 5249, 5927, 6271, 7390, 7490, 7733, 8606]	[131, 620, 844, 1846, 3330, 3605, 3677, 5246, 5924, 8603]	[118, 484, 606, 830, 1448, 3588, 3660, 4877, 5229, 6251, 7370, 8586]	[183, 671, 895, 3280, 3653, 3725, 5294, 5972, 6316, 7435, 8651]	[181, 2723, 3497]	[670, 1174, 1893, 2379, 3724, 3806, 3816, 4002, 4188, 5293, 5307, 6059, 7377, 8026, 8143, 8717, 8805, 9025]	[670, 1174, 1893, 2379, 3724, 3806, 3816, 4002, 4188, 5293, 5307, 6059, 7377, 8026, 8143, 8717, 8805, 9025]	[670, 1174, 1893, 2379, 3724, 3806, 3816, 4002, 4188, 5293, 5307, 6059, 7377, 8026, 8143, 8717, 8805, 9025]	[670, 1174, 1893, 2379, 3724, 3806, 3816, 4002, 4188, 5293, 5307, 6059, 7377, 8026, 8143, 8717, 8805, 9025]	[670, 1174, 1893, 2379, 3724, 3806, 3816, 4002, 4188, 5293, 5307, 6059, 7377, 8026, 8143, 8717, 8805, 9025]	[670, 1174, 1893, 2379, 3724, 3806, 3816, 4002, 4188, 5293, 5307, 6059, 7377, 8026, 8143, 8717, 8805, 9025]	[670, 1174, 1893, 2379, 3724, 3806, 3816, 4002, 4188, 5293, 5307, 6059, 7377, 8026, 8143, 8717, 8805, 9025]	[670, 1174, 1893, 2379, 3724, 3806, 3816, 4002, 4188, 5293, 5307, 6059, 7377, 8026, 8143, 8717, 8805, 9025]	[670, 1174, 1893, 2379, 3724, 3806, 3816, 4002, 4188, 5293, 5307, 6059, 7377, 8026, 8143, 8717, 8805, 9025]	[670, 1174, 1893, 2379, 3724, 3806, 3816, 4002, 4188, 5293, 5307, 6059, 7377, 8026, 8143, 8717, 8805, 9025]	[670, 1174, 1893, 2379, 3724, 3806, 3816, 4002, 4188, 5293, 5307, 6059, 7377, 8026, 8143, 8717, 8805, 9025]	[670, 1174, 1893, 2379, 3724, 3806, 3816, 4002, 4188, 5293, 5307, 6059, 7377, 8026, 8143, 8717, 8805, 9025]	[670, 1174, 1893, 2379, 3724, 3806, 3816, 4002, 4188, 5293, 5307, 6059, 7377, 8026, 8143, 8717, 8805, 9025]	[181, 669, 1173, 1892, 2378, 3723, 3805, 3815, 4001, 4187, 5292, 5306, 6058, 7376, 8025, 8142, 8716, 8804, 9024]	[670, 1174, 2379, 3377, 3724, 3806, 3816, 4002, 4188, 5293, 5307, 6059, 7377, 8026, 8143, 8717, 8805, 9025]	[670, 894, 3724, 3806, 3816, 4002, 4188, 5293, 5307, 6059, 7377, 8026, 8143, 8717, 8805, 9025]	[670, 894, 1893, 3724, 3806, 3816, 4002, 4188, 5293, 5307, 6059, 7377, 8026, 8143, 8717, 8805, 9025]	[670, 894, 3724, 3806, 3816, 4002, 4188, 5293, 5307, 6059, 7377, 8026, 8143, 8717, 8805, 9025]	[172, 660, 1960, 2705, 3479, 3666, 4394, 5301, 6860, 7003]	[200, 688, 1074, 2733, 3507, 3688, 6888, 8965]	[173, 661, 1047, 2706, 3667, 5313, 6861]	[169, 657, 2702, 3663, 6857]	[5, 201, 689, 2740, 3701, 5347, 6895]	[184, 672, 1058, 5313, 6872, 8255]	[200, 688, 2739, 5335, 5846, 6894]	[200, 688, 2733, 6888]	[171, 2710, 3665, 3671, 5306, 5817, 6865, 8942]	[171, 659, 2710, 3713, 5817, 6865]	[202, 690, 2735, 3696, 3762, 6890]	[196, 684, 1070, 5331, 5842, 6890]	[2737, 6892, 8969]	[181, 669, 2714, 6869, 8070, 8252, 8358]
GACG	[1855, 1903, 2486, 4616, 4726, 6119, 6971, 7547, 7742, 8513]	[1840, 1888, 2471, 4711, 6104, 7409, 7412, 7418, 7532, 7727, 8498]	[2456, 4538, 4586, 4696, 6089, 8483]	[1887, 4552, 4600, 4710, 6103, 6787, 7411, 7417, 7531, 7726]	[1064, 4600, 4710, 5313, 5316, 6103, 7726, 8539]	[1064, 1887, 4710, 6103, 6840, 7531, 7726]	[1064, 1887, 2380, 4600, 4710, 6103, 6787, 7411, 7417, 7726]	[1064, 1887, 2470, 4600, 4710, 6103, 7408, 7411, 7414, 7726, 8497]	[1064, 1432, 3120, 4600, 6103, 7531, 7726]	[1432, 1887, 4552, 4600, 4710, 6840, 7726]	[1064, 1887, 2470, 4601, 6104, 7412, 7532, 7727]	[1064, 1887, 2470, 4600, 4710, 6103, 6352, 6840, 7531, 7726, 8497]	[1065, 1846, 1894, 4607, 5320, 6110, 6359, 6794, 7538, 8504]	[1065, 1891, 2474, 3723, 4604, 4714, 7285, 7412, 7415, 7421, 7535, 7730]	[2457, 3714, 4587, 4697, 6090, 6339, 7404, 7518, 7713]	[1108, 1237, 1939, 4631, 4648, 4652, 6155, 6839, 7469, 7778]	[517, 520, 4803, 6917, 7032, 7521]	[1483, 2431, 2521, 4651, 4777, 6144, 6715, 6838, 7821]	[1483, 2431, 2521, 4651, 4777, 6144, 6715, 6838, 7821]	[1483, 2431, 2521, 4651, 4777, 6144, 6715, 6838, 7821]	[1483, 2431, 2521, 4651, 4777, 6144, 6715, 6838, 7821]	[1483, 2431, 2521, 4651, 4777, 6144, 6715, 6838, 7821]	[1483, 2431, 2521, 4651, 4777, 6144, 6715, 6838, 7821]	[1483, 1942, 2521, 4651, 4777, 6144, 6715, 6838, 7821]	[1483, 1942, 2521, 4651, 4777, 6144, 6715, 6838, 7821]	[1483, 1942, 2521, 4651, 4777, 6144, 6715, 6838, 7821]	[1483, 2431, 2521, 4651, 4777, 6144, 6715, 6838, 7821]	[1483, 1942, 2521, 4651, 4777, 6144, 6715, 6838, 7821]	[1483, 1942, 2521, 4651, 4777, 6144, 6715, 6838, 7821]	[1483, 1942, 2521, 4651, 4777, 6144, 6715, 6838, 7821]	[1482, 2430, 2520, 4650, 4776, 6143, 6714, 6837, 7820]	[1104, 1483, 1942, 3331, 4651, 4777, 6144, 6715, 6838, 7821]	[1107, 1115, 1938, 2521, 4651, 4777, 6144, 6715, 6838, 7821]	[1115, 1938, 4651, 4777, 6144, 6715, 6838, 7821]	[1115, 1938, 4651, 4777, 6144, 6715, 6838, 7821]	[5160, 6899, 7014]	[1959, 4813, 6190, 6927, 7042]	[4786, 5161, 6900, 7015]	[4782, 7500, 8595, 8604]	[4820, 6934, 7049, 8642]	[520, 4797, 6911, 7026, 8610, 8619]	[1006, 5929, 7048]	[1963, 4813, 6168, 6439, 6927, 7042, 8635]	[977, 1930, 2963, 4790, 7019]	[977, 2534, 5165, 5900, 6904, 7019, 8603, 8612]	[4815, 8628]	[532, 1002, 4815, 7044]	[4817, 6931]	[517, 520, 6168]
GACT	[448, 3884, 4643, 4649, 4691, 6268, 7728, 8234]	[433, 3869, 4628, 4634, 7713]	[418, 1709, 4613, 4619, 7698, 8204]	[432, 3868, 4627, 4633, 4675, 7712, 8218]	[432, 4248, 4252, 4627, 4633, 6252, 7712, 8875]	[432, 1579, 3868, 4252, 4627, 4633, 6252]	[432, 3868, 4627, 4633, 4675, 7712]	[1579, 3868, 4633, 4890, 6293, 7712, 8218]	[432, 3868, 4627, 4633, 6252]	[432, 3868, 4627, 4633, 7712, 8218]	[432, 3868, 4634, 6253, 7713]	[432, 3868, 4627, 4633, 7712, 8218]	[433, 3875, 4259, 4634, 4640, 6259, 7719]	[433, 3872, 4256, 4631, 4637, 7052, 7716]	[419, 3855, 4239, 4614, 4620, 7699, 8205]	[484, 3920, 6304, 7764, 8270]	[2078, 2115, 4688, 4752, 5056, 5090, 6264, 7575, 8310]	[894, 4176, 4678, 4684, 4726, 7846, 8421]	[894, 4176, 4678, 4684, 4726, 7846, 8421]	[894, 4176, 4678, 4684, 4726, 7846, 8421]	[894, 4176, 4678, 4684, 4726, 7846, 8421]	[894, 4176, 4678, 4684, 4726, 7846, 8421]	[894, 4176, 4678, 4684, 4726, 7846, 8421]	[894, 1532, 4176, 4678, 4684, 4726, 7846, 8421]	[894, 1532, 4176, 4678, 4684, 4726, 7846, 8421]	[894, 1532, 4176, 4678, 4684, 4726, 7846, 8421]	[894, 4176, 4678, 4684, 4726, 7846, 8421]	[894, 1532, 4176, 4678, 4684, 4726, 7846, 8421]	[894, 1532, 4176, 4678, 4684, 4726, 7846, 8421]	[894, 1532, 4176, 4678, 4684, 4726, 7846, 8421]	[893, 4175, 4677, 4683, 4725, 7845, 8420]	[894, 4176, 4678, 4684, 4726, 7846, 8421]	[483, 1630, 4176, 4678, 4684, 4726, 7846, 8421]	[4176, 4678, 4684, 4726, 7846, 8421]	[483, 1630, 4176, 4678, 4684, 4726, 7846, 8421]	[2097, 4670, 4734, 5072, 6246, 7557, 8292]	[2125, 3814, 4698, 5100, 6274, 7531, 7585, 7597, 8320]	[2098, 4671, 5039, 5073, 7504, 7558, 7570, 8293]	[2094, 4667, 5035, 6243, 7566, 7800, 8289]	[2132, 4705, 4769, 5073, 6281, 8327]	[2109, 4746, 7515, 7569, 8304]	[2131, 4704, 4720, 4726, 4768, 6234]	[2125, 4698, 4762, 5066, 6274, 7585, 8320]	[2102, 4675, 4691, 4739, 5043, 5077, 6251, 7562, 8297, 9260]	[2102, 4675, 4739, 5077, 8297]	[2127, 4700, 4764, 6276, 7533, 7587]	[2127, 3569, 3762, 4700, 4764, 5102, 7587, 8322]	[2129, 4702, 7535, 7589, 7601, 8324]	[2106, 2184, 4679, 4743, 4893, 5081, 6255, 7566, 8301]
GAGA	[3474, 4468]	[1880, 5408]	[1865, 4438, 5393, 8042]	[982, 1879, 5407]	[1879, 5407, 7272]	[1879, 5381, 5407, 6420]	[1121, 1879, 3309, 5407]	[1879, 5381, 5407, 7272]	[5407, 7272]	[1879, 5407]	[1879, 5408, 7273, 9046]	[1877, 1879, 5383]	[1886, 2540, 8063]	[1883, 3186, 3462, 5411]	[1866, 2520, 5394]	[1931, 3777, 5459, 7518, 7527]	[1932, 3791, 5181, 6788, 6790, 8758]	[8341]	[8341]	[8341]	[8341]	[8341]	[8341]	[8341]	[8341]	[8341]	[8341]	[8341]	[8341]	[8341]	[8340]	[8341]	[8341]	[1930, 8341]	[1930, 8341]	[1923, 3328, 5466]	[5191]	0	[1920, 5160, 6869, 6871, 7489]	[3363, 5198, 5501, 6907, 6909]	[5175, 6168, 7507]	[7525]	[1951, 3356, 5191]	[1922, 6877, 6879, 7496, 7498, 7500, 8745]	[5168, 7129, 7496, 8745]	[1953, 5193, 6902, 6904, 7522]	[1947, 5193, 7521, 7523, 7525, 8770]	[1955, 5195, 6355, 6802, 6804, 7524]	[1932, 5172, 5475, 6881, 6883, 8749]
GAGC	[2213, 2859, 3754, 4323, 4889, 5190, 5911, 8333, 8472, 8563]	[1715, 2844, 4874, 5175, 5444, 7058, 8457]	[2183, 4293, 4859, 5881, 6761, 8442, 8612]	[1714, 2197, 4307, 4873, 5895, 7057, 7623, 8456, 8547]	[2197, 4307, 5443, 8456]	[2197, 2843, 4307, 5174, 5895, 8456, 8547]	[1469, 2197, 2843, 4873, 5075, 5174, 5895, 7623, 8317, 8456, 8547]	[2197, 2843, 4307, 5174, 5895, 8456, 8547, 8626]	[1714, 2843, 4307, 4873, 5174, 8456, 8547]	[2197, 3738, 4307, 4873, 5895, 6099, 8456, 8547, 8626]	[2197, 2843, 4307, 4874, 5175, 5896, 6776, 7068, 8457, 8548, 8627]	[509, 2197, 2843, 3738, 4307, 4873, 5443, 5895, 8456, 8547, 8626]	[1721, 2204, 4314, 4880, 8463, 8554]	[2273, 4311, 4877, 5178, 5899, 8460, 8630]	[2184, 2830, 4294, 4860, 8443, 8613]	[2249, 4359, 5226, 5947, 8508]	[2313, 7134, 7445, 7617, 7622, 8718]	[499, 1140, 3700, 3788, 3881, 6936, 7096, 7116, 7332, 7398, 8650]	[499, 1140, 3700, 3788, 3881, 6936, 7096, 7116, 7332, 7398, 8650]	[499, 1140, 3700, 3788, 3881, 6936, 7096, 7116, 7332, 7398, 8650]	[499, 1140, 3700, 3788, 3881, 6936, 7096, 7116, 7332, 7398, 8650]	[499, 1140, 3700, 3788, 3881, 6936, 7096, 7116, 7332, 7398, 8650]	[499, 1140, 3700, 3788, 3881, 6936, 7096, 7116, 7332, 7398, 8650]	[499, 969, 1140, 3700, 3788, 3881, 6936, 7096, 7116, 7332, 7398, 8650]	[499, 969, 1140, 3700, 3788, 3881, 6936, 7096, 7116, 7332, 7398, 8650]	[499, 969, 1140, 3700, 3788, 3881, 6936, 7096, 7116, 7332, 7398, 8650]	[499, 1140, 3700, 3788, 3881, 6936, 7096, 7116, 7332, 7398, 8650]	[499, 969, 1140, 3700, 3788, 3881, 6936, 7096, 7116, 7332, 7398, 8650]	[499, 969, 1140, 3700, 3788, 3881, 6936, 7096, 7116, 7332, 7398, 8650]	[499, 969, 1140, 3700, 3788, 3881, 6936, 7096, 7116, 7332, 7398, 8650]	[198, 498, 1139, 3699, 3787, 3880, 6935, 7095, 7115, 7331, 7397, 8649]	[499, 3700, 3788, 3881, 6936, 7096, 7116, 7332, 7398, 8650]	[2248, 2894, 3700, 3788, 3881, 6936, 7096, 7116, 7332, 7398, 8650]	[2248, 3700, 3788, 3881, 6936, 7096, 7116, 7332, 7398, 8650]	[2248, 3080, 3700, 3788, 3881, 6936, 7096, 7116, 7332, 7398, 7647, 8650]	[3797, 7599, 7604, 7836, 8617, 8700]	[2323, 6186, 7154, 7627, 7632, 7864, 8645, 8728]	[2296, 3798, 6159, 7117, 7600, 7605, 7837, 8618, 8701, 9134]	[186, 2292, 3794, 6155, 7596, 7601, 7833, 8614, 8697]	[2330, 6193, 7634, 7639, 7871, 8735]	[2268, 2307, 7611, 7616, 7848, 8712]	[3831, 5536, 6192, 7870, 8651, 8734]	[2323, 3825, 6186, 7627, 7632, 7864, 8728]	[3802, 5507, 5845, 6163, 7121, 7841, 8622, 8705]	[3802, 5507, 6163, 7121, 7131, 7841, 8622, 8705]	[1531, 2325, 3827, 6188, 7146, 7334, 7629, 7634, 7866, 8647, 8730]	[3827, 5532, 7146, 7629, 7634, 7866, 8730]	[3829, 6866, 7631, 7636, 7868, 8649, 8732]	[3806, 4279, 7845, 8709]
GAGG	[1494, 3470, 5204, 5429, 6566, 6986, 7088, 7091, 7288, 7532, 7535]	[3455, 5189, 5903, 6551, 6971, 7073, 7076, 7084, 7273, 7463, 7517, 7520]	[968, 3440, 5174, 6536, 6956, 7258, 7502, 7505, 8668]	[3454, 4435, 4452, 5188, 6326, 6550, 6970, 7072, 7075, 7272, 7462, 7516, 7519, 8536]	[2188, 3454, 3722, 4766, 6550, 6658, 7072, 7462, 7516, 7519]	[2521, 3454, 4452, 5188, 5383, 6550, 6970, 7072, 7075, 7272, 7462, 7516, 7519]	[2521, 3454, 4452, 5188, 6550, 6970, 7072, 7075, 7462, 7516, 7519, 8536]	[982, 2231, 5188, 5902, 6863, 6970, 7072, 7516]	[982, 2521, 3454, 6550, 6970, 7072, 7075, 7462, 7516, 7519, 8682]	[3454, 5902, 6537, 6550, 6970, 7072, 7075, 7272, 7462, 7516, 7519, 7915]	[3303, 3454, 5189, 6551, 6563, 6971, 7400, 7517, 7520]	[982, 2231, 2521, 3305, 3454, 5188, 6326, 6550, 6970, 7072, 7516, 7519]	[3461, 6557, 6870, 6977, 7079, 7082, 7279, 7469, 7523, 7526]	[1789, 4456, 5192, 6554, 6974, 7076, 7079, 7520, 7523, 8686]	[2218, 3441, 3709, 5175, 6537, 6957, 7059, 7062, 7070, 7449, 7503, 7506, 7902]	[1034, 3506, 5240, 6602, 7022, 7127, 7324, 7514, 7568, 7571, 9141]	[803, 4525, 5356, 7321, 7509, 7512, 7554, 7686, 8774]	[1033, 2572, 3449, 4429, 5239, 5434, 5464, 6588, 6931, 7513]	[1033, 2572, 3449, 4429, 5239, 5434, 5464, 6588, 6931, 7513]	[1033, 2572, 3449, 4429, 5239, 5434, 5464, 6588, 6931, 7513]	[1033, 2572, 3449, 4429, 5239, 5434, 5464, 6588, 6931, 7513]	[1033, 2572, 3449, 4429, 5239, 5434, 5464, 6588, 6931, 7513]	[1033, 2572, 3449, 4429, 5239, 5434, 5464, 6588, 6931, 7513]	[1033, 2572, 3354, 3449, 4429, 5239, 5434, 5464, 6588, 6931, 7513]	[1033, 2572, 3354, 3449, 4429, 5239, 5434, 5464, 6588, 6931, 7513]	[1033, 2572, 3354, 3449, 4429, 5239, 5434, 5464, 6588, 6931, 7513]	[1033, 2572, 3449, 4429, 5239, 5434, 5464, 6588, 6931, 7513]	[1033, 2572, 3354, 3449, 4429, 5239, 5464, 6588, 6931, 7513]	[1033, 2572, 3354, 3449, 4429, 5239, 5464, 6588, 6931, 7513]	[1033, 2572, 3354, 3449, 4429, 5239, 5434, 5464, 6588, 6931, 7513]	[1032, 2571, 3448, 4428, 5238, 5433, 5463, 6587, 6930, 7512]	[1033, 3449, 4429, 5239, 5434, 5464, 6588, 6931, 7513]	[3449, 4429, 5239, 5434, 5464, 6588, 6931, 7513]	[3449, 4429, 5239, 5434, 5464, 6588, 6931, 7513]	[1033, 2282, 3449, 4429, 5239, 5434, 5464, 6588, 6931, 7513]	[763, 7492, 7536, 7668, 7827, 8528, 8756]	[791, 5366, 7520, 7696, 7855, 8556, 8784, 9191]	[5339, 7125, 7493, 7669, 7828, 8611, 8749, 8757]	[760, 5335, 6618, 7419, 7665, 7824, 8525, 8753]	[792, 3492, 5373, 7703, 7862, 7910, 8791, 9198]	[7434, 7680, 7839, 8768, 9175]	[2268, 5372, 6438, 6513, 7570, 7702, 7861, 8562, 8790]	[4535, 5366, 7696, 7855, 8556, 8784]	[2239, 4512, 5343, 5981, 6626, 7430, 7832, 8761]	[2239, 3462, 4512, 5343, 7541, 7673, 7832, 8533, 8761]	[793, 824, 2085, 4537, 4541, 5368, 7698, 7857, 8786]	[4537, 5368, 6651, 7698, 7857, 8786]	[7454, 7568, 7700, 7859, 8560, 8788]	[803, 981, 2916, 4516, 4520, 5347, 7431, 7545, 7677, 7836, 8765]
GAGT	[4253, 5414, 5877, 7528]	[4238, 5399, 7436]	[4223, 5384, 7421, 7498]	[4237, 5398, 6539, 7435, 7512]	[3738, 4237, 4954, 5398, 7435, 8235]	[4237, 5398, 7435]	[4237, 5398]	[3738, 4237, 4954, 5398, 7435, 8235]	[4237, 5398, 7435]	[4237, 5398, 7435, 7512]	[4237, 5399, 7436, 7513]	[4237, 5861]	[4244, 5405, 8253]	[4241, 4958, 5402, 7439, 8239]	[3725, 4224, 7422, 8222]	[4289, 5450, 6605, 7487, 7564, 8287]	[7515, 7580]	[3645, 7731]	[3645, 7731]	[3645, 7731]	[3645, 7731]	[3645, 7731]	[3645, 7731]	[3645, 7731]	[3645, 7731]	[3645, 7731]	[3645, 7731]	[3645, 7731]	[3645, 7731]	[3645, 7731]	[3644, 7730]	[3645, 7731]	[3645, 7731]	[3645, 7731]	[3645, 7731]	[7497, 7562]	[3825, 6203, 7525, 7590]	[2061, 7081, 7498, 7563]	[5958, 7559, 8113]	[5996, 7115, 7597]	[4563, 7509, 7574]	[4585, 6739, 6751, 7531]	[6203, 7525, 7590]	[7502, 7567]	[7502]	[2090, 6735, 7110, 7527, 7592]	[7527, 7592, 8624]	[2092, 7594]	[4560, 5970, 7506, 7571]
GATA	0	0	[7067]	0	0	0	0	0	[8239]	0	[6224]	0	[5608]	0	0	0	0	0	0	0	0	0	0	[1650]	[1650]	[1650]	0	[1650]	[1650]	[1650]	0	0	0	0	0	0	0	0	0	0	[1377, 4704]	0	[9204]	0	[5441]	0	0	0	0
GATC	[1139]	0	[1109, 6112]	[6126, 7477]	[6126, 7477]	[1123]	[1123, 6126]	[6423]	[2949]	[1123]	[7478]	[1123, 2925, 6423]	[1124]	[6130]	[1110]	[1175, 7529]	[242, 893, 5678]	[3099]	[3099]	[3099]	[3099]	[3099]	[3099]	[3099]	[3099]	[3099]	[3099]	[3099]	[3099]	[3099]	[242, 3098]	[2145, 3099]	[1174]	[1174]	[1174]	[233, 3287, 5660]	[261, 5688]	[234]	[230, 3195, 5657, 7548]	[262, 5695]	[245, 3672, 5672]	[261]	[261, 5688]	[232]	[232, 2318, 5665]	[263, 5331, 5690]	[257, 2343]	[22, 3692]	[242]
GATG	[2512, 2515, 4268, 5420, 7012, 8077, 8684, 8827]	[1641, 2728, 2900, 5405, 6997, 8669, 8812]	[2885, 3686, 5390, 6338, 6941, 6982, 8797]	[2899, 5404, 6996, 8668, 8811]	[998, 1691, 2727, 2899, 5404, 6996, 8668, 8811]	[2899, 5404, 6996, 8811]	[2727, 2899, 3700, 4773, 5404, 6955, 6996, 8668, 8811]	[1661, 2496, 2499, 2727, 2899, 4552, 5404, 6996, 8668, 8811]	[2727, 2899, 3700, 4773, 5404, 6996, 8668, 8811]	[2496, 2499, 2727, 2899, 4252, 5404, 6996, 8811]	[3700, 4774, 5405, 6997, 8669, 8812]	[2496, 2499, 2727, 2899, 3700, 6996, 8811]	[2734, 2906, 3707, 5411, 7003, 8068, 8818]	[999, 2731, 2903, 4556, 5408, 7000, 8815]	[1678, 2165, 2714, 5391, 5716, 6983, 8655, 8798]	[2951, 5456, 7048, 7807, 8113, 8720]	[2509, 2576, 3411, 3777, 4296, 4566, 5481, 6110, 7073, 9409]	[991, 2950, 3751, 4194, 5372, 5455, 5971, 8605]	[991, 2950, 3751, 4194, 5372, 5455, 5971, 8605]	[991, 2950, 3751, 4194, 5372, 5455, 5971, 8605]	[991, 2950, 3751, 4194, 5372, 5455, 5971, 8605]	[991, 2950, 3751, 4194, 5372, 5455, 5971, 8605]	[991, 2950, 3751, 4194, 5372, 5455, 5971, 8605]	[991, 2950, 3751, 4194, 5372, 5455, 5971, 8605]	[991, 2950, 3751, 4194, 5372, 5455, 5971, 8605]	[991, 2950, 3751, 4194, 5372, 5455, 5971, 8605]	[991, 2950, 3751, 4194, 5372, 5455, 5971, 8605]	[991, 2950, 3751, 4194, 5372, 5455, 5971, 8605]	[991, 2950, 3751, 4194, 5372, 5455, 5971, 8605]	[991, 2950, 3751, 4194, 5372, 5455, 5971, 8605]	[990, 2949, 3750, 4193, 5371, 5454, 5970, 8604]	[2001, 3144, 3385, 3751, 4194, 5372, 5455, 5971, 8605]	[2547, 2550, 2950, 3751, 4194, 5372, 5455, 5971, 8605]	[2547, 2550, 2778, 2950, 3751, 4194, 5372, 5455, 5971, 8605]	[2778, 2950, 3273, 3751, 4194, 5372, 5455, 5971, 8605]	[1749, 2558, 2958, 3131, 3393, 3407, 3759, 4278, 4548, 5463, 6092, 6411]	[1501, 2259, 2586, 3421, 3435, 3781, 3787, 4306, 4666, 5491, 6120, 8599, 9419]	[1750, 2559, 3394, 3760, 4279, 5464, 6093, 9392]	[2228, 3750, 3756, 4275, 4545, 5460, 6863]	[2593, 3428, 3788, 3794, 4313, 4583, 6127, 7172]	[1761, 2570, 3405, 3419, 3765, 3771, 4290, 5475, 6104, 6735, 7067]	[1606, 1777, 2525, 2592, 2598, 4312, 4582, 6126, 7089, 9425]	[1777, 2265, 3421, 3781, 3787, 4306, 6120, 6802, 9419]	[1748, 2563, 3398, 4283, 5468, 6097, 6728]	[1472, 1748, 2563, 4283, 4553, 5468, 6097, 7060, 8242, 9396]	[1779, 3783, 3789, 4308, 4578]	[1497, 1773, 2588, 3182, 3423, 4308, 5493, 6122, 6753, 7085, 8628]	[1781, 2590, 2990, 3425, 3785, 3791, 4310, 4580, 4585, 6755, 7087]	[2967, 4260, 4287, 5472, 6101, 6420, 7064, 7146]
GATT	0	[4676, 8876]	0	0	0	[2412, 4675]	0	[4627]	0	0	0	0	[6571]	[4679, 7166]	[8862]	[4679, 8927]	[1629, 4710, 7118]	0	0	0	0	0	0	0	0	0	0	0	0	0	0	0	0	0	0	[4692, 7100, 8991]	[4720, 9019]	[7101, 8992]	[8988]	[7135, 7538, 9026]	[1660, 7112, 9003]	[7134, 7603, 9025]	[1648, 4720]	0	[4697, 7574, 8996]	[9021]	[4722, 7130, 9021]	0	[4701, 5669, 7109, 9000]
GCAA	[797, 3497, 4194, 5512]	[1470, 1924, 4179, 7602, 7626]	[1909, 4164, 5482, 7611, 7664, 8657]	[1199, 1923, 4178, 5482, 5496, 5636, 7625]	[781, 4178, 5475, 5496, 7601]	[1199, 4178, 5496, 7601, 7625, 7963, 8671]	[1199, 1923, 5466, 5482, 5496, 7625]	[781, 1199, 4178, 5496, 7678]	[1199, 4178, 5496, 7625]	[781, 1923, 2410, 4178, 5496, 7625, 8671]	[3481, 5497, 7626, 7679]	[1199, 1923, 4178, 5986, 7625, 7963]	[1200, 1930, 3488, 4185, 5503, 8468]	[782, 1200, 1927, 3503, 4182, 5500, 6450, 7682]	[768, 1910, 4165, 7612, 7665]	[1251, 4230, 7677]	[831, 4255, 7717]	[599, 1091, 1242, 2063]	[599, 1091, 1242, 2063]	[599, 1091, 1242, 2063]	[599, 1091, 1242, 2063]	[599, 1091, 1242, 2063]	[599, 1091, 1242, 2063]	[599, 1091, 1242, 1979, 2063]	[599, 1091, 1242, 1979, 2063]	[599, 1091, 1242, 1979, 2063]	[599, 1091, 1242, 2063]	[599, 1091, 1242, 1979, 2063]	[599, 1091, 1242, 1979, 2063]	[599, 1091, 1242, 1979, 2063]	[598, 1090, 1241, 2062]	[1242, 2904]	[1974, 2063]	[832]	[832, 1974]	[822, 6124, 6171, 7049, 7699]	[850, 1526, 2358, 5909, 7727]	[823, 1028, 1422, 5556, 5882, 7050]	[7046, 7696]	[1456, 3830, 5633, 8523]	[783, 7061, 7711]	[4271, 5538, 7083]	[7077, 7727]	[821, 1239, 2063, 7054]	[821, 5509, 5886, 7704]	[852]	[846, 5534, 7079]	[854, 1059, 7081]	[831, 5890, 8497]
GCAC	[300, 967, 2152, 3980, 4014, 5277, 6100]	[285, 1750, 1757, 2137, 3999, 5262, 6085, 8478]	[270, 937, 1735, 1742, 3353, 3984, 5247, 6070, 7717, 8463]	[284, 2136, 2473, 3998, 5261, 6084, 8477]	[284, 3964, 3998, 5261, 6084, 7221]	[284, 2136, 3998, 6084, 8477]	[284, 1749, 2136, 3998, 5261, 6084, 8477]	[284, 951, 2136, 3031, 3115, 3998, 4309, 5261, 6084, 7570]	[284, 951, 2136, 3998, 5261, 6084, 8477]	[284, 951, 1749, 1943, 2136, 3367, 3998, 5261, 6084, 7221, 8477]	[284, 951, 1469, 2136, 3998, 5262, 6085, 8478]	[284, 1606, 2136, 3998, 5261, 6084, 6932, 7221, 8477]	[285, 952, 1756, 2143, 2858, 4005, 5268, 6091, 8484]	[285, 952, 1180, 1753, 1760, 2140, 3035, 4002, 5265, 6088, 6246, 8481]	[1456, 1736, 2123, 3985, 4296, 5248, 6071]	[336, 1003, 1658, 1801, 2188, 3419, 4016, 4050, 6136]	[1001, 1598, 1609, 1802, 1809, 4201, 4213, 6514, 6533, 9147]	[335, 1520, 1599, 2764, 3980, 6401, 9075]	[335, 1520, 1599, 2764, 3980, 6401, 9075]	[335, 1520, 1599, 2764, 3980, 6401, 9075]	[335, 1520, 1599, 2764, 3980, 6401, 9075]	[335, 1520, 1599, 2764, 3980, 6401, 9075]	[335, 1520, 1599, 2764, 3980, 6401, 9075]	[335, 1599, 2764, 3980, 6401, 9075]	[335, 1599, 2764, 3980, 6401, 9075]	[335, 1599, 2764, 3980, 6401, 9075]	[335, 1520, 1599, 2764, 3980, 6401, 9075]	[335, 1599, 2764, 3980, 6401, 9075]	[335, 1599, 2764, 3980, 6401, 9075]	[335, 1599, 2764, 3980, 6401, 9075]	[1519, 1598, 2763, 3979, 6400, 9074]	[335, 1599, 2621, 3980, 6401, 9075]	[335, 1002, 2187, 3166, 3980, 6401, 9075]	[335, 1002, 2187, 3980, 6401, 9075]	[335, 1002, 2187, 2250, 2743, 3980, 6401, 9075]	[1589, 1793, 2195, 2532, 4183, 4195, 6496, 6556, 7462, 9129]	[1821, 2015, 2560, 4211, 4223, 7490, 9157]	[1988, 2533, 2676, 4184, 4196, 7463, 9130]	[989, 1790, 1984, 2672, 4138, 4180, 4192, 9126]	[1828, 1835, 2022, 2567, 2710, 4218, 4230, 5665, 6531, 7497, 9164]	[3102, 4153, 4195, 4207, 6313, 6527]	[2566, 4217, 4229, 7496, 9163]	[1020, 1821, 2015, 2560, 2703, 4211, 4223, 7334, 7490, 9157]	[1505, 1588, 1792, 1986, 2537, 5206, 5635, 9134]	[2263, 2537, 4188, 4200, 7467]	[1823, 2562, 2705, 4213, 4225, 5660, 6526, 9159]	[1613, 1817, 2562, 4213, 4225, 9159]	[1621, 2564, 2707, 4215, 4227, 9161]	[1598, 2541, 3216, 4192, 4204, 6524, 7471, 9138]
GCAG	[2320, 5035, 5470, 5630, 5873, 6851, 7689, 7694, 8374]	[1192, 4755, 4770, 5615, 5984, 7421, 7674, 8359]	[2290, 3236, 4729, 4740, 5005, 5440, 5452, 5600, 5843, 5969, 6684, 6821, 7659, 8344]	[4743, 4754, 5614, 5857, 5983, 6835, 7673, 8358]	[2304, 5019, 5445, 5454, 5614, 5983, 6835, 7673, 8358]	[1090, 1191, 1459, 1462, 2304, 5475, 5614, 5983, 6835, 7673, 8358]	[1191, 4743, 4754, 5290, 5317, 5614, 5857, 5983, 6835, 7420, 7673, 8358]	[2304, 5019, 5614, 5857, 7420, 7673, 7811, 8358]	[1191, 2304, 4754, 5019, 5454, 5466, 5515, 5614, 5857, 5983, 7420, 7673, 8358]	[1459, 2304, 3731, 4754, 5019, 5454, 5466, 5614, 5857, 5983, 6835, 7673, 8358]	[2304, 4755, 5615, 5858, 5984, 7674, 8359]	[2304, 4754, 4763, 5019, 5445, 5614, 5797, 5857, 6363, 6698, 6835, 7673, 8358]	[2852, 4301, 4750, 4761, 5026, 5621, 5990, 6370, 6842, 7680, 8365, 8453]	[1192, 2308, 3735, 4747, 4758, 5023, 5458, 5470, 5618, 5861, 5987, 6839, 7424, 7677, 8362]	[2291, 4716, 4730, 5006, 5601, 5970, 6350, 6822, 7333, 7660, 8345, 8433]	[1243, 2356, 3302, 4806, 5071, 5527, 5548, 5563, 5666, 5909, 6035, 7472, 7725, 8498]	[2595, 4806, 4816, 4932, 5899, 6280, 7436, 7619, 7808, 8231]	[1107, 2518, 4906, 5547, 5550, 5665]	[1107, 2518, 4906, 5547, 5550, 5665]	[1107, 2518, 4906, 5547, 5550, 5665]	[1107, 2518, 4906, 5547, 5550, 5665]	[1107, 2518, 4906, 5547, 5550, 5665]	[1107, 2518, 4906, 5547, 5550, 5665]	[1107, 2349, 2518, 4906, 5547, 5550, 5665]	[1107, 2349, 2518, 4906, 5547, 5550, 5665]	[1107, 2349, 2518, 4906, 5547, 5550, 5665]	[1107, 2518, 4906, 5547, 5550, 5665]	[1107, 2349, 2518, 4906, 5547, 5550, 5665]	[1107, 2349, 2518, 4906, 5547, 5550, 5665]	[1107, 2349, 2518, 4906, 5547, 5550, 5665]	[1106, 2517, 4905, 5546, 5549, 5664]	[1107, 2349, 2518, 4906, 5547, 5550, 5665]	[2355, 4906, 5547, 5550, 5665]	[2355, 3241, 4906, 5547, 5550, 5665]	[2355, 4906, 5547, 5550, 5665]	[497, 1498, 2577, 4788, 6262, 7371, 7601, 7790, 8213]	[1133, 1727, 1855, 2605, 2981, 3806, 5386, 6196, 6290, 7629, 7818, 8241, 8548]	[1700, 2578, 2954, 5350, 5359, 6263, 7602, 7791]	[1128, 1696, 1824, 2574, 3615, 4629, 6259, 7598, 7787]	[1140, 1166, 1533, 1734, 2612, 4667, 6203, 6297, 7084]	[1565, 1711, 2589, 2911, 3888, 4365, 4644, 6182, 6274, 7613, 7802, 8225]	[1526, 1581, 2357, 2364, 4822, 5392, 5915, 6202, 6296, 8247]	[1133, 1526, 1727, 2605, 4660, 6196, 6290, 7629, 7818]	[1130, 1829, 2328, 2335, 2582, 4793, 5363, 6173, 6267, 7423, 8218]	[496, 2328, 2335, 4793, 6173, 6267]	[1135, 1528, 1729, 2607, 3648, 3906, 6198, 6292, 7631, 7820]	[1577, 1851, 2360, 2607, 4662, 4818, 4944, 4967, 5379, 5388, 6292, 7820, 8243]	[1530, 1731, 2609, 4664, 4820, 5705, 6200, 7403, 7633, 7822, 8245]	[1708, 2586, 3224, 4641, 4797, 4946, 6271, 8529]
GCAT	[2663, 2750, 3065, 4031, 5066, 5243, 6372]	[2648, 3050, 5051, 5228, 5651, 6357]	[2633, 3035, 4001, 4257, 5036, 5213, 6342]	[951, 2574, 2647, 3049, 5050, 5227, 5650, 6356]	[1749, 2574, 2647, 3049, 3499, 4015, 5227, 5650, 6356, 8662]	[2199, 2489, 2574, 2647, 3049, 4015, 4262, 5227, 5650, 6356]	[2574, 2647, 3049, 5050, 5227, 5650, 6356]	[2647, 3049, 4015, 5050, 5227, 5650, 6356, 6678]	[1043, 2647, 3049, 5227, 5650, 6356]	[1043, 2647, 3049, 5050, 5650, 6356, 6942, 7641]	[2647, 3049, 3810, 4015, 5228, 5651, 6357]	[2199, 2574, 3049, 4015, 5227, 5650, 6356]	[1044, 2492, 2654, 2741, 3056, 5057, 6363, 9303]	[1044, 1637, 2651, 3053, 3405, 5231, 5654, 6360]	[2634, 2721, 3797, 4093, 5037, 6343]	[1095, 4067, 5702, 6408]	[1330, 3130, 3456, 4575, 5304, 6161]	[1289, 4565]	[1289, 4565]	[1289, 4565]	[1289, 4565]	[1289, 4565]	[1289, 4565]	[4565]	[4565]	[4565]	[1289, 4565]	[4565]	[4565]	[4565]	[1288, 4564]	[1289, 4565]	[3100, 4565]	[3100, 4565]	[4565]	[1816, 3112, 5286, 6108]	[2794, 4585, 5314, 6136]	[5287, 6109, 6801]	[4554, 5283, 5619, 6105]	[4592, 6143]	[2682, 5213, 5298, 6120]	[989, 1349, 2367, 3146, 4591, 5664, 6142, 6834]	[2223, 5658, 6136]	[1320, 2338, 6113, 6805]	[2338, 3117, 6113]	[5231, 5316]	[1345, 2225, 2363, 3122, 3126, 4351, 6138]	[3144, 3470, 4440, 5654, 5861, 6140]	[1330, 5295, 6117]
GCCA	[45, 139, 746, 1236, 2729, 3096, 3363, 6214, 6899, 6989, 7850, 9116, 9359]	[29, 123, 731, 1319, 2714, 3081, 6199, 6884, 6974, 7835, 8291, 9101]	[15, 109, 716, 1016, 1206, 2699, 2792, 3066, 3333, 5927, 6184, 6869, 6959, 7820, 8276, 9086]	[29, 123, 730, 2713, 4423, 6198, 6883, 6973, 7834, 8290, 9100]	[29, 123, 730, 1220, 2713, 4423, 6883, 6973, 7330, 8290]	[29, 123, 730, 1220, 2713, 6198, 6883, 6973, 7834, 8290, 9100]	[123, 730, 1030, 1220, 6198, 6883, 6973, 7834, 8290, 9100]	[29, 123, 730, 2713, 6973, 7834, 8290, 9100]	[29, 123, 730, 1220, 1232, 1315, 2700, 2713, 5059, 6198, 6629, 6883, 6895, 6973, 7236, 7834, 9100]	[29, 123, 730, 1220, 1232, 2713, 3080, 3347, 4423, 5644, 5941, 6198, 6629, 6883, 6973, 7330, 7834, 8290, 9100]	[29, 123, 730, 1220, 5060, 6199, 6884, 6896, 6974, 7835, 9101]	[29, 123, 730, 1220, 2713, 3080, 4423, 5059, 6198, 6883, 6973, 7834, 8290, 9100]	[29, 731, 1221, 2069, 2720, 2813, 4334, 6205, 6980, 9107]	[29, 123, 731, 1031, 2330, 2717, 2972, 6887, 6977, 7838, 9104]	[110, 717, 2700, 5928, 6831, 6870, 6960, 7821, 8277]	[81, 175, 782, 1082, 1272, 1284, 5111, 6250, 6935, 6947, 7382, 7886, 8342, 9152]	[79, 1443, 6972, 7002, 7050, 7230, 8799, 9254]	[80, 781, 2385, 5122, 5155, 6037, 6050, 6436, 6580, 6950, 7098, 7236, 7369]	[80, 781, 2385, 5122, 5155, 6037, 6050, 6436, 6580, 6950, 7098, 7236, 7369]	[80, 781, 2385, 5122, 5155, 6037, 6050, 6436, 6580, 6950, 7098, 7236, 7369]	[80, 781, 2385, 5122, 5155, 6037, 6050, 6436, 6580, 6950, 7098, 7236, 7369]	[80, 781, 2385, 5122, 5155, 6037, 6050, 6436, 6580, 6950, 7098, 7236, 7369]	[80, 781, 2385, 5122, 5155, 6037, 6050, 6436, 6580, 6950, 7098, 7236, 7369]	[80, 781, 1078, 1271, 2385, 3131, 5122, 5155, 6037, 6050, 6436, 6580, 6950, 7098, 7236, 7369]	[80, 781, 1078, 1271, 2385, 3131, 5122, 5155, 6037, 6050, 6436, 6580, 6950, 7098, 7236, 7369]	[80, 781, 1078, 1271, 2385, 3131, 5122, 5155, 6037, 6050, 6436, 6580, 6950, 7098, 7236, 7369]	[80, 781, 2385, 5122, 5155, 6037, 6050, 6436, 6580, 6950, 7098, 7236, 7369]	[80, 781, 1078, 1271, 2385, 3131, 5122, 5155, 6037, 6050, 6436, 6580, 6950, 7098, 7236, 7369]	[80, 781, 1078, 1271, 2385, 3131, 5122, 5155, 6037, 6050, 6436, 6580, 6950, 7098, 7236, 7369]	[80, 781, 1078, 1271, 2385, 3131, 5122, 5155, 6037, 6050, 6436, 6580, 6950, 7098, 7236, 7369]	[79, 780, 2384, 5121, 5154, 6036, 6049, 6435, 6579, 6949, 7097, 7235, 7368]	[80, 781, 1271, 1519, 2385, 3131, 5122, 5155, 6037, 6050, 6436, 6580, 6950, 7098, 7236, 7369]	[80, 781, 1081, 1271, 2764, 3398, 5122, 5155, 6037, 6050, 6436, 6580, 6950, 7098, 7236, 7369]	[80, 781, 1081, 1271, 2764, 3131, 3398, 5122, 5155, 6037, 6050, 6436, 6580, 6950, 7098, 7236, 7369]	[80, 781, 1081, 1271, 1283, 2764, 5122, 5155, 6037, 6050, 6436, 6580, 6950, 7098, 7236, 7369]	[70, 3060, 6504, 6954, 6984, 7032, 8781, 9236]	[98, 925, 2821, 3724, 4829, 6982, 7060, 8809, 9199, 9264]	[71, 4802, 6337, 6837, 6955, 6985, 7033, 9237]	[67, 894, 1497, 2118, 3677, 4798, 6981, 7029, 8778, 9233]	[99, 4160, 6989, 7019, 7067, 8816, 9271]	[82, 1510, 4813, 6700, 6966, 6996, 7044, 7974, 8793, 9183]	[98, 918, 925, 3714, 3730, 6538, 6988, 7018, 7066, 8815, 9205]	[98, 1289, 2821, 6532, 6716, 6982, 7012, 7060, 9199, 9264]	[69, 1475, 1780, 3685, 3701, 4130, 4305, 6959, 6989, 7037, 7217, 9241]	[69, 1433, 6496, 6509, 6959, 6989, 7037, 8786]	[100, 927, 4831, 7014, 7062, 8811, 9266, 9270]	[94, 3710, 3726, 4831, 6534, 6984, 7014, 7062, 8811]	[102, 444, 595, 803, 1784, 4157, 6986, 7016, 7064, 8813, 9203, 9268]	[79, 1761, 6697, 6993, 7041, 8790, 9245]
GCCC	[514, 538, 627, 728, 3182, 3304, 3579, 3643, 3816, 4825, 5570, 6024, 6507, 6517, 7159, 7624, 8199, 8603, 8809, 9260]	[499, 523, 612, 713, 1500, 1986, 3167, 3289, 3564, 3628, 3801, 4810, 5555, 6009, 6492, 6502, 6514, 7144, 7230, 7240, 8588, 8794, 9245]	[508, 597, 698, 1971, 3152, 3274, 3613, 3786, 4795, 5119, 5540, 5994, 6477, 6487, 7129, 8573, 8779, 9230]	[498, 522, 611, 712, 3166, 3288, 3563, 3627, 3800, 3964, 4809, 5554, 6008, 6491, 6501, 7143, 8183, 8587, 8793, 9244]	[498, 517, 522, 611, 712, 1985, 2512, 3166, 3627, 3800, 5554, 6008, 6374, 6491, 7143, 7229, 7239, 7821, 8183, 8587, 9244]	[517, 522, 611, 712, 1465, 1985, 3166, 3385, 3563, 3627, 3800, 3964, 4809, 5554, 6008, 6491, 7143, 7229, 7239, 8183, 8587, 8793, 9244]	[498, 522, 611, 1985, 3031, 3288, 3563, 3627, 3800, 3964, 4809, 5554, 6008, 7143, 8587, 8793, 9244]	[498, 522, 611, 712, 1985, 3288, 3627, 4809, 5554, 6008, 6491, 8183, 8587, 8793, 9244]	[498, 522, 611, 712, 955, 1920, 1985, 3166, 3563, 3627, 3800, 5554, 6008, 6491, 6513, 7143, 8587, 8793, 9244]	[498, 522, 611, 712, 1985, 3166, 3288, 3563, 3625, 3800, 4809, 5133, 5554, 6008, 6491, 6501, 7143, 7387, 8587, 8793, 9244]	[498, 522, 611, 712, 1985, 3166, 3563, 3627, 3800, 4810, 5555, 6009, 6492, 7144, 8588, 8794, 9245]	[498, 522, 611, 712, 3031, 3627, 3800, 3964, 5133, 5554, 6008, 6491, 7143, 7387, 8183, 8587, 8793, 9244]	[499, 523, 612, 713, 1270, 1992, 3173, 3570, 3634, 5084, 5561, 5747, 6015, 6498, 6630, 7150, 7356, 8594, 8800, 9251]	[499, 523, 612, 713, 1989, 3170, 3567, 3629, 3804, 3968, 4607, 4813, 5558, 6012, 6495, 7147, 7391, 8187, 8591, 8797, 9248]	[509, 598, 1972, 3550, 3614, 3775, 3787, 4796, 5064, 5541, 5995, 6478, 7130, 7595, 8170, 8574, 8780, 9231]	[4, 574, 663, 1517, 1736, 2036, 3218, 3340, 3679, 3840, 3852, 4655, 4861, 5606, 6060, 6543, 7195, 8235, 8845, 9296]	[649, 661, 3462, 3702, 3877, 4461, 6085, 6765, 7215, 8694, 9336]	[4, 116, 215, 549, 573, 662, 1735, 2688, 3339, 3349, 3672, 3851, 4555, 4974, 5134, 5566, 8388, 8777, 8830, 9115, 9352]	[4, 116, 215, 549, 573, 662, 1735, 2688, 3339, 3349, 3672, 3851, 4555, 4974, 5134, 5566, 8388, 8777, 8830, 9115, 9352]	[4, 116, 215, 549, 573, 662, 1735, 2688, 3339, 3349, 3672, 3851, 4555, 4974, 5134, 5566, 8388, 8777, 8830, 9115, 9352]	[4, 116, 215, 549, 573, 662, 1735, 2688, 3339, 3349, 3672, 3851, 4555, 4974, 5134, 5566, 8388, 8777, 8830, 9115, 9352]	[4, 116, 215, 549, 573, 662, 1735, 2688, 3339, 3349, 3672, 3851, 4555, 4974, 5134, 5566, 8388, 8777, 8830, 9115, 9352]	[4, 116, 215, 549, 573, 662, 1735, 2688, 3339, 3349, 3672, 3851, 4555, 4974, 5134, 5566, 8388, 8777, 8830, 9115, 9352]	[4, 116, 215, 549, 573, 662, 1735, 1775, 2688, 2748, 3339, 3349, 3672, 3851, 4555, 4974, 5134, 5566, 8388, 8777, 8830, 9115, 9352]	[4, 116, 215, 549, 573, 662, 1735, 1775, 2688, 2748, 3339, 3349, 3672, 3851, 4555, 4974, 5134, 5566, 8388, 8777, 8830, 9115, 9352]	[4, 116, 215, 549, 573, 662, 1735, 1775, 2688, 2748, 3339, 3349, 3672, 3851, 4555, 4974, 5134, 5566, 8388, 8777, 8830, 9115, 9352]	[4, 116, 215, 549, 573, 662, 1735, 2688, 3339, 3349, 3672, 3851, 4555, 4974, 5134, 5566, 8388, 8777, 8830, 9115, 9352]	[4, 116, 215, 549, 573, 662, 1735, 1775, 2688, 2748, 3339, 3349, 3672, 3851, 4555, 4974, 5134, 5566, 8388, 8777, 8830, 9115, 9352]	[4, 116, 215, 549, 573, 662, 1735, 1775, 2688, 2748, 3339, 3349, 3672, 3851, 4555, 4974, 5134, 5566, 8388, 8777, 8830, 9115, 9352]	[4, 116, 215, 549, 573, 662, 1735, 1775, 2688, 2748, 3339, 3349, 3672, 3851, 4555, 4974, 5134, 5566, 8388, 8777, 8830, 9115, 9352]	[548, 572, 661, 1734, 2687, 3338, 3348, 3671, 3850, 4554, 4973, 5133, 5565, 8387, 8776, 8829, 9114, 9351]	[4, 116, 215, 549, 573, 662, 1775, 2688, 2748, 3339, 3672, 3851, 4555, 4974, 5134, 5566, 8388, 8777, 8830, 9115, 9352]	[4, 116, 215, 549, 573, 662, 763, 2036, 3217, 3672, 3851, 4555, 4974, 5134, 5566, 8388, 8777, 8830, 9115, 9352]	[4, 116, 215, 549, 573, 662, 763, 2036, 3082, 3217, 3339, 3672, 3851, 4555, 4974, 5134, 5566, 8388, 8777, 8830, 9115, 9352]	[4, 116, 215, 549, 573, 662, 763, 2036, 3672, 3851, 4555, 4974, 5134, 5566, 8388, 8777, 8830, 9115, 9352]	[563, 652, 1380, 3684, 3859, 6747, 7197, 9318]	[591, 680, 1408, 2415, 3712, 3887, 6775, 7225, 7710, 9184, 9346]	[653, 754, 1381, 3685, 3860, 4444, 6748, 7198, 7683, 9319]	[560, 649, 1377, 3856, 4440, 7194, 7679, 9315]	[592, 681, 1415, 2182, 3894, 4478, 6782, 7232, 7513, 8696, 9191, 9353]	[575, 765, 1392, 3456, 3871, 6577, 6584, 6759, 7694, 9168, 9330]	[134, 591, 680, 3718, 5164, 6102, 6781, 7231, 7716, 9352]	[3, 134, 591, 680, 1542, 5536, 6775, 7225, 9346]	[562, 651, 3689, 3852, 3864, 5135, 7202, 9105, 9323]	[105, 562, 639, 651, 1379, 3689, 4448, 6752, 7202, 7687, 9323]	[593, 682, 1410, 2177, 3474, 3714, 3877, 3889, 4473, 6777, 7227, 9348]	[587, 676, 1404, 2417, 3714, 3877, 3889, 6777, 7227, 7712, 9348]	[9, 138, 550, 672, 684, 1370, 1412, 3476, 3716, 3891, 6779, 7229, 8708, 9350]	[661, 1389, 2396, 3453, 3693, 3868, 6560, 7206, 9327]
GCCG	[5798, 6304, 7379, 8391, 8397]	[1467, 4009, 7364, 8004, 8376]	[5768, 6274, 7349, 8361, 8367]	[5361, 5782, 5791, 7330, 7363, 8375]	[5782, 5791, 6198, 6288, 7363, 8381, 9097]	[5782, 7363, 8375, 8381]	[5782, 5791, 7363, 7682, 8375, 8381]	[5782, 5791, 7363, 7366, 8375]	[1711, 2518, 2566, 5782, 7363, 8375, 8381]	[4008, 5782, 6106, 6288, 7363, 8375, 8381]	[5783, 7364, 8376, 8382]	[1657, 4008, 4012, 6288, 7363, 8375, 8381]	[5789, 6295, 8382, 8388]	[5786, 5795, 7334, 7367, 8007, 8379, 8385]	[2505, 2547, 3314, 3703, 5769, 5778, 6275, 8362, 8368, 9084]	[4060, 5813, 5834, 7415, 8427, 8433]	[4840, 6912, 7146, 8467, 8541]	[1513, 1517, 2782, 3702, 5344, 7432, 7435, 9208]	[1513, 1517, 2782, 3702, 5344, 7432, 7435, 9208]	[1513, 1517, 2782, 3702, 5344, 7432, 7435, 9208]	[1513, 1517, 2782, 3702, 5344, 7432, 7435, 9208]	[1513, 1517, 2782, 3702, 5344, 7432, 7435, 9208]	[1513, 1517, 2782, 3702, 5344, 7432, 7435, 9208]	[1513, 2782, 3702, 5344, 7432, 7435, 9208]	[1513, 2782, 3702, 5344, 7432, 7435, 9208]	[1513, 2782, 3702, 5344, 7432, 7435, 9208]	[1513, 1517, 2782, 3702, 5344, 7432, 7435, 9208]	[1513, 2782, 3702, 5344, 7432, 7435, 9208]	[1513, 2782, 3702, 5344, 7432, 7435, 9208]	[1513, 2782, 3702, 5344, 7432, 7435, 9208]	[1512, 1516, 2781, 3701, 5343, 7431, 7434, 9207]	[3310, 3702, 5344, 7432, 7435, 9208]	[2617, 3702, 5344, 7432, 7435, 9208]	[2617, 3702, 5344, 7432, 7435, 9208]	[3217, 3702, 5344, 7432, 7435, 9208]	[2613, 2619, 4353, 5352, 6894, 8449]	[2641, 4841, 6922, 7156, 8477]	[4814, 6895, 7129, 8450]	[2610, 3222, 4810, 6891, 8446]	[3260, 4848, 6929, 8484]	[2625, 3237, 4825, 6906, 7155, 8461, 9248, 9252]	[2647, 3259, 4847, 4856, 8483, 9270]	[2641, 4841, 6922, 8477]	[2618, 4818, 4827, 6899, 8454]	[2618, 4818, 4827, 8454]	[2161, 4383, 4843, 5880, 6725, 6924, 8479, 8553]	[2643, 4837, 4843, 4852, 8107]	[3257, 4845, 6727, 6926, 7160, 8481]	[2634, 3234, 4816, 4822, 5859, 6903, 8458]
GCCT	[241, 1481, 3441, 3756, 5325, 6928, 8456]	[226, 1362, 3285, 3370, 3426, 3741, 5310, 6913, 7402, 8441, 8550, 8558]	[211, 1467, 3411, 5295, 6898, 8426]	[225, 1170, 1361, 3284, 3369, 3740, 5309, 6912, 7239, 9269]	[225, 1361, 1465, 3425, 6513, 6912, 8440]	[225, 1361, 2611, 3425, 3740, 5309, 5770, 6432, 6912, 7874, 8440]	[225, 1361, 3284, 3369, 3425, 3740, 5309, 6912, 7239, 8549, 8557]	[225, 1361, 1716, 3425, 5309, 6912, 7807]	[225, 1361, 3284, 3369, 3425, 5117, 6912, 7874]	[225, 3425, 3740, 6912, 8440]	[225, 1361, 3284, 3740, 5310, 5771, 6913, 7240, 8441]	[225, 3288, 3369, 3425, 8440]	[226, 1362, 1481, 3432, 3747, 5316, 6919, 8447, 8556, 8564, 9276]	[226, 1362, 3288, 3373, 3744, 6916]	[212, 3412, 5104, 7326, 8427]	[277, 1413, 2537, 3477, 3792, 4599, 5206, 5361, 6964, 8492]	[4, 275, 527, 2411, 3833, 5695, 6229, 8649]	[108, 276, 528, 2389, 3089, 5168, 5554, 5988, 7521, 8557, 8665]	[108, 276, 528, 2389, 3089, 5168, 5554, 5988, 7521, 8557, 8665]	[108, 276, 528, 2389, 3089, 5168, 5554, 5988, 7521, 8557, 8665]	[108, 276, 528, 2389, 3089, 5168, 5554, 5988, 7521, 8557, 8665]	[108, 276, 528, 2389, 3089, 5168, 5554, 5988, 7521, 8557, 8665]	[108, 276, 528, 2389, 3089, 5168, 5554, 5988, 7521, 8557, 8665]	[108, 276, 528, 2389, 3089, 5168, 5554, 5988, 7521, 8557, 8665]	[108, 276, 528, 2389, 3089, 5168, 5554, 5988, 7521, 8557, 8665]	[108, 276, 528, 2389, 3089, 5168, 5554, 5988, 7521, 8557, 8665]	[108, 276, 528, 2389, 3089, 5168, 5554, 5988, 7521, 8557, 8665]	[108, 276, 528, 2389, 3089, 5168, 5554, 5988, 7521, 8557, 8665]	[108, 276, 528, 2389, 3089, 5168, 5554, 5988, 7521, 8557, 8665]	[108, 276, 528, 2389, 3089, 5168, 5554, 5988, 7521, 8557, 8665]	[0, 4, 275, 527, 2388, 3088, 5167, 5553, 5987, 7520, 8556, 8664]	[108, 276, 528, 2151, 2389, 5168, 5554, 5988, 7521, 8557, 8665]	[108, 276, 5168, 5554, 5988, 7521, 8557, 8665]	[108, 276, 3389, 5168, 5554, 5988, 7521, 8557, 8665]	[108, 276, 1412, 1767, 1775, 2536, 5168, 5554, 5988, 7521, 8557, 8665]	[266, 1197, 1402, 3815, 5677, 5820, 6211, 8084, 8631]	[23, 294, 546, 1430, 1747, 3843, 3850, 3854, 5389, 5705, 6239, 8659]	[267, 519, 1403, 1803, 6212, 7119, 8632]	[263, 515, 1399, 3796, 5674, 5810, 8628]	[24, 295, 547, 1437, 5712, 7325, 8666]	[278, 530, 1414, 2725, 3811, 3827, 3834, 3838, 8643]	[23, 126, 294, 546, 3849, 7212, 8665]	[23, 126, 294, 546, 1430, 3843, 3850, 5705, 7318, 8659]	[265, 517, 5682, 8628, 8636]	[97, 265, 517, 3820, 5682, 8089, 8636]	[25, 296, 548, 1432, 2417, 3845, 3852, 5707, 5850, 6241]	[19, 290, 542, 3845, 3856, 5707, 8661]	[130, 298, 1434, 5384, 5393, 5709, 6868, 8663]	[4, 275, 527, 1411, 3824, 5361, 8523, 8640]
GCGA	[3373]	[628, 4312, 6102, 8938]	[3343, 4297, 6087]	[6101, 7409, 8937]	[3357, 3720, 4311, 6101]	[3180, 3357, 7409, 8516]	[3720, 4311, 6101, 7409, 8937]	[6101, 7381, 8937]	[4311, 6101, 7409, 8516]	[3357, 8937]	[4311, 6102, 8938]	[1009, 3357, 8937]	[4318, 6108, 7685, 8552]	[3361, 4315, 8941]	[3707, 6088, 8503, 8924]	[6153, 8989]	[500, 2320, 2335, 7612]	[9326]	[9326]	[9326]	[9326]	[9326]	[9326]	[9326]	[9326]	[9326]	[9326]	[9326]	[9326]	[9326]	[9325]	[2285, 9326]	[9326]	[9326]	[2948, 3233, 9326]	[2317, 4386, 7594, 7932]	[533, 6188, 7622, 7960]	[6161, 7595, 7933]	[502, 7591, 7929]	[6195]	[2329, 7944]	[6194, 7966]	[483, 2810, 6188, 7622, 7960]	[4391, 6165, 7937]	[6165, 7937]	[6190]	[4416, 6190, 7962]	[6192, 7626, 7964]	[677, 7597, 7603, 7941]
GCGC	[726, 886, 3641, 5796]	[711, 3626, 5781]	[696, 856, 3611, 5766, 5967, 7572]	[710, 3625, 7586]	[3625, 5780]	[710, 3625, 5069]	[710, 3625, 5981, 7586]	[426, 710, 3625]	[627, 710, 870, 3625]	[710, 870, 5780]	[710, 870, 3625]	[710, 870, 3625, 5981, 7586]	[3632, 7593]	[871, 2477, 2479, 7590]	[857, 3612, 5767, 5842]	[922, 2525, 2527, 6549, 6551]	[476, 478, 5146, 6924, 6926]	[761, 3104, 3106, 4253, 4797, 6032, 6420, 6898]	[761, 3104, 3106, 4253, 4797, 6032, 6420, 6898]	[761, 3104, 3106, 4253, 4797, 6032, 6420, 6898]	[761, 3104, 3106, 4253, 4797, 6032, 6420, 6898]	[761, 3104, 3106, 4253, 4797, 6032, 6420, 6898]	[761, 3104, 3106, 4253, 4797, 6032, 6420, 6898]	[761, 3104, 3106, 4253, 4797, 6032, 6420, 6898]	[761, 3104, 3106, 4253, 4797, 6032, 6420, 6898]	[761, 3104, 3106, 4253, 4797, 6032, 6420, 6898]	[761, 3104, 3106, 4253, 4797, 6032, 6420, 6898]	[761, 3104, 3106, 4253, 4797, 6032, 6420, 6898]	[761, 3104, 3106, 4253, 4797, 6032, 6420, 6898]	[761, 3104, 3106, 4253, 4797, 6032, 6420, 6898]	[760, 3103, 3105, 4252, 4796, 6031, 6419, 6897]	[678, 761, 3104, 3106, 4253, 4797, 6032, 6420, 6898]	[761, 921, 4253, 4797, 6032, 6420, 6898]	[678, 761, 921, 4253, 4797, 6032, 6420, 6898]	[761, 2524, 2937, 4253, 4797, 6032, 6420, 6898]	[467, 469, 766, 6586, 6588, 7374]	[495, 497, 3650, 5156, 6614, 6934, 6936, 7402]	[468, 470, 6587, 6589]	[464, 466, 2788, 3619, 5125, 6583, 6585, 7371]	[496, 498, 3657, 4176, 5163, 6621, 6623, 6941, 6943, 7409, 7785]	[479, 481, 2803, 3134, 3634, 5140, 9141]	[495, 497, 1360, 1828, 2825, 5162, 6940, 6942, 7408]	[471, 495, 497, 2819, 5156, 6934, 6936, 7402, 8148]	[466, 468, 1331, 2796, 5133, 6911, 6913, 7379, 7388, 7467]	[466, 468, 1331, 5133, 7379]	[497, 499, 3652, 4171, 5158, 6616, 6936, 6938, 7404]	[491, 493, 1356, 2821, 3116, 5158, 5160, 5162, 6616, 6936, 6938, 7404, 8150]	[2823, 5160, 6938, 6940, 7406, 7782]	[476, 478, 1341, 2674, 4150, 5137, 6915, 6917, 7383]
GCGG	[1106, 1930, 2757, 3275, 3736, 7003, 7017, 7389, 8382]	[1091, 1463, 1915, 3157, 3721, 5516, 6988, 7002, 7103, 7374, 8367]	[713, 1755, 1769, 1900, 2727, 3049, 3245, 3706, 6973, 6987, 7088, 7359, 8352]	[1769, 1914, 3156, 3720, 5515, 6345, 6987, 7001, 7102, 7321, 8366]	[1090, 6987, 7001, 7099, 7102, 7373, 8366]	[1914, 2741, 3156, 3259, 3720, 5857, 6987, 7001, 7102, 7373, 8366]	[1914, 2741, 6345, 6987, 7001, 8366]	[1090, 1914, 2741, 3259, 3720, 6537, 6987, 7001, 7102, 7373, 8366]	[1090, 1769, 1914, 2741, 3259, 3720, 6987, 7001, 7102, 7373, 8366]	[1090, 1914, 2741, 3156, 3259, 3720, 6987, 7001, 7373, 8366]	[1090, 1769, 1783, 1914, 2741, 2886, 3063, 3259, 3720, 6988, 7070, 7103, 7374, 8367]	[1090, 1769, 1914, 2741, 3259, 3720, 6987, 7001, 7269, 7373, 8366]	[1091, 1921, 3197, 3350, 3727, 5522, 5540, 7008, 7109, 7380, 8373]	[1091, 1463, 1773, 1918, 2745, 3194, 3263, 5283, 5294, 6991, 7005, 7106, 7377, 8370]	[1901, 2728, 5502, 5832, 5844, 6974, 6988, 7089, 7360, 8353]	[1966, 2793, 3115, 7039, 7053, 7425, 8418]	[610, 1140, 3336, 3343, 3636, 5367, 5860, 6422, 7407, 8538]	[611, 2280, 2569, 3773, 6034, 6595, 6886, 6895, 7426, 8474, 8554, 8781, 9205, 9320]	[611, 2280, 2569, 3773, 6034, 6595, 6886, 6895, 7426, 8474, 8554, 8781, 9205, 9320]	[611, 2280, 2569, 3773, 6034, 6595, 6886, 6895, 7426, 8474, 8554, 8781, 9205, 9320]	[611, 2280, 2569, 3773, 6034, 6595, 6886, 6895, 7426, 8474, 8554, 8781, 9205, 9320]	[611, 2280, 2569, 3773, 6034, 6595, 6886, 6895, 7426, 8474, 8554, 8781, 9205, 9320]	[611, 2280, 2569, 3773, 6034, 6595, 6886, 6895, 7426, 8474, 8554, 8781, 9205, 9320]	[611, 1408, 2280, 3773, 6034, 6595, 6886, 6895, 7426, 8474, 8554, 8781, 9205, 9320]	[611, 1408, 2280, 3773, 6034, 6595, 6886, 6895, 7426, 8474, 8554, 8781, 9205, 9320]	[611, 1408, 2280, 3773, 6034, 6595, 6886, 6895, 7426, 8474, 8554, 8781, 9205, 9320]	[611, 2280, 2569, 3773, 6034, 6595, 6886, 6895, 7426, 8474, 8554, 8781, 9205, 9320]	[611, 1408, 2280, 3773, 6034, 6595, 6886, 6895, 7426, 8474, 8554, 8781, 9205, 9320]	[611, 1408, 2280, 3773, 6034, 6595, 6886, 6895, 7426, 8474, 8554, 8781, 9205, 9320]	[611, 1408, 2280, 3773, 6034, 6595, 6886, 6895, 7426, 8474, 8554, 8781, 9205, 9320]	[610, 2279, 2568, 3772, 6033, 6594, 6885, 6894, 7425, 8473, 8553, 8780, 9204, 9319]	[611, 1772, 3301, 3773, 6034, 6595, 6886, 6895, 7426, 8474, 8554, 8781, 9205, 9320]	[1965, 2792, 3310, 3773, 6034, 6595, 6886, 6895, 7426, 8474, 8554, 8781, 9205, 9320]	[1820, 1965, 2792, 3310, 3773, 6034, 6595, 6886, 6895, 7426, 8474, 8554, 8781, 9205, 9320]	[1141, 1820, 1965, 2792, 2939, 2942, 3773, 6034, 6595, 6886, 6895, 7426, 8474, 8554, 8781, 9205, 9320]	[1131, 2655, 2667, 2681, 3309, 3318, 3325, 5349, 6479, 8440]	[2695, 3337, 3353, 4816, 5870, 6507, 7399, 7408, 8421]	[3310, 3319, 3326, 4789, 6480, 8394, 8441, 8521, 8597]	[2664, 2678, 3306, 3322, 3873, 4785, 5346, 6476, 6483, 6900, 8390, 8517]	[534, 2702, 3353, 3360, 4823, 5384, 5877, 6514, 8428, 8555]	[517, 906, 1143, 2679, 3321, 3330, 3337, 4800, 5854, 6491, 6934, 8405, 8532]	[696, 787, 1159, 2701, 3343, 3352, 3359, 3910, 6937, 7423, 8474, 8554, 8623]	[533, 1523, 2695, 2709, 3337, 3346, 4816, 5377, 5870, 6507, 8421, 8548]	[1826, 3314, 3323, 3330, 3881, 6484, 6491, 8398, 8445, 8525, 8594]	[600, 630, 667, 1130, 2672, 3314, 3323, 3330, 5354, 5847, 7394, 8445, 8525, 8594]	[535, 698, 1161, 2167, 2711, 3339, 3348, 3355, 4818, 5379, 6434, 6509, 6933, 8423, 8550]	[529, 1155, 2697, 2711, 3339, 3906, 5872, 6434, 6509, 7419, 8423, 8470, 8550, 8619]	[441, 2713, 3341, 3350, 3357, 5381, 5874, 6511, 8552]	[1140, 2146, 2676, 2690, 3327, 3334, 3885, 5358, 5851, 8402]
GCGT	[38, 643, 786, 981, 1622, 5988, 8062]	[22, 966, 3507]	[8, 613, 951, 5958, 6680, 8034]	[22, 965, 2734]	[22, 627, 965, 7586]	[22, 627, 965]	[965, 3506]	[22, 627, 965, 1783, 3639]	[22, 877, 965, 2692, 2707, 4015]	[22, 627, 877, 1783, 2692, 3506, 5972, 8048]	[22, 3506]	[22, 627, 770, 965, 1465, 2557, 6694, 8042, 8046]	[22, 628, 966, 3506, 3513]	[22, 628, 966, 2481]	[9, 614, 952, 961, 4002]	[74, 679, 1017, 2609, 2699, 2759, 2786]	[2554, 5727, 6433, 8138, 9048, 9325]	[259, 1025, 1478, 2785, 4960, 6157, 8150]	[259, 1025, 1478, 2785, 4960, 6157, 8150]	[259, 1025, 1478, 2785, 4960, 6157, 8150]	[259, 1025, 1478, 2785, 4960, 6157, 8150]	[259, 1025, 1478, 2785, 4960, 6157, 8150]	[259, 1025, 1478, 2785, 4960, 6157, 8150]	[259, 1025, 1478, 2785, 4960, 6157, 8150]	[259, 1025, 1478, 2785, 4960, 6157, 8150]	[259, 1025, 1478, 2785, 4960, 6157, 8150]	[259, 1025, 1478, 2785, 4960, 6157, 8150]	[259, 1025, 1478, 2785, 4960, 6157, 8150]	[259, 1025, 1478, 2785, 4960, 6157, 8150]	[259, 1025, 1478, 2785, 4960, 6157, 8150]	[1024, 1477, 2784, 4959, 6156, 8149]	[259, 1025, 1478, 2289, 2608, 2785, 2946, 4960, 6157, 8150]	[259, 678, 928, 1834, 2608, 2698, 4960, 6157, 8150]	[259, 821, 928, 1016, 1478, 1834, 2289, 2526, 4960, 6157, 8150]	[259, 678, 1016, 1675, 2526, 4960, 6157, 8150]	[1834, 2670, 3622, 5709, 8120]	[2564, 2698, 5737, 8148]	[2298, 2537, 2671, 2767, 3623, 5710, 8121, 9031, 9308]	[2533, 2667, 3083, 5706, 8117, 9304]	[2571, 2705, 5744, 8155]	[778, 2548, 5721, 8132, 9042]	[1855, 2570, 2704, 5743, 8154, 8916]	[2564, 2698, 3650, 5737, 9058, 9335]	[2541, 2675, 2771, 3627, 5714, 8125, 9035]	[1826, 2541, 2675, 3627, 5714, 6420, 8125, 9035]	[1045, 2700, 6445, 8150, 9060]	[2700, 3652, 5739, 6445]	[281, 535, 2568, 2702, 5741, 8152, 9062]	[1836, 2775, 3631, 5718, 6040, 8129, 9039]
GCTA	[1046, 4349, 5660, 6860, 9086]	[4334, 9071]	[4319, 5630]	[4333, 9070]	[1030, 1093]	[4333, 9070]	[2673, 4333, 6042, 9070]	0	[4333]	[1023, 4333, 9070]	[2505, 6845]	[2502, 4333]	[5856, 9077]	[9074]	[2489, 4320, 9057]	[4385, 9122]	[3035, 4500]	[247, 3108, 8505, 8537]	[247, 3108, 8505, 8537]	[247, 3108, 8505, 8537]	[247, 3108, 8505, 8537]	[247, 3108, 8505, 8537]	[247, 3108, 8505, 8537]	[247, 8505, 8537]	[247, 8505, 8537]	[247, 8505, 8537]	[247, 3108, 8505, 8537]	[247, 8505, 8537]	[247, 8505, 8537]	[247, 8505, 8537]	[3107, 8504, 8536]	[247, 3108, 8505, 8537]	[247, 8505, 8537]	[247, 8505, 8537]	[247, 8505, 8537]	[4482, 7376]	[4342, 4510, 7404]	[4126, 4315, 4483]	[1431, 6951, 7373]	[4349, 6625, 7411, 9179]	[4494, 6618, 7388, 9156]	[2155, 2394, 3051, 4516, 4614, 7410]	[4510]	[4487]	[4487, 7381]	[4344, 4512, 7406, 9174]	[1458, 4344, 4512, 4610]	[269, 4514]	[1443, 2802, 4323, 4491, 5571, 6615, 7385, 9153]
GCTC	[1096, 1112, 2692, 2980, 2989, 2998, 3047, 3811, 5473, 5761, 6207, 6219, 6781]	[2965, 2983, 3032, 5078, 5458, 6192, 6204, 6271, 6375, 6766, 8311]	[688, 2662, 2950, 3017, 3781, 5063, 5443, 6177, 6189, 6256, 8296]	[2799, 2964, 2982, 3031, 3545, 3795, 4314, 5077, 6191, 6203, 6270, 6765, 6798, 8310]	[576, 1011, 2982, 3031, 3776, 5077, 5457, 6191, 6203, 6270, 6798, 8310, 8848]	[1011, 2676, 2958, 2964, 2982, 3031, 4314, 5457, 6191, 6203, 6270, 6765, 6798, 7062, 8310]	[1011, 2982, 3776, 3795, 5077, 5457, 6191, 6203, 6270, 6765, 6798, 8310]	[1011, 2676, 4314, 5457, 6191, 6270, 6765, 6798, 7387, 8310, 8848]	[1011, 2676, 2964, 2982, 3031, 3795, 5457, 6191, 6270, 6765, 8310]	[2676, 2964, 2982, 3031, 5457, 6191, 6203, 6765, 6798, 7062, 8310]	[1011, 2964, 3031, 5458, 6192, 6204, 6271, 7063, 8109, 8311]	[576, 2964, 2982, 3088, 3795, 4314, 5077, 5457, 6203, 8310]	[2683, 2689, 2971, 2989, 3038, 3802, 5464, 6772, 8317]	[2275, 2680, 2986, 3799, 5081, 5461, 5749, 6195, 6274, 6802, 7066]	[998, 2663, 2951, 3018, 4301, 5156, 5444, 6178, 6190, 6752, 7302, 8297]	[1063, 2728, 3010, 3016, 3083, 5797, 6243, 6255, 6817, 8362, 8900]	[752, 2771, 3134, 4279, 4583, 5148, 6842, 7875, 8720, 9405]	[1342, 3873, 6254, 6938, 7051, 7152, 7588, 9421]	[1342, 3873, 6254, 6938, 7051, 7152, 7588, 9421]	[1342, 3873, 6254, 6938, 7051, 7152, 7588, 9421]	[1342, 3873, 6254, 6938, 7051, 7152, 7588, 9421]	[1342, 3873, 6254, 6938, 7051, 7152, 7588, 9421]	[1342, 3873, 6254, 6938, 7051, 7152, 7588, 9421]	[1342, 3873, 6254, 6938, 7051, 7152, 7588, 9421]	[1342, 3873, 6254, 6938, 7051, 7152, 7588, 9421]	[1342, 3873, 6254, 6938, 7051, 7152, 7588, 9421]	[1342, 3873, 6254, 6938, 7051, 7152, 7588, 9421]	[1342, 3873, 6254, 6938, 7051, 7152, 7588, 9421]	[1342, 3873, 6254, 6938, 7051, 7152, 7588, 9421]	[1342, 3873, 6254, 6938, 7051, 7152, 7588, 9421]	[1341, 3872, 6253, 6937, 7050, 7151, 7587, 9420]	[1342, 3873, 6254, 6938, 7051, 7152, 7588, 9421]	[3009, 3082, 3873, 6254, 6938, 7051, 7152, 7588, 9421]	[2727, 3009, 3411, 3873, 6254, 6938, 7051, 7152, 7588, 9421]	[1062, 2727, 3082, 3411, 3873, 6254, 6938, 7051, 7152, 7588, 9421]	[743, 1144, 1506, 2753, 3116, 3803, 4261, 4443, 4494, 4565, 6824, 7857, 8661, 8702, 9387]	[1172, 2769, 3144, 4471, 5361, 7885, 8689, 8730, 9415]	[868, 1145, 3117, 3804, 7858, 8662, 8703, 9388]	[740, 1141, 3113, 3800, 4258, 5330, 7854, 8658, 8699]	[3151, 4296, 7892, 8737]	[1156, 2753, 3815, 7444, 7869, 8673, 8714]	[662, 1172, 3150, 3837, 4295, 5367, 7466, 7652, 7891, 8695, 8736, 9421]	[771, 2769, 3632, 3831, 4289, 7885, 8730, 9415]	[742, 1143, 1683, 3808, 4266, 5338, 5513, 7623, 7862, 8666, 8707, 9392]	[742, 1143, 1505, 1520, 3121, 3808, 4266, 5338, 7623, 8666, 8707, 9392]	[773, 2771, 3833, 4291, 5160, 7887, 8691, 8732]	[1168, 3833, 4291, 5363, 7648, 8691, 8732]	[1176, 3148, 4293, 4475, 7889, 8734]	[752, 1153, 3812, 4270, 4452, 4503, 5139, 5151, 7866, 8670, 8711, 9396]
GCTG	[2518, 2521, 3073, 3426, 4028, 4319, 5143, 5509, 5753, 5807, 5816, 6547, 6974, 8413, 8744, 9182, 9193, 9207, 9218, 9270]	[2206, 2503, 2506, 3058, 4304, 5240, 5783, 5792, 5801, 6107, 6532, 7523, 8729, 9192, 9203]	[1926, 2488, 2491, 3043, 3094, 3998, 4289, 4484, 5146, 5225, 5641, 5747, 5777, 5786, 6092, 6517, 7591, 7606, 8383, 8714, 9152, 9188]	[1501, 1603, 1711, 2502, 2505, 2731, 3057, 4012, 4303, 5239, 5800, 6106, 6531, 8728, 9191]	[2280, 2502, 2505, 2673, 4012, 4303, 5239, 5761, 5800, 6531, 7432, 8397, 8728, 9166, 9177, 9191, 9202]	[998, 1001, 2280, 2502, 2505, 3410, 4012, 4303, 5490, 5493, 5791, 5800, 6531, 8397, 8728]	[1413, 1603, 2280, 2502, 2505, 3057, 4012, 4303, 5239, 5299, 5493, 5655, 5800, 6106, 6531, 8728, 9191, 9202]	[2280, 2502, 2673, 4012, 4303, 5800, 6531, 8397, 8728, 9191, 9202]	[4012, 4303, 4498, 5493, 5791, 5800, 6106, 7366, 7522, 8397, 8728, 9177, 9191, 9202]	[998, 2502, 3057, 4303, 5493, 6531, 8397, 8728, 9166, 9177, 9191, 9202]	[1940, 2502, 3331, 4012, 4303, 5128, 5240, 5494, 5762, 5792, 5801, 6532, 7606, 7621, 8398, 8729, 9203]	[2280, 3617, 4303, 4498, 5493, 5761, 5791, 5800, 6531, 7605, 7620, 8397, 8728]	[1424, 2509, 3409, 3417, 4019, 4310, 4505, 5134, 5768, 5798, 5807, 6538, 8404, 8735, 9173, 9184]	[2506, 2509, 2522, 3112, 4016, 4307, 5243, 5497, 5765, 5804, 8401, 8732, 9195]	[2618, 2660, 3095, 3999, 4290, 5114, 5480, 5787, 6093, 6518, 7350, 8384, 8715, 9153, 9164, 9178, 9189]	[2554, 2557, 2725, 2783, 3109, 4355, 5291, 5542, 5545, 5843, 5852, 6158, 6583, 7484, 8449, 8780, 9218, 9229, 9243, 9254]	[2637, 3243, 4371, 4380, 5570, 6060, 6621, 7253, 7256, 7367, 7394, 7633, 9005]	[1464, 2739, 2823, 3247, 3668, 4720, 4780, 5326, 5544, 5848, 6802]	[1464, 2739, 2823, 3247, 3668, 4720, 4780, 5326, 5544, 5848, 6802]	[1464, 2739, 2823, 3247, 3668, 4720, 4780, 5326, 5544, 5848, 6802]	[1464, 2739, 2823, 3247, 3668, 4720, 4780, 5326, 5544, 5848, 6802]	[1464, 2739, 2823, 3247, 3668, 4720, 4780, 5326, 5544, 5848, 6802]	[1464, 2739, 2823, 3247, 3668, 4720, 4780, 5326, 5544, 5848, 6802]	[1464, 2256, 2331, 3015, 3247, 3668, 4720, 4780, 5326, 5544, 5848, 6802]	[1464, 2256, 2331, 3015, 3247, 3668, 4720, 4780, 5326, 5544, 5848, 6802]	[1464, 2256, 2331, 3015, 3247, 3668, 4720, 4780, 5326, 5544, 5848, 6802]	[1464, 2739, 2823, 3247, 3668, 4720, 4780, 5326, 5544, 5848, 6802]	[1464, 2256, 2331, 3015, 3247, 3668, 4720, 4780, 5326, 5544, 5848, 6802]	[1464, 2256, 2331, 3015, 3247, 3668, 4720, 4780, 5326, 5544, 5848, 6802]	[1464, 2256, 2331, 3015, 3247, 3668, 4720, 4780, 5326, 5544, 5848, 6802]	[1463, 2738, 2822, 3246, 3667, 4719, 4779, 5325, 5543, 5847, 6801]	[1332, 1461, 1464, 1467, 1742, 2256, 2331, 3009, 3247, 3668, 4720, 4780, 5326, 5544, 5848, 6802]	[1762, 2553, 2556, 3108, 3668, 4720, 4780, 5326, 5544, 5848, 6802]	[2553, 2556, 3108, 3668, 4720, 4780, 5326, 5544, 5848, 6802]	[1049, 1052, 2331, 2553, 2556, 2724, 3668, 4720, 4780, 5326, 5544, 5848, 6802]	[2606, 2699, 3380, 4362, 5408, 5552, 6603, 6606, 7134, 7615, 8523, 8589, 8987]	[2583, 2634, 4942, 5436, 5580, 5878, 6070, 6193, 6631, 7643, 8551, 8617, 9015]	[2607, 2614, 3226, 3381, 4354, 5553, 6166, 6604, 7018, 7616, 8590, 8988]	[2603, 2696, 4350, 4359, 5847, 6600, 7612, 8586, 8984]	[2590, 2641, 3415, 4388, 4397, 5587, 6077, 6200, 6638, 6887, 7052, 7270, 8624, 9022]	[1543, 2567, 2618, 4374, 5392, 6054, 7627, 8601, 8999]	[2589, 2640, 5586, 6076, 6199, 6637, 9021, 9277, 9285]	[2634, 2727, 4381, 4390, 5436, 5580, 6070, 6193, 6631, 7045, 7408, 7643, 8617, 9015]	[2560, 3382, 4358, 5557, 6170, 6608, 8992]	[1493, 2560, 2611, 2649, 5557, 6047, 6170, 6608, 8992]	[2636, 2729, 4746, 5410, 5582, 6072, 6195, 6633, 6882, 6992, 7173, 8619, 9017]	[1589, 1668, 2585, 2636, 3255, 3407, 5582, 5880, 6072, 6633, 6924, 7410, 8482]	[630, 1559, 2587, 2638, 2651, 2731, 4385, 4394, 5412, 5584, 6074, 6635, 6889, 7647, 8621, 9019]	[3386, 4362, 4371, 5558, 6051, 6174, 6612, 7358, 7624, 8996]
GCTT	[869, 1827, 2058, 2501, 4632]	[854, 1812, 2043, 2683, 3098, 5765]	[839, 2028, 4602, 5550, 5750]	[826, 839, 2042, 3097, 4864, 5764]	[853, 1811, 2042]	[853, 1811, 2042, 3097, 5764]	[853, 1080, 1811, 2042, 3097, 5764, 7062]	[853, 1811, 2042, 4494, 5688, 5764, 7326]	[826, 839, 853, 5764]	[853, 1811, 2485, 4616, 5764]	[853, 2042, 5765]	[826, 839, 853, 2042, 6270]	[827, 840, 854, 1081, 3104, 5771]	[854, 1815, 2046, 3101, 5768, 8314]	[840, 2029, 5751, 7313, 8988]	[891, 905, 1863, 2094, 5509]	[876, 3817, 5204, 5633, 5949]	[3057, 6093, 8218]	[3057, 6093, 8218]	[3057, 6093, 8218]	[3057, 6093, 8218]	[3057, 6093, 8218]	[3057, 6093, 8218]	[2864, 3057, 6093, 8218]	[2864, 3057, 6093, 8218]	[2864, 3057, 6093, 8218]	[3057, 6093, 8218]	[2864, 3057, 6093, 8218]	[2864, 3057, 6093, 8218]	[2864, 3057, 6093, 8218]	[3056, 6092, 8217]	[2864, 6093, 8218]	[904, 1862, 2093, 2389, 2536, 6093, 8218]	[904, 1541, 1862, 2389, 6093, 8218]	[904, 1862, 2093, 3012, 3024, 3106, 6093, 8218]	[5109]	0	[2742]	[5183]	[2776, 4170]	[5198]	[5220, 5395, 5656, 5965]	[895, 5137, 5643]	[1522, 5114, 5936]	[5627, 7870]	[4165, 5645, 5961, 8661]	0	[2773, 5174, 5218]	[4144, 5118, 5195, 5624, 5884, 5940]
GGAA	[453, 1050, 1401, 5373, 7102, 7140]	[438, 1386, 6461, 7116, 7125, 7872, 7914]	[423, 1371, 4404, 5343, 7072, 7101, 7857]	[437, 1385, 5356, 6460, 7086, 7115, 7124, 7871, 7913]	[437, 1385, 1837, 6460, 7104, 7115, 7124, 7913]	[437, 1385, 3308, 5357, 6460, 7086, 7115, 7124, 7596, 7913]	[437, 1385, 5357, 6460, 7086, 7124, 7871, 7913]	[437, 466, 1034, 1385, 6460, 6714, 7074, 7115, 7124, 7871]	[437, 1385, 5357, 7086, 7115, 7124, 7913]	[437, 1385, 5357, 7086, 7124, 7871]	[437, 1385, 5358, 6461, 7087, 7116, 7125, 7914]	[437, 1385, 3991, 6460, 7115, 7124, 7871]	[438, 1386, 6467, 7093, 7122, 7189, 7878, 7920]	[438, 1386, 6464, 7090, 7119, 7128, 7875, 7917]	[424, 1372, 5623, 6447, 7102, 7858, 8840]	[489, 1086, 1437, 5409, 6353, 6512, 7123, 7138, 7176, 7923, 7965]	[3156, 3302, 7409, 8386, 8563]	[168, 488, 839, 1436, 3388, 4042, 5687, 8021, 8280]	[168, 488, 839, 1436, 3388, 4042, 5687, 8021, 8280]	[168, 488, 839, 1436, 3388, 4042, 5687, 8021, 8280]	[168, 488, 839, 1436, 3388, 4042, 5687, 8021, 8280]	[168, 488, 839, 1436, 3388, 4042, 5687, 8021, 8280]	[168, 488, 839, 1436, 3388, 4042, 5687, 8021, 8280]	[168, 488, 839, 1436, 3388, 4042, 5687, 8021, 8280]	[168, 488, 839, 1436, 3388, 4042, 5687, 8021, 8280]	[168, 488, 839, 1436, 3388, 4042, 5687, 8021, 8280]	[168, 488, 839, 1436, 3388, 4042, 5687, 8021, 8280]	[168, 488, 839, 1436, 3388, 4042, 5687, 8021, 8280]	[168, 488, 839, 1436, 3388, 4042, 5687, 8021, 8280]	[168, 488, 839, 1436, 3388, 4042, 5687, 8021, 8280]	[487, 838, 1435, 3387, 4041, 5686, 8020, 8279]	[168, 488, 839, 4042, 5687, 8021, 8280]	[168, 488, 839, 1436, 4042, 5687, 8021, 8280]	[168, 488, 1436, 4042, 5687, 8021, 8280]	[168, 488, 1436, 4042, 5687, 8021, 8280]	[7391]	[2135, 7361]	[5645, 7392, 8369]	[3135, 7388]	[7426]	[3151, 7403]	[933, 2086, 7425]	[3166, 3312, 7419]	[3143, 5649, 7396]	[3144, 7396, 9083]	[2137, 3168, 7421]	[3168, 3314, 7421]	[190, 510, 7423]	[3148, 3293, 7400, 8333, 8377, 8554]
GGAC	[143, 955, 3454, 3622, 3937, 6238, 7216, 7296, 7741, 7879, 9196]	[127, 1436, 3439, 3922, 4758, 7281, 7726, 7864, 9181]	[113, 3592, 3907, 4743, 7180, 7186, 7266, 7711, 7849, 9166]	[127, 1439, 3438, 3600, 3921, 4757, 7194, 7280, 7725, 7863]	[127, 2253, 3438, 3606, 7194, 7200, 7280, 7725, 7863, 8528, 9180]	[127, 1436, 3438, 3606, 3921, 4136, 4757, 7194, 7200, 7280, 7725, 7863, 7917, 9180]	[127, 3159, 3438, 3921, 4757, 7725, 7863]	[127, 1437, 2253, 3606, 4136, 7194, 7280, 7725, 7863, 7917, 9180]	[127, 618, 3438, 3606, 4757, 6222, 7194, 7280, 7725, 7863, 9180]	[127, 2253, 3438, 3606, 3921, 4757, 6222, 6714, 7194, 7200, 7725, 7863, 7917, 9180]	[127, 1838, 3438, 3606, 7201, 7281, 7726, 7864, 9181]	[127, 3438, 4136, 4757, 7200, 7725, 7863, 7917, 9180]	[127, 1464, 3445, 3613, 4143, 4764, 7084, 7201, 7207, 7287, 7732, 7870, 9187]	[127, 1324, 1842, 4761, 7204, 7729, 7867]	[114, 3425, 7187, 7267, 7712, 7850, 7904, 9167]	[179, 2305, 3658, 4188, 4809, 6274, 7246, 7252, 7332, 7777, 8580, 9232]	[2302, 2456, 7357, 7370, 7955]	[2310, 2621, 3494, 4175, 5886, 7533, 8354, 8636]	[2310, 2621, 3494, 4175, 5886, 7533, 8354, 8636]	[2310, 2621, 3494, 4175, 5886, 7533, 8354, 8636]	[2310, 2621, 3494, 4175, 5886, 7533, 8354, 8636]	[2310, 2621, 3494, 4175, 5886, 7533, 8354, 8636]	[2310, 2621, 3494, 4175, 5886, 7533, 8354, 8636]	[1941, 2310, 3494, 4175, 5886, 7533, 8354, 8636]	[1941, 2310, 3494, 4175, 5886, 7533, 8354, 8636]	[1941, 2310, 3494, 4175, 5886, 7533, 8354, 8636]	[2310, 2621, 3494, 4175, 5886, 7533, 8354, 8636]	[1941, 2310, 3494, 4175, 5886, 7533, 8354, 8636]	[1941, 2310, 3494, 4175, 5886, 7533, 8354, 8636]	[1941, 2310, 3494, 4175, 5886, 7533, 8354, 8636]	[2309, 2620, 3493, 4174, 5885, 7532, 8353, 8635]	[1941, 2301, 2310, 3494, 4175, 5886, 7533, 8354, 8636]	[2304, 3494, 4175, 5886, 7533, 8354, 8636]	[2304, 3494, 4175, 5886, 7533, 8354, 8636]	[3321, 3334, 3494, 4175, 5886, 7533, 8354, 8636]	[2284, 2438, 7937, 8312, 9079]	[2312, 3687, 7965, 8340, 9107]	[2285, 7938, 8313, 9080]	[2281, 3607, 7934, 8309, 9076]	[2319, 8347, 9114]	[2296, 8324, 9091]	[2318, 3693, 6583, 7971, 8346, 9113]	[2102, 2312, 6577, 8340, 8574, 9107]	[6415, 7942, 8317]	[2289, 7942, 8317]	[2314, 7967, 9109]	[2314, 6440, 6579, 9109]	[2470, 6581, 7384, 8344, 9111]	[2293, 6498, 6677, 6681, 9088]
GGAG	[997, 3324, 3753, 4312, 4969, 5189, 5413, 5431, 5533, 5870, 6568, 7087, 7090, 7287, 7534, 9060, 9342]	[982, 3460, 4297, 4954, 5174, 5518, 6338, 6553, 6715, 7072, 7075, 7272, 7519]	[967, 3445, 4282, 4939, 5159, 5503, 6538, 6700, 7057, 7257, 7504]	[981, 3308, 3459, 4296, 4953, 5517, 6552, 6714, 7071, 7074, 7271, 7518, 8535]	[981, 2187, 3737, 4296, 4953, 5517, 6552, 6657, 6714, 7071, 7074, 7271, 7518]	[981, 3459, 3737, 4296, 4953, 5173, 5517, 6337, 6552, 6714, 7071, 7074, 7271, 7518]	[3345, 4296, 4953, 5173, 5517, 5854, 6552, 6714, 7071, 7074, 7518, 8535]	[981, 2235, 3308, 3312, 3737, 4296, 4953, 5173, 5517, 6337, 7071, 7271]	[981, 3308, 3356, 3737, 4296, 5173, 6552, 7071, 7074, 7271, 7518]	[3459, 3737, 4296, 4953, 5173, 6536, 6552, 7071, 7074, 7271, 7518, 7914]	[981, 3302, 3308, 3737, 4296, 4954, 5174, 5518, 6383, 6553, 6562, 6715, 7072, 7272, 7519]	[981, 2235, 3308, 3459, 3737, 4296, 4953, 5026, 5173, 5382, 5397, 5415, 5517, 5854, 6552, 7071, 7074, 7104, 7518]	[982, 3315, 3319, 3466, 4960, 5180, 5404, 6559, 6721, 7078, 7081, 7278, 7525]	[982, 3312, 3349, 4300, 4957, 5177, 5521, 6341, 6556, 6718, 7075, 7078, 7522]	[968, 2222, 3295, 3724, 4283, 5160, 5504, 6539, 6701, 7058, 7061, 7505, 7580, 7901]	[1033, 3776, 3789, 4348, 5225, 5569, 6389, 6604, 7323, 7517, 7570, 8942, 9140]	[1958, 2312, 4524, 5973, 5976, 7508, 7511, 7514]	[2487, 2571, 3407, 3699, 3787, 4203, 4498, 4675, 5433, 6587, 6603, 7143, 7229, 7518, 7525, 7908]	[2487, 2571, 3407, 3699, 3787, 4203, 4498, 4675, 5433, 6587, 6603, 7143, 7229, 7518, 7525, 7908]	[2487, 2571, 3407, 3699, 3787, 4203, 4498, 4675, 5433, 6587, 6603, 7143, 7229, 7518, 7525, 7908]	[2487, 2571, 3407, 3699, 3787, 4203, 4498, 4675, 5433, 6587, 6603, 7143, 7229, 7518, 7525, 7908]	[2487, 2571, 3407, 3699, 3787, 4203, 4498, 4675, 5433, 6587, 6603, 7143, 7229, 7518, 7525, 7908]	[2487, 2571, 3407, 3699, 3787, 4203, 4498, 4675, 5433, 6587, 6603, 7143, 7229, 7518, 7525, 7908]	[2571, 3252, 3353, 3407, 3699, 3787, 4203, 4498, 4675, 5433, 6587, 6603, 7143, 7229, 7518, 7525, 7908]	[2571, 3252, 3353, 3407, 3699, 3787, 4203, 4498, 4675, 5433, 6587, 6603, 7143, 7229, 7518, 7525, 7908]	[2571, 3252, 3353, 3407, 3699, 3787, 4203, 4498, 4675, 5433, 6587, 6603, 7143, 7229, 7518, 7525, 7908]	[2487, 2571, 3407, 3699, 3787, 4203, 4498, 4675, 5433, 6587, 6603, 7143, 7229, 7518, 7525, 7908]	[2571, 3252, 3353, 3407, 3699, 3787, 4203, 4498, 4675, 6587, 6603, 7143, 7229, 7518, 7525, 7908]	[2571, 3252, 3353, 3407, 3699, 3787, 4203, 4498, 4675, 6587, 6603, 7143, 7229, 7518, 7525, 7908]	[2571, 3252, 3353, 3407, 3699, 3787, 4203, 4498, 4675, 5433, 6587, 6603, 7143, 7229, 7518, 7525, 7908]	[2486, 2570, 3406, 3698, 3786, 4202, 4497, 4674, 5432, 6586, 6602, 7142, 7228, 7517, 7524, 7907]	[2032, 3407, 3699, 3787, 4203, 4498, 4675, 5433, 6587, 6603, 7143, 7229, 7518, 7525, 7908]	[1032, 3699, 3787, 4203, 4498, 4675, 5433, 6587, 6603, 7143, 7229, 7518, 7525, 7908]	[1032, 3699, 3787, 4203, 4498, 4675, 5433, 6587, 6603, 7143, 7229, 7518, 7525, 7908]	[1032, 2286, 3298, 3363, 3699, 3787, 4203, 4498, 4675, 5433, 6587, 6603, 7143, 7229, 7518, 7525, 7908]	[750, 1949, 2025, 5955, 5958, 7491, 7826, 8670]	[1977, 2053, 2322, 5983, 5986, 6102, 7519, 7854, 8698, 9190]	[2026, 2295, 7492, 7827, 8671]	[2022, 2291, 7472, 7823, 8667]	[2060, 2329, 7861, 8425, 8705, 9197]	[10, 2306, 7838, 8682, 9174]	[2053, 4540, 5947, 6437, 7860, 8704]	[2322, 5986, 7854]	[2024, 4511, 5858, 5918, 7831, 8395, 8675]	[2024, 4511, 5918, 7831, 8675]	[2055, 2324, 4536, 7333, 7521, 7856, 8420, 8700]	[2049, 3434, 4536, 5943, 6662, 7856, 8700]	[6104, 7858]	[4515, 7835]
GGAT	[1138, 7093]	[6223, 6232, 7078, 8811]	[1108, 6208, 7063, 8796]	[7077]	[6222]	[1122, 6222, 7077, 8810]	[4772, 7077, 9180]	[5342, 6222, 6231, 6422, 8810]	[7077]	[1122, 7077]	[8811]	[1122, 2350, 6222, 6422]	[1123, 3928, 6229, 6429]	[2499, 6226, 7081, 7165]	[1109, 1936, 2164, 6209, 7064]	[1174, 7129]	[3898, 4183, 9272]	[2000, 2546]	[2000, 2546]	[2000, 2546]	[2000, 2546]	[2000, 2546]	[2000, 2546]	[1355, 2000, 2546]	[1355, 2000, 2546]	[1355, 2000, 2546]	[2000, 2546]	[1355, 2000, 2546]	[1355, 2000, 2546]	[1355, 2000, 2546]	[1999, 2545]	[2000, 2144, 2546]	[1173]	[1173]	[1173]	[1993, 2236, 2463, 2957, 3880, 9254]	[2491, 3908, 4193, 9282]	[2464, 3881, 4166, 9255]	[2460, 3877, 4162, 6719, 9251]	[2498, 3915, 4200, 9289]	[2475, 4177, 9266]	[4199, 9288]	[2264, 2491, 3908, 9282]	[3885, 4170, 6727]	[3885, 4170, 6392, 9259]	[2493, 3910, 4195, 6265, 9284]	[3910, 4195, 9284]	[21, 2495, 2989, 3912, 4197, 6754, 9286]	[2245, 2966, 3889, 4174, 4259, 9263]
GGCA	[563, 572, 1556, 1563, 2319, 2587, 3825, 4001, 4007, 4193]	[548, 557, 1541, 2304, 2647, 3810, 3986, 3992, 4178, 4271, 4455, 4754, 4769, 4774, 5050]	[533, 542, 1526, 1533, 2289, 2632, 2987, 3795, 3971, 3977, 4163, 4256, 4739, 4754]	[547, 556, 1540, 1547, 2303, 2646, 3809, 3820, 3991, 4177, 4270, 4454, 4753, 4768, 7375, 7380]	[1178, 1506, 1540, 1547, 2303, 3498, 3809, 4177, 4270, 4454, 4762]	[547, 556, 1540, 1547, 2303, 3001, 3809, 3820, 3985, 3991, 4177, 4270, 4454, 4768]	[556, 1540, 1547, 2303, 3001, 3809, 3820, 3991, 4177, 4270, 4454, 4753, 4768, 5049, 7375, 7380]	[547, 556, 1540, 2303, 2646, 3820, 3985, 3991, 4177, 4270, 4454, 4768, 5049, 5856]	[547, 556, 1540, 1547, 2303, 2646, 3001, 3249, 3809, 3820, 3985, 3991, 4177, 4270, 4753, 4768]	[547, 556, 1056, 1436, 1458, 1540, 1547, 2303, 3809, 3985, 3991, 4177, 4454, 4753, 4768]	[1540, 2303, 2646, 3809, 3820, 4177, 4270, 4454, 4754, 4769, 7376]	[1540, 2303, 3692, 3809, 3820, 4177, 4454, 4753, 4762, 4768, 5985, 7375]	[1554, 2310, 2653, 2851, 3008, 3816, 3992, 3998, 4184, 4277, 4461, 4760, 4775, 6841]	[548, 557, 1544, 1551, 2307, 3502, 3813, 3989, 3995, 4181, 4458, 4757, 4772, 7379]	[543, 1423, 1527, 1534, 2290, 2988, 3796, 3972, 3978, 4085, 4164, 4257, 5461, 7587]	[599, 608, 1230, 1592, 1599, 2355, 3053, 3301, 3672, 4043, 4229, 4322, 4506, 4805, 4820, 5858]	[4422, 4531, 5886, 6532, 6959, 9387]	[540, 1591, 1598, 1822, 2757, 4149, 4321, 4564, 5712, 5895, 6400]	[540, 1591, 1598, 1822, 2757, 4149, 4321, 4564, 5712, 5895, 6400]	[540, 1591, 1598, 1822, 2757, 4149, 4321, 4564, 5712, 5895, 6400]	[540, 1591, 1598, 1822, 2757, 4149, 4321, 4564, 5712, 5895, 6400]	[540, 1591, 1598, 1822, 2757, 4149, 4321, 4564, 5712, 5895, 6400]	[540, 1591, 1598, 1822, 2757, 4149, 4321, 4564, 5712, 5895, 6400]	[1591, 1598, 2757, 4149, 4321, 4564, 5712, 5895, 6400]	[1591, 1598, 2757, 4149, 4321, 4564, 5712, 5895, 6400]	[1591, 1598, 2757, 4149, 4321, 4564, 5712, 5895, 6400]	[540, 1591, 1598, 1822, 2757, 4149, 4321, 4564, 5712, 5895, 6400]	[1591, 1598, 2757, 4149, 4321, 4564, 5712, 5895, 6400]	[1591, 1598, 2757, 4149, 4321, 4564, 5712, 5895, 6400]	[1591, 1598, 2757, 4149, 4321, 4564, 5712, 5895, 6400]	[539, 1590, 1597, 1821, 2756, 4148, 4320, 4563, 5711, 5894, 6399]	[1591, 1598, 1822, 2620, 2757, 4149, 4321, 4564, 5712, 5895, 6400]	[598, 607, 1489, 1591, 1598, 2354, 3052, 4149, 4321, 4564, 5712, 5895, 6400]	[598, 607, 1591, 1598, 2354, 4149, 4321, 4564, 5712, 5895, 6400]	[598, 607, 1591, 1598, 2354, 3163, 4149, 4321, 4564, 5712, 5895, 6400]	[1588, 1815, 4044, 4404, 4513, 5903, 6555, 7048, 7059, 9369]	[1616, 2485, 4432, 5385, 5722, 5931, 7076, 7087, 9149, 9397]	[1589, 2675, 4237, 4405, 5904, 7049, 7060, 9370]	[1585, 2671, 4510, 5412, 5605, 5618, 5900, 7045, 7056, 9366]	[1623, 2709, 4439, 5938, 7083, 7094, 9404]	[1600, 4056, 4364, 4416, 5427, 5915, 6526, 6567, 7060, 7071, 9381]	[1616, 4438, 5902, 5937]	[1616, 2702, 4541, 5931, 7076, 7087, 7333, 9397]	[1388, 4409, 5873, 5908, 7053, 7064, 9374]	[1587, 4409, 5699, 5873, 5908, 6355, 7053, 7064]	[1618, 2499, 2704, 4434, 4543, 5933, 6971, 7089, 9399]	[4359, 4434, 4543, 5898, 7078, 7089, 9399]	[1620, 2706, 4436, 4545, 5447, 5640, 5653, 5876, 5935, 7080, 7091]	[2478, 2678, 3317, 4413, 4522, 5424, 5877, 6523]
GGCC	[526, 615, 626, 3181, 3346, 3574, 3578, 8455, 9358]	[511, 600, 611, 3166, 3563, 5361, 8003]	[496, 585, 596, 715, 3316, 3817, 5993, 8266, 8275, 8425]	[510, 599, 610, 3165, 3562, 7386, 7401, 8439]	[516, 599, 610, 3165, 5865, 8439]	[510, 516, 599, 610, 3165, 3562, 5769, 7401, 8439]	[510, 599, 610, 3165, 3562, 8439]	[599, 610, 8439]	[510, 599, 610, 1219, 3165, 3562, 8439]	[510, 599, 610, 1219, 3165, 3330, 3562, 3624, 4422]	[497, 510, 599, 610, 2565, 3165, 3562]	[599, 610, 1505, 1723, 3165, 3620, 4011, 8439]	[511, 600, 611, 1472, 3172, 3569, 5083]	[600, 611, 3169, 3566, 3628, 3835, 8006, 8443]	[586, 597, 2504, 2546, 3313, 3549, 5063, 6830]	[562, 651, 662, 1271, 3217]	[660, 1969, 2138, 3697, 4839, 5369, 7214, 7229, 8531, 8540, 8549, 8556]	[115, 650, 661, 3088, 3226, 4383, 5553, 5814, 7176, 7368, 8776, 9207]	[115, 650, 661, 3088, 3226, 4383, 5553, 5814, 7176, 7368, 8776, 9207]	[115, 650, 661, 3088, 3226, 4383, 5553, 5814, 7176, 7368, 8776, 9207]	[115, 650, 661, 3088, 3226, 4383, 5553, 5814, 7176, 7368, 8776, 9207]	[115, 650, 661, 3088, 3226, 4383, 5553, 5814, 7176, 7368, 8776, 9207]	[115, 650, 661, 3088, 3226, 4383, 5553, 5814, 7176, 7368, 8776, 9207]	[115, 650, 661, 3088, 3226, 4383, 5553, 5814, 7176, 7368, 8776, 9207]	[115, 650, 661, 3088, 3226, 4383, 5553, 5814, 7176, 7368, 8776, 9207]	[115, 650, 661, 3088, 3226, 4383, 5553, 5814, 7176, 7368, 8776, 9207]	[115, 650, 661, 3088, 3226, 4383, 5553, 5814, 7176, 7368, 8776, 9207]	[115, 650, 661, 3088, 3226, 4383, 5553, 5814, 7176, 7368, 8776, 9207]	[115, 650, 661, 3088, 3226, 4383, 5553, 5814, 7176, 7368, 8776, 9207]	[115, 650, 661, 3088, 3226, 4383, 5553, 5814, 7176, 7368, 8776, 9207]	[649, 660, 3087, 3225, 4382, 5552, 5813, 7175, 7367, 8775, 9206]	[115, 650, 661, 1065, 3226, 4383, 5553, 5814, 7176, 7368, 8776, 9207]	[115, 460, 548, 561, 650, 661, 3216, 4383, 5553, 5814, 7176, 7368, 8776, 9207]	[115, 650, 661, 3216, 3381, 4383, 5553, 5814, 7176, 7368, 8776, 9207]	[115, 548, 561, 650, 661, 1270, 3216, 4383, 5553, 5814, 7176, 7368, 8776, 9207]	[651, 3224, 5351, 5812, 8538, 9170]	[679, 1988, 2148, 3252, 3707, 3711, 4840, 7333, 8559, 8566, 9198]	[652, 1961, 2121, 3680, 4813, 8539]	[637, 648, 2127, 3221, 3676, 4809, 5348, 8528, 8535, 9167]	[680, 3259, 3714, 4847, 5386, 8566, 8573, 9205]	[663, 3236, 4824, 7973, 8543, 8550, 9182, 9251]	[133, 679, 3258, 3264, 3713, 4846, 5710, 8565, 8572, 9204]	[2, 133, 679, 2148, 3252, 4840, 5379, 8559, 8566, 9198]	[650, 1763, 2125, 3684, 4817, 7201, 7216, 8543]	[104, 650, 2125, 3235, 4817, 5356, 8536, 8543]	[681, 3254, 3415, 4842, 5381, 8543, 8552, 8561, 8568, 9200]	[675, 2150, 3709, 4472, 4842, 8106, 8561, 8568, 8825]	[137, 683, 1562, 1992, 3256, 3262, 3711, 4844, 5383, 5843, 8563, 8570, 9202]	[660, 1382, 2129, 3233, 4821, 5360, 8540, 8547]
GGCG	[725, 757, 3277, 3514, 3640, 3735, 5795, 6544, 7002, 7583, 7777]	[710, 742, 3357, 3499, 3720, 5780, 6529, 6987, 7102, 7153, 7381, 7762]	[695, 727, 1771, 3610, 3705, 5765, 5942, 6514, 6972, 7087, 7747]	[709, 741, 1356, 3356, 3498, 3719, 5779, 6344, 6528, 6986, 7101, 7320, 7408, 7414, 7567, 7761]	[709, 1356, 3356, 3624, 3719, 5779, 6528, 6986, 7101, 7380, 7761]	[709, 741, 3261, 3498, 3624, 3719, 6528, 6986, 7101, 7152, 7380, 7408, 7567, 7761]	[709, 3356, 3498, 3719, 5779, 6344, 6528, 6986, 7761]	[709, 724, 741, 3261, 3356, 3498, 3624, 3636, 3719, 5779, 6528, 6986, 7101, 7152, 7375, 7567, 7761]	[709, 741, 1458, 2691, 2706, 3498, 3624, 3719, 6528, 6986, 7101, 7567, 7761]	[709, 741, 3261, 3498, 3719, 5779, 5794, 5956, 6986, 7761]	[709, 741, 1785, 3261, 3356, 3624, 3719, 6529, 6987, 7102, 7321, 7568, 7762]	[709, 741, 1458, 3261, 3356, 3719, 6528, 6986, 7320, 7761]	[710, 742, 2563, 3363, 3505, 3631, 3726, 4090, 5906, 6535, 6931, 6993, 7108, 7370, 7768]	[710, 742, 3265, 3360, 5282, 6532, 6990, 7105, 7324]	[3343, 3485, 3611, 3706, 5766, 5831, 5841, 5886, 6973, 7367, 7554, 7748]	[793, 2698, 2743, 2758, 4645, 5951, 6580, 7038, 7372, 7619]	[759, 3324, 3335, 6414, 6421, 7391, 9297]	[16, 760, 792, 1477, 1906, 2742, 2820, 6594, 6885, 6897, 7425, 7429, 8769, 9276, 9313, 9319]	[16, 760, 792, 1477, 1906, 2742, 2820, 6594, 6885, 6897, 7425, 7429, 8769, 9276, 9313, 9319]	[16, 760, 792, 1477, 1906, 2742, 2820, 6594, 6885, 6897, 7425, 7429, 8769, 9276, 9313, 9319]	[16, 760, 792, 1477, 1906, 2742, 2820, 6594, 6885, 6897, 7425, 7429, 8769, 9276, 9313, 9319]	[16, 760, 792, 1477, 1906, 2742, 2820, 6594, 6885, 6897, 7425, 7429, 8769, 9276, 9313, 9319]	[16, 760, 792, 1477, 1906, 2742, 2820, 6594, 6885, 6897, 7425, 7429, 8769, 9276, 9313, 9319]	[16, 760, 792, 1407, 1477, 1906, 6594, 6885, 6897, 7425, 7429, 8769, 9276, 9313, 9319]	[16, 760, 792, 1407, 1477, 1906, 6594, 6885, 6897, 7425, 7429, 8769, 9276, 9313, 9319]	[16, 760, 792, 1407, 1477, 1906, 6594, 6885, 6897, 7425, 7429, 8769, 9276, 9313, 9319]	[16, 760, 792, 1477, 1906, 2742, 2820, 6594, 6885, 6897, 7425, 7429, 8769, 9276, 9313, 9319]	[16, 760, 792, 1407, 1477, 1906, 6594, 6885, 6897, 7425, 7429, 8769, 9276, 9313, 9319]	[16, 760, 792, 1407, 1477, 1906, 6594, 6885, 6897, 7425, 7429, 8769, 9276, 9313, 9319]	[16, 760, 792, 1407, 1477, 1906, 6594, 6885, 6897, 7425, 7429, 8769, 9276, 9313, 9319]	[759, 791, 1476, 1905, 2741, 2819, 6593, 6884, 6896, 7424, 7428, 8768, 9275, 9312, 9318]	[16, 760, 792, 1477, 1902, 2694, 3300, 6594, 6885, 6897, 7425, 7429, 8769, 9276, 9313, 9319]	[16, 760, 775, 792, 2697, 3312, 6594, 6885, 6897, 7425, 7429, 8769, 9276, 9313, 9319]	[16, 760, 792, 3312, 6594, 6885, 6897, 7425, 7429, 8769, 9276, 9313, 9319]	[16, 760, 792, 6594, 6885, 6897, 7425, 7429, 8769, 9276, 9313, 9319]	[1331, 2654, 2669, 3306, 5708, 6396, 9279]	[778, 2697, 5736, 5947, 6424, 7401, 7410]	[751, 3307, 5709, 5920, 6016, 6397, 6942, 7374, 9280]	[747, 2666, 5705, 6393, 6899, 9276]	[779, 2704, 3341, 5743, 6431, 7408, 9314]	[762, 3318, 3329, 5720, 6408, 7385, 9291]	[778, 1854, 2703, 3340, 5742, 6936, 6939, 7407, 8622, 9313]	[778, 2697, 2793, 2809, 3345, 5736, 5881, 9307]	[529, 749, 3311, 5713, 6401, 7378, 8593, 9284]	[404, 749, 1825, 2674, 3311, 5713, 6907, 7378, 8593, 9284]	[780, 3336, 5883, 6426, 6433, 6932, 6935, 7403, 9309]	[429, 774, 2699, 3336, 5738, 6426, 6433, 7403, 7505, 8618, 9309]	[440, 782, 797, 1363, 3338, 3653, 5740, 6428, 6949, 6973, 7337, 9311]	[759, 1340, 1835, 3326, 5717, 5862, 6024, 6405, 7382, 9288]
GGCT	[505, 532, 608, 2353, 3425, 3791, 4027, 4318, 4917, 5142, 5184, 6224, 6859, 8337]	[490, 517, 593, 3410, 3776, 4076, 5077, 5127, 5169, 6209, 6844, 8322]	[502, 578, 2796, 3395, 3530, 3761, 3997, 5112, 5154, 5755, 6194, 6829, 8307]	[489, 516, 592, 2204, 3409, 3775, 4011, 4302, 5076, 5126, 6208, 6843, 8321]	[2337, 2997, 3775, 4011, 5126, 5799, 6208, 6843, 8321]	[3409, 3544, 3775, 4011, 4302, 5126, 5168, 5489, 6208, 6843, 8321]	[489, 516, 592, 3409, 3775, 4011, 5126, 5168, 6208, 6843, 8321]	[516, 3409, 3544, 3775, 4011, 4302, 5168, 6843, 8321]	[489, 516, 592, 2080, 2337, 3409, 3544, 3775, 4011, 5076, 5126, 5168, 6843, 8321, 9176]	[489, 516, 592, 3409, 3544, 3775, 4302, 5126, 5168, 5226, 6208, 8321, 9176]	[516, 3096, 3330, 3409, 3544, 3775, 3831, 4011, 5127, 5169, 5800, 6209, 6844, 8322]	[489, 516, 592, 3544, 4075, 4302, 5076, 5126, 5168, 6208, 6843, 8321]	[490, 517, 593, 2087, 2817, 3408, 3416, 3551, 4018, 5175, 6850, 8328]	[490, 517, 593, 2521, 3548, 3779, 5080, 5130, 5773, 5803, 6847, 8325]	[503, 3531, 3762, 3998, 4289, 5113, 5155, 6195, 8308]	[568, 3148, 3461, 4354, 4953, 5220, 5541, 5851, 6260, 8373, 9217, 9228]	[566, 3242, 3713, 4152, 4275, 4499, 5123, 5203]	[567, 643, 1527, 1645, 3667, 7050, 9108, 9571]	[567, 643, 1527, 1645, 3667, 7050, 9108, 9571]	[567, 643, 1527, 1645, 3667, 7050, 9108, 9571]	[567, 643, 1527, 1645, 3667, 7050, 9108, 9571]	[567, 643, 1527, 1645, 3667, 7050, 9108, 9571]	[567, 643, 1527, 1645, 3667, 7050, 9108, 9571]	[567, 643, 3018, 3246, 3667, 7050, 9108, 9571]	[567, 643, 3018, 3246, 3667, 7050, 9108, 9571]	[567, 643, 3018, 3246, 3667, 7050, 9108, 9571]	[567, 643, 1527, 1645, 3667, 7050, 9108, 9571]	[567, 643, 3018, 3246, 3667, 7050, 9108, 9571]	[567, 643, 3018, 3246, 3667, 7050, 9108, 9571]	[567, 643, 3018, 3246, 3667, 7050, 9108, 9571]	[566, 642, 1526, 1644, 3666, 7049, 9107, 9570]	[567, 643, 1649, 3246, 3667, 7050, 9108, 9571]	[567, 643, 2388, 3667, 7050, 9108, 9571]	[567, 643, 2388, 3667, 7050, 9108, 9571]	[567, 2388, 2616, 3667, 7050, 9108, 9571]	[557, 1693, 4134, 4361, 4442, 5844, 5849, 8522]	[585, 1721, 4162, 4470, 4509, 5213, 5872, 6996]	[1694, 3225, 4125, 4135, 4353, 4482, 5186, 8523]	[554, 1528, 1690, 1734, 2640, 4131, 4349, 4358, 5182]	[586, 1728, 2155, 2678, 4387, 4396, 5220]	[569, 1546, 1705, 4136, 4146, 4373, 4493, 5197]	[1721, 2154, 4168, 4476, 4515, 5219]	[585, 1549, 1721, 2671, 4162, 4509, 5872]	[556, 4139, 4357, 4486, 5190, 8527]	[1692, 4139, 4486, 4965, 8809]	[587, 4164, 4511, 5537]	[581, 3254, 4164, 4511, 5874, 8543]	[629, 635, 1725, 4166, 4384, 4393, 4474, 4513, 5217]	[566, 1702, 4143, 5194]
GGGA	[996, 3323, 3327, 3752, 4416, 6030, 6237, 6316, 6352, 6476, 7480]	[981, 3346, 3737, 5382, 5636, 6222, 6301, 6337, 7467]	[966, 3721, 4386, 4403, 6207, 6286, 6322, 6446, 7452]	[980, 1438, 3307, 3735, 6300, 7466, 7475]	[980, 1455, 1689, 3736, 6012, 6221, 6300, 6336, 7466, 7475]	[466, 980, 3736, 6012, 6221, 6336, 7466]	[980, 1436, 3735, 5027, 6012, 6300, 7466, 7475]	[980, 1436, 3307, 3311, 3736, 4400, 6221, 6300, 6336, 7464]	[980, 3307, 3311, 3736, 5027, 6221, 6336, 6460, 7466]	[980, 2569, 3736, 6221, 6300, 6336, 6460, 7466]	[980, 3307, 3311, 3736, 5382, 6013, 6301, 7467]	[3307, 3311, 3736, 6221, 6300, 6336, 7464]	[981, 3314, 3353, 3743, 5363, 6019, 6228, 6307, 7473, 7482]	[981, 3311, 3315, 3739, 5360, 6225, 6304, 6340, 7470]	[453, 967, 3294, 3723, 5999, 6208, 6287, 6323, 7453]	[1032, 3775, 3788, 6273, 6388, 7516, 7525, 9139]	[620, 3897, 4523, 5972, 6404, 9179]	[621, 1085, 3776, 3786, 4445, 4468, 4497, 5775, 5992, 6057]	[621, 1085, 3776, 3786, 4445, 4468, 4497, 5775, 5992, 6057]	[621, 1085, 3776, 3786, 4445, 4468, 4497, 5775, 5992, 6057]	[621, 1085, 3776, 3786, 4445, 4468, 4497, 5775, 5992, 6057]	[621, 1085, 3776, 3786, 4445, 4468, 4497, 5775, 5992, 6057]	[621, 1085, 3776, 3786, 4445, 4468, 4497, 5775, 5992, 6057]	[621, 1085, 3776, 3786, 4445, 4468, 4497, 5775, 5992, 6057]	[621, 1085, 3776, 3786, 4445, 4468, 4497, 5775, 5992, 6057]	[621, 1085, 3776, 3786, 4445, 4468, 4497, 5775, 5992, 6057]	[621, 1085, 3776, 3786, 4445, 4468, 4497, 5775, 5992, 6057]	[621, 1085, 3776, 3786, 4445, 4468, 4497, 5775, 5992, 6057]	[621, 1085, 3776, 3786, 4445, 4468, 4497, 5775, 5992, 6057]	[621, 1085, 3776, 3786, 4445, 4468, 4497, 5775, 5992, 6057]	[620, 1084, 3775, 3785, 4444, 4467, 4496, 5774, 5991, 6056]	[621, 1085, 1887, 3388, 3776, 3786, 4445, 4468, 4497, 5775, 5992, 6057]	[838, 1031, 1037, 3776, 3786, 4445, 4468, 4497, 5775, 5992, 6057]	[1031, 1036, 3357, 3776, 3786, 4445, 4468, 4497, 5775, 5992, 6057]	[1031, 3776, 3786, 4445, 4468, 4497, 5775, 5992, 6057]	[3403, 3879, 5954, 6386, 8740, 9161]	[2977, 3907, 5982, 6101, 6414, 8768, 9189]	[2950, 3880, 5955, 6066, 8741]	[2946, 3876, 5951, 9158]	[2984, 3914, 5989, 6100, 6421, 9196]	[2070, 2961, 3891, 5966, 6398, 9173]	[2983, 3912, 4539, 5993, 6420, 6908, 9195]	[2977, 3907, 5985, 6414, 8768]	[2954, 3884, 4510, 5959, 5964, 6070, 6391, 9166]	[3884, 4510, 5089, 5964, 6391]	[3909, 4535, 5984, 6416, 9191]	[2979, 3909, 5989, 6661, 6904, 9191]	[539, 1762, 2090, 3911, 5991, 7522, 8772, 9193]	[2958, 3888, 4265, 4514, 5093, 5963, 6395, 9170]
GGGC	[192, 520, 525, 531, 571, 739, 3180, 3190, 3790, 3824, 3835, 5091, 6022, 6505, 6543, 7167, 8153]	[177, 505, 510, 516, 556, 724, 3165, 3175, 3283, 3775, 4768, 5147, 6007, 6490, 6528, 7152, 8138]	[162, 495, 501, 541, 709, 1491, 3150, 3760, 3794, 3805, 5992, 6475, 6513, 7137]	[176, 504, 509, 515, 555, 723, 3164, 3282, 3432, 3774, 3808, 4752, 4767, 6006, 6489, 8106]	[176, 504, 515, 555, 723, 3164, 3774, 3808, 3819, 4149, 5847, 6006, 8106, 8137]	[176, 509, 515, 555, 723, 1457, 3164, 3774, 3808, 3819, 6006, 6527, 7151]	[176, 504, 509, 515, 555, 2625, 3282, 3774, 3808, 3819, 4767, 6006, 6527, 7136, 7151]	[176, 504, 515, 555, 723, 3282, 3774, 3819, 5847, 6006, 7151, 8106, 8137]	[176, 504, 509, 515, 555, 723, 2006, 2625, 3164, 3282, 3774, 3808, 3819, 4512, 4767, 5075, 6006, 6527]	[176, 504, 509, 515, 555, 723, 1435, 1457, 3164, 3774, 3808, 3819, 5075, 6006, 6489, 7151]	[176, 504, 509, 515, 723, 3164, 3282, 3774, 4753, 4768, 5076, 6007, 6528]	[176, 504, 515, 555, 723, 1435, 1504, 3808, 3819, 6006, 6527, 7151, 7566, 8137]	[177, 505, 510, 516, 527, 556, 3171, 3815, 3826, 5082, 5153, 6013, 6534, 8144]	[176, 505, 516, 556, 724, 3168, 3778, 3812, 3823, 6010, 6531, 7155]	[163, 491, 502, 542, 3761, 3795, 3806, 5062, 5834, 7138, 7586]	[228, 556, 561, 567, 607, 3216, 3826, 4819, 5017, 5127, 6058, 6541, 7203]	[226, 605, 805, 1907, 3360, 3885, 4274, 4589, 4838, 5885, 6083, 6413, 8093, 8635]	[227, 297, 555, 566, 3838, 3858, 4563, 5846, 5910, 7175, 7424, 7599, 8775, 9161]	[227, 297, 555, 566, 3838, 3858, 4563, 5846, 5910, 7175, 7424, 7599, 8775, 9161]	[227, 297, 555, 566, 3838, 3858, 4563, 5846, 5910, 7175, 7424, 7599, 8775, 9161]	[227, 297, 555, 566, 3838, 3858, 4563, 5846, 5910, 7175, 7424, 7599, 8775, 9161]	[227, 297, 555, 566, 3838, 3858, 4563, 5846, 5910, 7175, 7424, 7599, 8775, 9161]	[227, 297, 555, 566, 3838, 3858, 4563, 5846, 5910, 7175, 7424, 7599, 8775, 9161]	[227, 297, 555, 566, 1740, 3357, 3838, 3858, 4563, 5846, 5910, 7175, 7424, 7599, 8775, 9161]	[227, 297, 555, 566, 1740, 3357, 3838, 3858, 4563, 5846, 5910, 7175, 7424, 7599, 8775, 9161]	[227, 297, 555, 566, 1740, 3357, 3838, 3858, 4563, 5846, 5910, 7175, 7424, 7599, 8775, 9161]	[227, 297, 555, 566, 3838, 3858, 4563, 5846, 5910, 7175, 7424, 7599, 8775, 9161]	[227, 297, 555, 566, 1740, 3357, 3838, 3858, 4563, 5846, 5910, 7175, 7424, 7599, 8775, 9161]	[227, 297, 555, 566, 1740, 3357, 3838, 3858, 4563, 5846, 5910, 7175, 7424, 7599, 8775, 9161]	[227, 297, 555, 566, 1740, 3357, 3838, 3858, 4563, 5846, 5910, 7175, 7424, 7599, 8775, 9161]	[226, 554, 565, 3837, 3857, 4562, 5845, 5909, 7174, 7423, 7598, 8774, 9160]	[227, 297, 555, 566, 606, 1434, 1740, 1901, 2693, 3838, 3858, 4563, 5846, 5910, 7175, 7424, 7599, 8775, 9161]	[227, 297, 555, 560, 566, 606, 1488, 3215, 3838, 3858, 4563, 5846, 5910, 7175, 7424, 7599, 8775, 9161]	[227, 297, 555, 566, 606, 774, 1539, 2676, 3215, 3838, 3858, 4563, 5846, 5910, 7175, 7424, 7599, 8775, 9161]	[227, 297, 555, 560, 566, 606, 774, 1515, 3838, 3858, 4563, 5846, 5910, 7175, 7424, 7599, 8775, 9161]	[168, 217, 556, 596, 796, 1160, 1378, 1388, 1544, 3867, 6360, 6395, 7058]	[245, 584, 624, 824, 1406, 1416, 2792, 3895, 6042, 6388, 6423, 7086]	[218, 557, 597, 765, 797, 1379, 1389, 1545, 1899, 2765, 3868, 6015, 6396, 7059, 8076]	[214, 553, 593, 793, 1157, 1375, 1527, 3864, 4817, 6011, 6357, 6392, 7055, 8072]	[246, 585, 625, 825, 1413, 1423, 3902, 5240, 6395, 6430, 7093, 8110, 8652]	[229, 568, 608, 776, 808, 1390, 1400, 1436, 2776, 3354, 4832, 6407, 7070, 8087, 8629]	[245, 584, 624, 824, 1188, 1406, 1416, 2798, 3376, 3901, 5901, 6100, 6692]	[245, 584, 792, 824, 1452, 1926, 2792, 3370, 5233, 7086, 8103, 8558, 8645]	[216, 555, 595, 795, 3347, 3872, 4816, 7063, 9117]	[216, 403, 555, 595, 602, 795, 1377, 1387, 2769, 3347, 5872, 7063]	[247, 586, 626, 826, 1408, 1418, 2794, 3372, 3440, 6044, 6425, 7088, 8105]	[241, 428, 580, 620, 1402, 1412, 2794, 3897, 5897, 6425, 7088, 8647]	[249, 628, 1192, 1420, 3642, 3899, 4512, 6392, 7090, 8107]	[226, 605, 805, 1387, 1397, 2773, 3876, 4820, 6404, 6558, 7313, 8626]
GGGG	[423, 624, 1351, 1352, 1705, 1710, 1890, 1997, 1998, 3738, 3750, 3751, 4415, 6029, 6078, 6879, 6880, 7489, 7490, 8348, 8349, 8612]	[408, 609, 1336, 1337, 1690, 1982, 1983, 3723, 3735, 3736, 6063, 6336, 6864, 6865, 7465, 7466, 7474, 7475, 8333, 8334]	[393, 594, 1321, 1322, 1675, 1967, 1968, 2874, 3708, 3720, 4385, 6048, 6849, 6850, 7450, 7451, 7459, 7460, 8318, 8319, 8582]	[407, 608, 1335, 1336, 1437, 1689, 1981, 1982, 3345, 3722, 3734, 4445, 4751, 6062, 6863, 6864, 7464, 7465, 8332, 8333, 9086]	[608, 1335, 1336, 1981, 1982, 3734, 3735, 5854, 6062, 6863, 6864, 7464, 7465, 8332, 8333, 8596]	[407, 608, 1335, 1336, 1689, 1981, 1982, 3722, 3734, 3735, 4766, 6062, 6335, 6863, 6864, 7464, 7465, 7473, 7474, 8332, 8333, 8596]	[407, 608, 1335, 1336, 1689, 1981, 1982, 3734, 6062, 6863, 6864, 7464, 7465]	[407, 608, 1335, 1336, 1689, 1981, 1982, 3722, 3734, 3735, 4399, 5854, 6062, 7473, 7474, 8332, 8333, 8596]	[407, 608, 1335, 1336, 1452, 1689, 1981, 1982, 3722, 3734, 3735, 6013, 6062, 6335, 7464, 7465, 7473, 7474, 8332, 8333, 8596]	[407, 608, 1335, 1336, 1452, 1689, 1981, 1982, 3722, 3734, 3735, 6062, 6863, 6864, 7464, 7465, 7473, 7474, 8332, 8333, 8596]	[407, 608, 1335, 1336, 1689, 1981, 1982, 3722, 3734, 3735, 4752, 6063, 6337, 6338, 6864, 6865, 7465, 7466, 8597]	[407, 608, 1335, 1336, 1452, 1689, 1981, 1982, 2743, 2744, 3722, 3734, 3735, 4435, 6013, 6062, 6335, 6863, 6864, 7474, 8332, 8333, 8596]	[408, 609, 1337, 1696, 1988, 1989, 3352, 3729, 3741, 3742, 6069, 6344, 7471, 7472, 8339, 8340]	[408, 609, 1337, 1693, 1985, 1986, 3726, 3738, 6066, 7468, 7469, 7477, 7478, 8336, 8337, 8600]	[394, 595, 1322, 1323, 1681, 1968, 1969, 3332, 3721, 3722, 4753, 6049, 6850, 6851, 7451, 7452, 7460, 7461, 8583]	[459, 660, 1387, 1388, 1741, 1746, 4818, 6114, 6915, 6916, 8384, 8385, 8648]	[658, 1739, 1744, 3884, 4272, 4273, 4588, 4828, 6090]	[659, 2939, 3775, 3785, 3825, 4125, 7575, 7576, 7577, 7578, 9130]	[659, 2939, 3775, 3785, 3825, 4125, 7575, 7576, 7577, 7578, 9130]	[659, 2939, 3775, 3785, 3825, 4125, 7575, 7576, 7577, 7578, 9130]	[659, 2939, 3775, 3785, 3825, 4125, 7575, 7576, 7577, 7578, 9130]	[659, 2939, 3775, 3785, 3825, 4125, 7575, 7576, 7577, 7578, 9130]	[659, 2939, 3775, 3785, 3825, 4125, 7575, 7576, 7577, 7578, 9130]	[659, 2939, 3775, 3785, 3825, 4125, 7575, 7576, 7577, 7578, 9130]	[659, 2939, 3775, 3785, 3825, 4125, 7575, 7576, 7577, 7578, 9130]	[659, 2939, 3775, 3785, 3825, 4125, 7575, 7576, 7577, 7578, 9130]	[659, 2939, 3775, 3785, 3825, 4125, 7575, 7576, 7577, 7578, 9130]	[659, 2939, 3775, 3785, 3825, 4125, 7575, 7576, 7577, 7578, 9130]	[659, 2939, 3775, 3785, 3825, 4125, 7575, 7576, 7577, 7578, 9130]	[659, 2939, 3775, 3785, 3825, 4125, 7575, 7576, 7577, 7578, 9130]	[658, 2938, 3774, 3784, 3824, 4124, 7574, 7575, 7576, 7577, 9129]	[659, 2449, 3775, 3785, 3825, 4125, 7575, 7576, 7577, 7578, 9130]	[458, 659, 1386, 1387, 1487, 1740, 2032, 2033, 3775, 3785, 3825, 4125, 7575, 7576, 7577, 7578, 9130]	[458, 659, 1386, 1387, 1740, 2032, 2033, 3775, 3785, 3825, 4125, 7575, 7576, 7577, 7578, 9130]	[458, 659, 1386, 1387, 1740, 2032, 2033, 3775, 3785, 3825, 4125, 7575, 7576, 7577, 7578, 9130]	[649, 1377, 1735, 3866, 4254, 4255, 6072]	[677, 1405, 1758, 2080, 2081, 2082, 3894, 4282, 4283]	[650, 1378, 2050, 2051, 3867, 4255, 4256, 6073]	[646, 1374, 1727, 2046, 2047, 3863, 4251, 4252, 8403, 8404]	[678, 1412, 2179, 3604, 3901, 4289, 4290, 7525]	[661, 1389, 1742, 1747, 2037, 2038, 2061, 2062, 4034, 4266, 4267]	[677, 1405, 4056, 4288, 4289, 5988, 5989, 5990, 5991, 5992, 6099, 6106, 8440, 8441]	[677, 1405, 1758, 4282, 4283, 5982, 5983, 5984]	[648, 1729, 1734, 3871, 4259, 4260, 5963]	[648, 1376, 1386, 1729, 1734, 3871, 5959, 5960, 5961, 5962, 5963, 6077, 6399]	[679, 1407, 1760, 2079, 2080, 2174, 4284, 4285, 5840, 6102]	[673, 1401, 1754, 3896, 4052, 4284, 4285, 5984, 5985, 5986, 5987, 5988, 6102, 8436, 8437]	[480, 681, 1575, 1767, 2087, 2088, 2089, 3898, 4286, 4287, 5986, 5987, 5988, 5989, 5990, 7505]	[658, 1386, 1739, 1744, 2034, 2058, 2059, 3875, 4031, 4263, 4264, 4579, 6081]
GGGT	[542, 661, 1020, 2766, 5283, 8700, 9039]	[527, 646, 1691, 5729, 5848, 8685, 9024]	[490, 512, 631, 1676, 4060, 4913, 5253, 8670, 9009]	[526, 645, 1004, 1690, 5847, 8684]	[645, 1437, 1460, 3282, 4075, 5267, 8684, 9023]	[504, 526, 645, 1230, 1690, 5728, 8684, 9023]	[526, 645, 1690, 2006, 5146, 8190, 8684]	[526, 645, 1690, 3570, 4927, 5267, 8684, 9023]	[526, 645, 1690, 2760, 4075, 5267, 5847, 8684]	[526, 645, 1690, 4075, 4927, 5267, 8684, 9023]	[526, 645, 1004, 1690, 4928, 6329, 8191, 8685]	[645, 1004, 1230, 1690, 3774, 5267, 8684, 9023]	[646, 1697, 2013, 3289, 4082, 5274, 6335, 8691]	[527, 646, 1694, 4931, 5271, 5851, 8688]	[632, 948, 991, 3269, 5254, 8671]	[578, 697, 775, 5029, 5319, 7277, 8736, 9075]	[177, 576, 695, 723, 1433, 1986, 2264, 2496, 2798, 4844, 5344, 5414, 5805, 5809, 8283]	[577, 606, 696, 1055, 1281, 2450, 2676, 4126, 4396, 6379, 6387, 8298]	[577, 606, 696, 1055, 1281, 2450, 2676, 4126, 4396, 6379, 6387, 8298]	[577, 606, 696, 1055, 1281, 2450, 2676, 4126, 4396, 6379, 6387, 8298]	[577, 606, 696, 1055, 1281, 2450, 2676, 4126, 4396, 6379, 6387, 8298]	[577, 606, 696, 1055, 1281, 2450, 2676, 4126, 4396, 6379, 6387, 8298]	[577, 606, 696, 1055, 1281, 2450, 2676, 4126, 4396, 6379, 6387, 8298]	[577, 606, 696, 1055, 2676, 4126, 4396, 6379, 6387, 8298]	[577, 606, 696, 1055, 2676, 4126, 4396, 6379, 6387, 8298]	[577, 606, 696, 1055, 2676, 4126, 4396, 6379, 6387, 8298]	[577, 606, 696, 1055, 1281, 2450, 2676, 4126, 4396, 6379, 6387, 8298]	[577, 606, 696, 1055, 2676, 4126, 4396, 6379, 6387, 8298]	[577, 606, 696, 1055, 2676, 4126, 4396, 6379, 6387, 8298]	[577, 606, 696, 1055, 2676, 4126, 4396, 6379, 6387, 8298]	[177, 576, 605, 695, 1054, 1280, 2449, 2675, 4125, 4395, 6378, 6386, 8297]	[577, 696, 1281, 2057, 2450, 2676, 4126, 4396, 6379, 6387, 8298]	[577, 696, 1741, 4126, 4396, 6379, 6387, 8298]	[577, 696, 1741, 4126, 4396, 6379, 6387, 8298]	[577, 696, 1741, 2918, 4126, 4396, 6379, 6387, 8298]	[567, 603, 686, 1424, 1635, 5326, 5396, 5787, 5791, 5867, 5879, 8265]	[196, 595, 631, 714, 1452, 1663, 4284, 5354, 5424, 5815, 5819, 5895, 7575, 8293]	[169, 568, 687, 1512, 1636, 5327, 5397, 5788, 5792, 5868, 8266]	[165, 564, 600, 683, 1518, 1632, 2243, 4983, 5323, 5393, 5788, 5864, 5876, 8262]	[197, 596, 632, 715, 1195, 1670, 2281, 2517, 5361, 5431, 5822, 5826, 5902]	[180, 579, 615, 726, 1172, 2258, 5338, 5799, 5803, 5879, 8277]	[196, 595, 631, 714, 1452, 2512, 5360, 5430, 5825, 8299]	[196, 595, 624, 631, 714, 5424, 5815, 5819, 5895, 8293]	[167, 566, 602, 685, 1159, 1423, 1634, 2483, 5401, 5792, 5796, 6365]	[167, 566, 685, 1159, 1423, 2483, 2785, 3838, 5331, 5401, 5796, 8270]	[198, 597, 633, 716, 1190, 1454, 1665, 5016, 5356, 5426, 5817, 5821, 5897]	[192, 591, 627, 710, 1448, 1659, 2276, 2508, 2810, 2839, 5356, 5426, 5817, 5821, 8295, 9100]	[665, 1456, 1667, 2278, 2510, 5358, 5428, 5819, 5823, 5899, 8297]	[177, 576, 612, 695, 723, 1433, 1644, 2487, 4580, 5335, 8189]
GGTA	[662, 1787, 4047, 4778, 6685, 7234, 8429, 9307]	[647, 7219, 8414, 9286, 9292]	[632, 1757, 6655, 7204, 8671, 9277]	[646, 1771, 4031, 4762, 5046, 9291]	[646, 885, 1771, 4031, 4753, 5046, 8413, 8685, 9291]	[646, 4031, 5046, 8413, 9291]	[646, 1771, 4031, 4762, 8413]	[646, 4031, 4753, 6669, 8413]	[646, 1771, 4762, 5046, 8413, 9291]	[646, 1771, 2398, 4031, 6669, 8413, 9291]	[646, 1771, 4031, 4763, 7219, 9292]	[646, 1771, 4031, 5046, 8685, 9291]	[647, 886, 1179, 4038, 6676]	[647, 4035, 4274, 5050]	[534, 633, 872, 4018, 4749, 5033, 8400, 9278]	[698, 1823, 4083, 9343]	[696, 2655, 2692, 3189, 4494, 4845, 8763, 8776, 9377]	[697, 743, 2666, 8208]	[697, 743, 2666, 8208]	[697, 743, 2666, 8208]	[697, 743, 2666, 8208]	[697, 743, 2666, 8208]	[697, 743, 2666, 8208]	[697, 743, 2666, 8208]	[697, 743, 2666, 8208]	[697, 743, 2666, 8208]	[697, 743, 2666, 8208]	[697, 743, 2666, 8208]	[697, 743, 2666, 8208]	[697, 743, 2666, 8208]	[696, 742, 2665, 8207]	[697, 2666, 8208]	[697, 8208]	[697, 1822, 8208]	[697, 1822, 3130, 8208]	[2674, 2952, 4019, 4476, 4827, 4836, 5868, 6083, 8758]	[715, 1348, 2675, 2702, 4504, 4864, 5337, 6542, 8613, 8786]	[688, 1321, 2638, 2648, 4477, 4828, 4837, 5416, 6515, 8759]	[684, 1317, 2634, 2644, 4041, 4473, 4824, 4833, 5865, 6511, 8755, 9356]	[2682, 4271, 4511, 4862, 4871, 5971, 8793, 9394]	[580, 699, 1332, 2649, 2659, 2686, 3183, 4488, 4839, 4848, 5880, 7936, 8770, 9371]	[715, 2671, 4510, 4861, 8792]	[715, 1348, 2502, 2665, 2675, 4504, 4864, 8786, 9387]	[686, 2642, 2652, 2679, 4241, 4481, 4832, 8756, 8763]	[686, 2007, 4049, 4241, 4481, 4832, 8326, 8763]	[717, 1350, 2667, 2677, 3588, 4857, 4866, 8078, 8788, 9236, 9389]	[711, 1099, 1905, 2667, 2677, 2704, 4266, 4506, 4857, 8788, 9421]	[719, 2669, 2984, 3203, 4508, 4859, 4868, 8790, 9391]	[696, 3302, 4053, 4245, 4485, 4836, 4845, 6092, 8767]
GGTC	[285, 772, 2650, 2777, 3250, 3921, 4687, 5266, 6736, 7512, 8161]	[270, 2635, 2762, 3235, 3906, 5251, 6721, 7497, 8146]	[255, 2620, 2747, 4267, 4657, 5236, 6706, 6852, 7482, 8321]	[269, 2634, 3069, 3234, 3450, 3462, 3905, 4671, 5250, 6720, 7496, 8145]	[269, 2751, 3562, 3905, 5250, 5283, 5964, 6720, 6753, 7496, 8145]	[269, 632, 756, 1231, 2634, 2751, 2761, 3905, 4281, 5964, 6720, 7496, 8335]	[269, 3069, 3234, 5250, 6720, 6753, 7496, 8145]	[269, 2634, 2761, 3905, 5283, 5964, 7496]	[269, 2761, 3234, 5964, 6720, 7496, 8145, 8335, 9248]	[269, 2405, 2761, 3905, 4671, 5250, 6720, 7496, 8145, 8335]	[269, 2634, 2761, 3905, 4346, 5251, 6721, 7497, 8146]	[269, 2634, 3905, 5964, 6720, 7496, 8145]	[270, 736, 2412, 3241, 3457, 3469, 3912, 4353, 5257, 5290, 5971, 6727, 7503, 8152]	[270, 2638, 2929, 3909, 5254, 5332, 5968, 6724, 6757, 7500, 8149, 8339]	[256, 1218, 1702, 2392, 2621, 2748, 3083, 3892, 5237, 5951, 6707, 7483]	[321, 787, 2686, 5302, 5335, 6016, 6772, 6805, 7548, 8197]	[319, 559, 1238, 1773, 2739, 5415, 6474]	[320, 1449, 2137, 2244, 2456, 3622, 4359, 5301, 5319, 7447, 7607, 8955]	[320, 1449, 2137, 2244, 2456, 3622, 4359, 5301, 5319, 7447, 7607, 8955]	[320, 1449, 2137, 2244, 2456, 3622, 4359, 5301, 5319, 7447, 7607, 8955]	[320, 1449, 2137, 2244, 2456, 3622, 4359, 5301, 5319, 7447, 7607, 8955]	[320, 1449, 2137, 2244, 2456, 3622, 4359, 5301, 5319, 7447, 7607, 8955]	[320, 1449, 2137, 2244, 2456, 3622, 4359, 5301, 5319, 7447, 7607, 8955]	[320, 2137, 2244, 3622, 4359, 5301, 5319, 7447, 7607, 8955]	[320, 2137, 2244, 3622, 4359, 5301, 5319, 7447, 7607, 8955]	[320, 2137, 2244, 3622, 4359, 5301, 5319, 7447, 7607, 8955]	[320, 1449, 2137, 2244, 2456, 3622, 4359, 5301, 5319, 7447, 7607, 8955]	[320, 2137, 2244, 3622, 4359, 5301, 5319, 7447, 7607, 8955]	[320, 2137, 2244, 3622, 4359, 5301, 5319, 7447, 7607, 8955]	[320, 2137, 2244, 3622, 4359, 5301, 5319, 7447, 7607, 8955]	[319, 1448, 2136, 2243, 2455, 3621, 4358, 5300, 5318, 7446, 7606, 8954]	[320, 1449, 2137, 2244, 2456, 3622, 4359, 5301, 5319, 7447, 7607, 8955]	[320, 786, 807, 3622, 4359, 5301, 5319, 7447, 7607, 8955]	[320, 807, 1747, 2812, 3120, 3622, 4359, 5301, 5319, 7447, 7607, 8955]	[320, 2685, 2812, 3285, 3622, 4359, 5301, 5319, 7447, 7607, 8955]	[310, 1229, 2721, 2810, 3724, 5397, 5885, 6456]	[338, 578, 1257, 2749, 5370, 5425, 5913, 6484]	[311, 551, 1230, 2722, 5343, 5398, 5677]	[307, 547, 2718, 3290, 5394, 5841, 5882, 6453]	[339, 579, 2756, 5377, 5432, 5920, 6491]	[4, 322, 562, 1466, 3305, 5688, 6468]	[338, 578, 701, 1257, 1467, 1482, 2755, 5431, 5919, 9280]	[338, 578, 1257, 2749, 5425, 5913, 6484]	[309, 549, 2726, 5402]	[309, 549, 672, 1228, 1438, 1453, 2726, 5402, 5890]	[340, 580, 2751, 5372, 5427, 6486]	[334, 574, 697, 1057, 1253, 1463, 2751, 4370, 5427, 6486]	[342, 829, 1261, 2753, 5429, 6098]	[319, 1238, 1448, 1463, 2730, 2819, 3164, 3243, 5894, 6465]
GGTG	[121, 383, 1707, 1807, 3369, 5284, 5551, 5842, 7231, 7242, 8701, 8999]	[105, 368, 1459, 1792, 5536, 5730, 5827, 5863, 5905, 6661, 7216, 8379, 8686, 8984]	[91, 353, 1677, 1777, 3339, 5254, 5812, 5848, 7201, 7212]	[105, 367, 1791, 5535, 5826, 5862, 7215, 8685, 8983]	[105, 367, 1791, 1803, 3192, 4131, 5535, 5826, 5862, 7215, 7218, 7226, 8983]	[105, 367, 1791, 5535, 5729, 5862, 6660, 8685, 8983]	[105, 367, 4380, 5535, 7215, 8685, 8983]	[105, 367, 1691, 5535, 5826, 5862, 7215, 7226, 8378, 8685, 8983]	[105, 367, 1791, 5535, 5826, 6660, 7215, 7226, 8685, 8983]	[105, 367, 1691, 1791, 1803, 3353, 5268, 5535, 5826, 5862, 5904, 7226, 8685, 8983]	[105, 367, 5827, 5863, 7216, 8686, 8984]	[105, 364, 367, 1005, 1691, 1791, 5826, 6660, 7215, 7218, 7226, 8983]	[105, 368, 1436, 1798, 5275, 5786, 5833, 7233, 8692, 8990]	[105, 368, 1795, 5272, 5539, 5830, 5866, 7219, 7230, 8689, 8987]	[92, 354, 1778, 3179, 3455, 5255, 5813, 5849, 7202, 8672, 8970]	[157, 419, 2798, 3405, 4247, 5587, 6712, 7267, 7270, 7278, 8737, 9035]	[155, 417, 1880, 1993, 2152, 2249, 2492, 2896, 6033, 6641, 6746, 7303, 7323, 8066]	[156, 1049, 1056, 1062, 1074, 1881, 2058, 2681, 2778, 2861, 4635, 5841, 5877, 6015, 6388, 6711, 8082]	[156, 1049, 1056, 1062, 1074, 1881, 2058, 2681, 2778, 2861, 4635, 5841, 5877, 6015, 6388, 6711, 8082]	[156, 1049, 1056, 1062, 1074, 1881, 2058, 2681, 2778, 2861, 4635, 5841, 5877, 6015, 6388, 6711, 8082]	[156, 1049, 1056, 1062, 1074, 1881, 2058, 2681, 2778, 2861, 4635, 5841, 5877, 6015, 6388, 6711, 8082]	[156, 1049, 1056, 1062, 1074, 1881, 2058, 2681, 2778, 2861, 4635, 5841, 5877, 6015, 6388, 6711, 8082]	[156, 1049, 1056, 1062, 1074, 1881, 2058, 2681, 2778, 2861, 4635, 5841, 5877, 6015, 6388, 6711, 8082]	[156, 1049, 1074, 1881, 2058, 2778, 2861, 4635, 5841, 5877, 6015, 6388, 6711, 8082]	[156, 1049, 1074, 1881, 2058, 2778, 2861, 4635, 5841, 5877, 6015, 6388, 6711, 8082]	[156, 1049, 1074, 1881, 2058, 2778, 2861, 4635, 5841, 5877, 6015, 6388, 6711, 8082]	[156, 1049, 1056, 1062, 1074, 1881, 2058, 2681, 2778, 2861, 4635, 5841, 5877, 6015, 6388, 6711, 8082]	[156, 1049, 1074, 1881, 2058, 2778, 2861, 4635, 5841, 5877, 6015, 6388, 6711, 8082]	[156, 1049, 1074, 1881, 2058, 2778, 2861, 4635, 5841, 5877, 6015, 6388, 6711, 8082]	[156, 1049, 1074, 1881, 2058, 2778, 2861, 4635, 5841, 5877, 6015, 6388, 6711, 8082]	[155, 1048, 1055, 1061, 1073, 1880, 2057, 2680, 2777, 2860, 4634, 5840, 5876, 6014, 6387, 6710, 8081]	[156, 1056, 1062, 1881, 2058, 2861, 4635, 5841, 5877, 6015, 6388, 6711, 8082]	[156, 418, 1842, 1854, 4635, 5841, 5877, 6015, 6388, 6711, 8082]	[156, 418, 1842, 1854, 4635, 5841, 5877, 6015, 6388, 6711, 8082]	[156, 418, 1842, 2986, 3167, 4635, 5841, 5877, 6015, 6388, 6711, 8082]	[146, 604, 1325, 1975, 1984, 2018, 2134, 2231, 2247, 3509, 6015, 6623, 7475, 8048, 8879]	[174, 632, 1156, 1996, 2003, 2012, 2162, 2906, 6111, 6651, 6756, 8076]	[147, 1976, 1985, 2135, 2879, 3510, 3517, 6084, 6729, 9207]	[143, 601, 1981, 2131, 2244, 2875, 3506, 3513, 6080, 6620]	[175, 633, 1196, 1360, 2010, 2019, 2282, 2913, 3551, 6118, 6658, 6763]	[158, 616, 1173, 1987, 1996, 2146, 2243, 2259, 2890, 3521, 3528, 6635, 8891]	[174, 632, 2003, 2012, 2080, 2168, 2265, 3543, 5871, 5962, 6117, 6762, 7339, 8082]	[174, 632, 2003, 2012, 2162, 2485, 2906, 3537, 3544, 6043, 6111, 6651, 6756, 8076, 8907]	[145, 603, 1160, 1974, 1983, 2139, 2479, 2883, 3514, 3521, 5933, 6088, 6628, 7646, 8884]	[145, 1160, 1974, 1983, 2051, 2139, 2236, 2479, 2786, 2883, 3514, 3521, 3532, 6020, 6088, 6733, 8053]	[176, 634, 1191, 2005, 2014, 2261, 2908, 3539, 3546, 3557, 6113, 6653, 6749, 6758]	[170, 628, 1185, 1999, 2008, 2261, 2277, 2504, 2811, 2908, 3539, 6045, 6113, 7335, 7671, 8078]	[178, 1357, 2000, 2007, 2016, 2166, 2263, 2910, 3541, 3548, 6047, 6440, 7507]	[155, 613, 1182, 1503, 1880, 1984, 1993, 2143, 2240, 2483, 2887, 3518, 3525, 5522, 6737, 8057]
GGTT	[2096, 4091, 6428, 7990, 9210]	[7975, 9195]	[4061, 4844, 6398, 7960, 9180]	[3400, 6412, 7974, 9194]	[592, 3462, 4896, 7974, 9194]	[2080, 4075, 6412, 7974, 9194]	[2080, 3462, 4896, 7974, 9194]	[3462, 7348, 9194]	[3462, 4896, 6412, 7974]	[2080, 6412, 7974, 9194]	[4075, 6413, 9195]	[4896, 7974, 9194]	0	[6416, 7978, 9198]	[2067, 3449, 6399, 9181]	[2132, 3514, 6464, 8026, 9246]	[2269, 3429, 5810, 9286]	[1985]	[1985]	[1985]	[1985]	[1985]	[1985]	[807, 1985]	[807, 1985]	[807, 1985]	[1985]	[807, 1985]	[807, 1985]	[807, 1985]	[1984]	0	0	[2131]	0	[1581, 1636, 2637, 2643, 4379, 5792, 9268]	[1664, 2279, 3439, 5820, 9296]	[1637, 1765, 2252, 3412, 5793, 9269]	[1633, 2248, 5789, 9265]	[1671, 2286, 3446, 5827]	[3423, 5804, 9280, 9287]	[2285, 3445, 5826, 9302]	[2279, 3439, 3446, 5820, 9296]	[1635, 2256, 5797, 7099, 9273]	[2256, 3416, 5797, 7099, 9273]	[1666, 2280, 4402, 5822, 5867, 9298]	[2281, 3441, 5822, 9298]	[1668, 2283, 3443, 5824, 7126, 9300]	[1645, 3420, 3584, 5801, 9277]
GTAA	[654, 8430]	[639, 8415]	[624]	0	[638, 2425, 8414]	[638, 6616, 8414]	[1528, 8414]	[638, 2425, 5926, 6616, 8414]	[638, 1528, 8414]	[638, 8414]	0	[638, 8414]	[639, 2432, 8421]	[639, 6620]	[625, 8401]	[690, 6668, 7653]	0	[2593]	[2593]	[2593]	[2593]	[2593]	[2593]	0	0	0	[2593]	0	0	0	[2592]	[1037]	[689]	[689]	[689, 2476]	[6729]	[7091, 8516]	0	0	0	0	0	0	0	0	0	0	[2070]	[3190, 3303]
GTAC	[904, 3141, 6686]	[889, 3019, 3126, 7441]	[874, 4018, 6656, 7426]	[888, 2606, 3125, 7440]	[3018, 3125, 4032, 7440]	[888, 3125, 4032, 7440]	[888, 2388, 3125]	[3018, 3874, 4032, 6670, 7440]	[888, 2439, 2709, 3018, 3125, 4017, 7440]	[888, 3125, 6670, 7440]	[888, 3125, 4032, 6243, 7441, 8116]	[888, 2971, 3125, 4032]	[1180, 2390, 3132, 4039, 6677, 7447]	[889, 3022, 3129, 4036, 4090, 7444]	[3005, 3112, 7427]	[940, 3177, 3926, 4084, 6984, 7492]	[7284]	[2439, 4017, 4083, 4137, 5268, 7764]	[2439, 4017, 4083, 4137, 5268, 7764]	[2439, 4017, 4083, 4137, 5268, 7764]	[2439, 4017, 4083, 4137, 5268, 7764]	[2439, 4017, 4083, 4137, 5268, 7764]	[2439, 4017, 4083, 4137, 5268, 7764]	[4017, 4083, 4137, 5268, 7764]	[4017, 4083, 4137, 5268, 7764]	[4017, 4083, 4137, 5268, 7764]	[2439, 4017, 4083, 4137, 5268, 7764]	[4017, 4083, 4137, 5268, 7764]	[4017, 4083, 4137, 5268, 7764]	[4017, 4083, 4137, 5268, 7764]	[2438, 4016, 4082, 4136, 5267, 7763]	[4017, 4083, 4137, 5268, 7764]	[939, 4017, 4083, 4137, 5268, 7764]	[939, 3176, 4017, 4083, 4137, 5268, 7764]	[2920, 4017, 4083, 4137, 5268, 7764]	[4837, 7266]	[4865, 6524, 6543, 7294]	[4026, 4838, 6516]	[4022, 4834, 4838, 6493, 6512, 7263, 8957]	[5311]	[581, 4849, 6508]	[6530]	[4865]	[4030, 6501, 7271]	0	[4867, 4871, 9237]	[1032, 7296]	[4057, 4869, 6528, 7298]	[4846]
GTAG	[4547, 4779, 4785, 9302, 9308]	[4532, 9287, 9293]	[4517, 9272, 9278]	[4763, 5047, 9286, 9292]	[4754, 4769, 5047, 9286]	[5047, 9286, 9292]	[4763, 9286, 9292]	[4754, 9286, 9292]	[4763, 9286, 9292]	[4531, 9286, 9292]	[4764, 9287, 9293]	[4531, 9286, 9292]	[5054, 9299]	[5051, 9290]	[4750, 4756, 5034, 9273, 9279]	[7586, 9338, 9344]	[3190, 3930, 4038, 4662, 6810, 9075, 9378]	[5098, 9394, 9400]	[5098, 9394, 9400]	[5098, 9394, 9400]	[5098, 9394, 9400]	[5098, 9394, 9400]	[5098, 9394, 9400]	[5098, 9394, 9400]	[5098, 9394, 9400]	[5098, 9394, 9400]	[5098, 9394, 9400]	[5098, 9394, 9400]	[5098, 9394, 9400]	[5098, 9394, 9400]	[5097, 9393, 9399]	[5098, 9394, 9400]	[5098, 9394, 9400]	[5098, 9394, 9400]	[5098, 9394, 9400]	[1105, 1878, 2953, 4644, 5355, 9360]	[1906, 3940, 4672, 6820, 8614, 9388]	[1879, 3913, 4591, 4645, 6793, 9361]	[1875, 3909, 5592, 6052, 6789, 9357]	[1913, 3947, 6635, 6827, 9092, 9395]	[1329, 1890, 3184, 3924, 4656, 5607, 9372]	[1906, 2509, 3946, 4624, 4678, 5629, 6826]	[2351, 2503, 9388]	[1877, 3917, 4649]	[1877, 3257, 3917, 4595, 4649, 5600, 6797]	[1908, 3942, 9390]	[1902, 3942, 4674, 6822]	[1910, 2985, 3204, 3944, 6824, 9392]	[1134, 1887, 2962, 3261, 3921, 4653, 9369]
GTAT	[1254]	[921, 8788]	[8773]	[1772, 4017, 8787]	[528, 8787]	0	[2752, 4017]	0	0	[1772, 8787]	[920, 1225, 1238, 8788]	[528, 2108]	0	[921, 8791]	[8774]	[8839]	[970, 4339, 4632, 5468]	[8307, 8895, 8994]	[8307, 8895, 8994]	[8307, 8895, 8994]	[8307, 8895, 8994]	[8307, 8895, 8994]	[8307, 8895, 8994]	[1289, 8307, 8895, 8994]	[1289, 8307, 8895, 8994]	[1289, 8307, 8895, 8994]	[8307, 8895, 8994]	[1289, 8307, 8895, 8994]	[1289, 8307, 8895, 8994]	[1289, 8307, 8895, 8994]	[8306, 8894, 8993]	[8307, 8895, 8994]	[2700, 8307, 8895, 8994]	[8307, 8895, 8994]	[8307, 8895, 8994]	[5450]	[989, 3058, 5478]	0	[3027, 5447]	[990, 3065, 5480, 5485, 5801, 8179]	[973, 1796, 3042, 5462]	[4648]	[989, 1349, 3058, 5478]	[960, 4619]	[960, 4619, 5450, 5455]	[991, 1814, 3060, 5480, 6162, 8079]	[2668, 4644]	[993, 1311, 3062, 8305]	[970, 4623, 5459]
GTCA	[911, 7715, 8243]	[896, 7700, 8228]	[881, 1213, 7685]	[895, 7699, 8227]	[895, 5235, 6315, 7699, 8227]	[895, 7699]	[895, 6941, 7699]	[895, 7699]	[895, 7699]	[895, 7285, 7699]	[895, 3208, 7700]	[895, 4639, 8227]	[896, 6898, 8234]	[896, 7703]	[882, 3672, 6928, 7686, 8214]	[947, 2317, 7751]	[2619, 3174, 4218, 4974, 5312, 5598, 5754, 6195, 7780, 7791, 8183]	[1202, 4183, 4360, 4398, 5302, 5673, 5974]	[1202, 4183, 4360, 4398, 5302, 5673, 5974]	[1202, 4183, 4360, 4398, 5302, 5673, 5974]	[1202, 4183, 4360, 4398, 5302, 5673, 5974]	[1202, 4183, 4360, 4398, 5302, 5673, 5974]	[1202, 4183, 4360, 4398, 5302, 5673, 5974]	[1202, 4183, 4360, 4398, 5302, 5673, 5974]	[1202, 4183, 4360, 4398, 5302, 5673, 5974]	[1202, 4183, 4360, 4398, 5302, 5673, 5974]	[1202, 4183, 4360, 4398, 5302, 5673, 5974]	[1202, 4183, 4360, 4398, 5302, 5673, 5974]	[1202, 4183, 4360, 4398, 5302, 5673, 5974]	[1202, 4183, 4360, 4398, 5302, 5673, 5974]	[1201, 4182, 4359, 4397, 5301, 5672, 5973]	[946, 1202, 4183, 4360, 4398, 5302, 5673, 5974]	[946, 4183, 4360, 4398, 5302, 5673, 5974]	[946, 4183, 4360, 4398, 5302, 5673, 5974]	[946, 2832, 4183, 4360, 4398, 5302, 5673, 5974]	[4200, 5294, 5372, 5388, 5736]	[4984, 5296, 5308, 5764, 7612]	[4699, 5737, 7585, 8166]	[4695, 4953, 5733, 5982, 7581]	[5771, 6481]	[1452, 2976, 4968, 5306, 5748, 7774]	[2245, 3190, 3999, 4732, 4990, 5328, 5770, 7796, 8199, 8855]	[5626, 5764, 7790, 8193]	[1107, 2969, 3161, 5299, 5585, 5741, 7767, 7778, 8170, 8826]	[1448, 1820, 3161, 3970, 5299, 5741, 7767, 7778, 8170, 8826]	[4728, 4986, 5310, 5766, 6988, 8195]	[1132, 3186, 4986, 5324, 5766, 6015, 6207, 7792, 7803, 8195, 9009]	[4730, 4988, 5768, 7616]	[2411, 2610, 3165, 4965, 5745, 7771, 8830]
GTCC	[767, 773, 971, 2561, 3922, 4298, 5638, 6292, 7201, 7304, 7567, 7736, 9187]	[752, 1510, 3907, 4283, 5623, 6277, 7289, 7552, 7721, 7868, 8337, 9172]	[2531, 3892, 4268, 5608, 7171, 7537, 7706, 8322, 9157]	[751, 3906, 4045, 4282, 5622, 7185, 7551, 7720, 8336, 9171]	[751, 2545, 2752, 3563, 4282, 6276, 6304, 7185, 7551, 7720, 8336, 9171]	[751, 757, 3906, 4045, 4282, 5622, 6276, 7185, 7551, 7720, 8336, 9171]	[751, 3906, 4282, 4389, 5622, 6276, 7185, 7551, 7720]	[751, 2545, 3906, 4045, 4282, 5622, 6276, 7497, 7551, 7720, 8336, 9171]	[3906, 4282, 4389, 6276, 7185, 7551, 7720, 8336, 9171]	[751, 1656, 2030, 2545, 2559, 3906, 4282, 5622, 6276, 7185, 7551, 7720, 8336, 9171]	[751, 1488, 1851, 2545, 4045, 5542, 5623, 6277, 7186, 7552, 7721, 9172]	[751, 2545, 3906, 4045, 4282, 5622, 6276, 7185, 7497, 7551, 7720, 7867, 8336, 9171]	[737, 752, 1642, 3754, 3795, 4289, 5629, 6641, 7099, 7558, 7727, 8343]	[752, 1855, 3910, 4286, 5375, 5626, 6280, 7189, 7555, 7724, 7871, 8340, 9175]	[738, 4032, 4269, 5609, 6263, 7172, 7275, 7538, 7707, 9158]	[788, 803, 1019, 1028, 2597, 4334, 5674, 7237, 7340, 7351, 7360, 7603, 7772, 7919, 9223]	[560, 942, 1239, 2747, 2763, 2946, 5256, 5761, 6491, 6836, 7362]	[3514, 3525, 5145, 5320, 6454, 6810, 7448, 7455, 7975, 8013, 8364, 8956]	[3514, 3525, 5145, 5320, 6454, 6810, 7448, 7455, 7975, 8013, 8364, 8956]	[3514, 3525, 5145, 5320, 6454, 6810, 7448, 7455, 7975, 8013, 8364, 8956]	[3514, 3525, 5145, 5320, 6454, 6810, 7448, 7455, 7975, 8013, 8364, 8956]	[3514, 3525, 5145, 5320, 6454, 6810, 7448, 7455, 7975, 8013, 8364, 8956]	[3514, 3525, 5145, 5320, 6454, 6810, 7448, 7455, 7975, 8013, 8364, 8956]	[3514, 3525, 5145, 5320, 6454, 6810, 7448, 7455, 7975, 8013, 8364, 8956]	[3514, 3525, 5145, 5320, 6454, 6810, 7448, 7455, 7975, 8013, 8364, 8956]	[3514, 3525, 5145, 5320, 6454, 6810, 7448, 7455, 7975, 8013, 8364, 8956]	[3514, 3525, 5145, 5320, 6454, 6810, 7448, 7455, 7975, 8013, 8364, 8956]	[3514, 3525, 5145, 5320, 6454, 6810, 7448, 7455, 7975, 8013, 8364, 8956]	[3514, 3525, 5145, 5320, 6454, 6810, 7448, 7455, 7975, 8013, 8364, 8956]	[3514, 3525, 5145, 5320, 6454, 6810, 7448, 7455, 7975, 8013, 8364, 8956]	[3513, 3524, 5144, 5319, 6453, 6809, 7447, 7454, 7974, 8012, 8363, 8955]	[3514, 3525, 5145, 5320, 6454, 6810, 7448, 7455, 7975, 8013, 8364, 8956]	[787, 802, 808, 3514, 3525, 5145, 5320, 6454, 6810, 7448, 7455, 7975, 8013, 8364, 8956]	[802, 808, 2596, 3514, 3525, 5145, 5320, 6454, 6810, 7448, 7455, 7975, 8013, 8364, 8956]	[802, 1686, 3514, 3525, 5145, 5320, 6454, 6810, 7448, 7455, 7975, 8013, 8364, 8956]	[1017, 1230, 1902, 2729, 2745, 2928, 3808, 4976, 5743]	[1258, 1930, 2757, 3836, 5371, 5771]	[1018, 1231, 2730, 3809, 4977, 5344, 5542]	[1014, 2726, 5235, 5740]	[1265, 2764, 3843, 5011, 5273, 5378, 5778]	[2741, 3820, 4988, 5553]	[1258, 2763, 2962, 3881, 5777]	[1045, 1258, 2757, 3836, 3875, 5004, 5266, 5371, 5771]	[1229, 2734, 2933, 3767, 3813, 5748]	[1229, 2734, 3852, 5748]	[963, 2759, 5373]	[698, 1254, 3792, 3838, 5571, 6341]	[1262, 1339, 1770, 2761, 3840, 5775, 7376, 7489]	[649, 929, 1239, 2738, 2754, 3771, 5247, 5752, 6482, 7353]
GTCG	[3629, 4598, 5251, 5984, 7382, 7550, 8264, 8469, 8671]	[3614, 4583, 5236, 5966, 5969, 8454, 8656]	[1814, 3599, 4568, 5221, 5762, 5954, 7352, 8439, 8641]	[3613, 4582, 5235, 5965, 5968, 7359, 7534, 8453, 8655]	[3613, 4582, 5965, 5968, 6721, 7359, 7366, 7534, 8453, 8655]	[3613, 4582, 5235, 5965, 5968, 7359, 7366, 7534, 8453, 8655]	[3208, 3613, 4582, 5235, 5965, 5968, 7359, 7432, 7534, 8453]	[3199, 3613, 4582, 5235, 5965, 5968, 7359, 8453, 8655]	[3208, 3613, 4582, 5235, 5965, 5968, 7359, 7534, 8453, 8655]	[1828, 2008, 4582, 4588, 5968, 7359, 7366, 8453, 8655]	[3613, 4582, 4588, 5236, 5966, 5969, 7357, 7535, 8454, 8656]	[1449, 3613, 4582, 5965, 5968, 7534, 8453, 8655]	[3620, 4589, 5242, 5972, 5975, 7366, 7373, 7541, 8460, 8662, 8666]	[2012, 3617, 4586, 5239, 5969, 5972, 7360, 7363, 7538, 8457, 8663]	[2252, 4569, 5222, 5952, 5955, 6708, 7353, 7521, 8440, 8642]	[1880, 3665, 4634, 5287, 6017, 6020, 7418, 8505]	[2634, 6045, 9300]	[2245, 2809, 4639, 4642, 6150, 9345]	[2245, 2809, 4639, 4642, 6150, 9345]	[2245, 2809, 4639, 4642, 6150, 9345]	[2245, 2809, 4639, 4642, 6150, 9345]	[2245, 2809, 4639, 4642, 6150, 9345]	[2245, 2809, 4639, 4642, 6150, 9345]	[2245, 2809, 4639, 4642, 6150, 9345]	[2245, 2809, 4639, 4642, 6150, 9345]	[2245, 2809, 4639, 4642, 6150, 9345]	[2245, 2809, 4639, 4642, 6150, 9345]	[2245, 2809, 4639, 4642, 6150, 9345]	[2245, 2809, 4639, 4642, 6150, 9345]	[2245, 2809, 4639, 4642, 6150, 9345]	[2244, 2808, 4638, 4641, 6149, 9344]	[2245, 2809, 4639, 4642, 6150, 9345]	[4639, 4642, 6150, 9345]	[4639, 4642, 6150, 9345]	[4639, 4642, 6150, 9345]	[494, 2616, 4807, 6027, 7143, 8580, 9282]	[2644, 5404, 6055]	[2617, 5377, 6028, 6423, 9283]	[2613, 5369, 5373, 6024, 8577, 9279]	[2675, 5411, 6062, 8615, 9311, 9317]	[2628, 5388, 6039, 6434, 7620, 8592]	[5406, 5410, 6061, 6652, 9316]	[2644, 5404, 6055, 8608, 9310]	[5381, 6032, 9287]	[493, 2549, 2621, 2645, 5377, 5381, 6032, 6623]	[5406, 6057, 6452, 8610]	[5406, 6057, 6648, 9312]	[1547, 2648, 5408, 6059, 6454, 6650, 8612, 8636, 9314]	[2181, 6036]
GTCT	[286, 1154, 2612, 3227, 7324, 9056]	[271, 3212, 4937, 6341, 7309, 9041]	[256, 3270, 4031, 6853, 7294, 7483, 9026]	[270, 3211, 4936, 7308, 7497, 9040]	[270, 1134, 3284, 3906, 3913, 4045, 4936, 7299, 7308, 7497, 9040]	[270, 1138, 2752, 3211, 3284, 4936, 6340, 9040]	[270, 3211, 4936, 9040]	[270, 3211, 3338, 4936, 6340, 7185, 7308, 9040]	[270, 9040]	[270, 3211, 3284]	[270, 2479, 3906, 7309, 7498]	[270, 3211, 3284, 4936, 7308, 9040]	[271, 3218, 3291, 6347, 9047]	[271, 3215, 6344, 7312, 7501]	[257, 1125, 3900, 7295, 9027]	[322, 3336, 5021, 6392, 7549, 9092]	[320, 929, 1354, 3844, 3983, 4359, 5013, 7746, 8580]	[321, 1185, 3262, 6772, 7608, 9647]	[321, 1185, 3262, 6772, 7608, 9647]	[321, 1185, 3262, 6772, 7608, 9647]	[321, 1185, 3262, 6772, 7608, 9647]	[321, 1185, 3262, 6772, 7608, 9647]	[321, 1185, 3262, 6772, 7608, 9647]	[321, 1185, 3262, 6772, 7608, 9647]	[321, 1185, 3262, 6772, 7608, 9647]	[321, 1185, 3262, 6772, 7608, 9647]	[321, 1185, 3262, 6772, 7608, 9647]	[321, 1185, 3262, 6772, 7608, 9647]	[321, 1185, 3262, 6772, 7608, 9647]	[321, 1185, 3262, 6772, 7608, 9647]	[320, 1184, 3261, 6771, 7607, 9646]	[321, 3262, 6772, 7608, 9647]	[321, 3262, 3335, 6772, 7608, 9647]	[321, 885, 3262, 3335, 6772, 7608, 9647]	[321, 3292, 6772, 7608, 9647]	[311, 3725, 3826, 3965, 4341, 4995, 7728]	[339, 1373, 3753, 3993, 4369, 5023]	[312, 1346, 3726, 3827, 3966, 4342, 4996, 5678, 6312, 7083, 7729]	[308, 1342, 3823, 3962, 4338, 6308, 7725]	[340, 1380, 3760, 3861, 4000, 4376, 5030, 6346, 7117, 7763]	[323, 1357, 3977, 4353, 5007, 7740]	[339, 948, 1366, 3860, 4375, 5029, 7762, 8761]	[339, 1373, 3753, 3854, 3993, 4369, 5023, 6339, 7756]	[310, 1337, 3831, 3970, 4346, 5000, 7733, 8567]	[310, 1337, 3730, 3831, 4346, 5000, 7733, 8732]	[341, 1375, 3856, 3995, 4371, 5916, 7112, 7758, 8592]	[335, 944, 3755, 4371, 5025, 7758, 8757]	[343, 2809, 3858, 3997, 4373, 5027, 7760]	[320, 1347, 2722, 3244, 3974, 4350, 7737, 8571]
GTGA	[4248, 7526, 7530]	[7511]	[4218, 7496, 7500, 8087]	[1469, 7510, 7514]	[4132, 4232, 7510]	[4232, 7510]	[1225, 7510]	[4232, 7510]	[4232, 6616, 7510]	[4232, 7510, 7514]	[4232, 6617, 7511, 7515]	[4232, 6592, 7510]	[4239, 7517]	[4236, 7514]	[4219, 7497]	[4284, 7562, 7566]	[1524, 2800, 2923, 4299, 5406, 8391]	[3472, 9602]	[3472, 9602]	[3472, 9602]	[3472, 9602]	[3472, 9602]	[3472, 9602]	[3472, 9602]	[3472, 9602]	[3472, 9602]	[3472, 9602]	[3472, 9602]	[3472, 9602]	[3472, 9602]	[3471, 9601]	[3472, 9602]	[3472, 9602]	[3472, 9602]	[3472, 9602]	[1053, 3510, 3517, 4281, 4291, 8373]	[2810, 3538, 4309, 8401]	[2783, 3511, 3518, 4282, 6730, 8374]	[3507, 3514, 4278, 4288, 8370]	[1088, 2337, 2817, 3552, 4316, 4326, 5423, 6764, 7190, 7886, 8408]	[1065, 3522, 3529, 4293, 8385]	[1081, 3544, 3551, 4315, 5422, 7885, 8407]	[1081, 2330, 3538, 3545, 4309, 5416, 6757, 8401]	[1052, 2910, 3515, 3522, 4296, 5393, 8378]	[1052, 2052, 3515, 3522, 4286, 8378]	[2068, 2812, 3400, 3540, 3547, 4311, 6759, 7881, 8403]	[1077, 2935, 3540, 3547, 4311, 4321, 7618, 8403]	[1085, 2334, 3542, 3549, 4313, 6441, 8405]	[2791, 3519, 4290, 4300, 6738, 8382]
GTGC	[264, 298, 979, 3029, 3063, 8395]	[249, 283, 869, 964, 1768, 1978, 2740, 3048, 6622, 6671]	[234, 268, 949, 1963, 2999, 3033, 5406, 8365]	[248, 282, 868, 3047, 6670]	[248, 282, 868, 963, 3047, 6201, 6670, 7219]	[248, 282, 868, 963, 3013, 3047, 6670, 8379]	[248, 282, 868, 963, 1977, 2606, 3013, 3047, 4839, 6670]	[248, 282, 868, 963, 3047, 6201, 8379]	[248, 282, 963, 3047, 4839, 5418, 6670, 8379]	[248, 282, 963, 3013, 3047, 7219, 8379]	[248, 282, 963, 1977, 3013, 3047, 5419, 6622, 6671, 8380]	[248, 282, 963, 3013, 3047, 4357, 4839, 6670, 7219, 8044, 8379]	[249, 283, 964, 1784, 3020, 3054, 5787, 5834, 6325, 8386]	[249, 283, 964, 1771, 3051, 5424, 6205, 6674, 8383]	[235, 269, 1964, 3000, 3034, 5814, 6657, 8366]	[300, 334, 2029, 2791, 3065, 5189, 6722, 8431]	[298, 332, 2683, 3102, 3106, 3875, 6520, 6704, 7324]	[333, 1828, 3891, 4885]	[333, 1828, 3891, 4885]	[333, 1828, 3891, 4885]	[333, 1828, 3891, 4885]	[333, 1828, 3891, 4885]	[333, 1828, 3891, 4885]	[333, 1828, 3891, 4885]	[333, 1828, 3891, 4885]	[333, 1828, 3891, 4885]	[333, 1828, 3891, 4885]	[333, 1828, 3891, 4885]	[333, 1828, 3891, 4885]	[333, 1828, 3891, 4885]	[298, 332, 1827, 3890, 4884]	[333, 1828, 3064, 3891, 4885]	[333, 475, 1014, 2028, 3064, 3098, 3891, 4885]	[333, 475, 1014, 2028, 2534, 3064, 3098, 3891, 4885]	[333, 1014, 2028, 3891, 4885]	[289, 323, 1142, 3084, 5174]	[317, 351, 1157, 1170, 2693, 3112, 3550, 6714]	[290, 324, 1143, 1986, 2792, 3085, 3121, 3523, 6687, 9208]	[286, 320, 1139, 1982, 3081, 3117, 3519, 3854, 5123]	[318, 352, 1536, 2020, 3119, 3155, 3557, 6537, 6721]	[301, 335, 1933, 2677, 3096, 3100, 3534, 6514, 6698]	[317, 351, 1949, 2013, 3118, 3556, 5160, 6536, 6620, 6720, 7340]	[317, 351, 1529, 2013, 3112, 3550, 6530, 8908]	[288, 322, 1984, 3089, 3527, 5131, 6507, 6691, 7888]	[288, 322, 1920, 1984, 3089, 3527, 6507, 6591, 6691]	[319, 353, 1172, 2015, 3114, 3552, 6532, 6716]	[313, 347, 1166, 2009, 3552, 6532, 6716, 7336]	[321, 355, 1174, 2017, 3116, 3554, 3630, 6534, 6712]	[298, 332, 1151, 1183, 1994, 2144, 2800, 3093, 3129, 3866, 6595, 6695]
GTGG	[106, 384, 2201, 2774, 3485, 3801, 4005, 5113, 5342, 5549, 5552, 5879, 6229, 6550, 6575, 6590, 7232]	[90, 369, 1331, 2186, 3470, 3786, 5098, 5327, 5534, 5537, 5731, 5864, 5898, 6535, 6560, 6575, 6662, 7217, 8078]	[76, 354, 1445, 2171, 3455, 5083, 5312, 5849, 6520, 6545, 6560, 7202, 8063]	[90, 368, 1321, 1330, 2185, 3469, 3785, 5097, 5326, 5533, 5536, 5863, 6534, 6559, 6574, 6661, 7216]	[90, 368, 1321, 1330, 1796, 2185, 2563, 2741, 3193, 3469, 3785, 5097, 5326, 5533, 5536, 5863, 5897, 6534, 6559, 7216, 7560]	[90, 368, 1321, 1330, 2185, 3469, 5097, 5326, 5533, 5536, 5730, 5863, 6534, 6559, 6574, 6661, 7216, 8077]	[90, 368, 1321, 1330, 2185, 3785, 5097, 5326, 5533, 5536, 5863, 6534, 6559, 6574, 6661, 7216, 8077]	[90, 368, 1321, 1330, 2185, 2301, 3469, 5097, 5533, 5536, 5863, 6534, 6559, 6574, 7216, 8077]	[90, 368, 1321, 1330, 2185, 3469, 5097, 5533, 5536, 5583, 5897, 6559, 6574, 6661, 7216, 8077]	[90, 368, 1321, 1330, 2185, 3469, 3785, 5097, 5533, 5536, 5863, 6534, 6559, 6574, 8077]	[90, 368, 1321, 1330, 2185, 2758, 3785, 5048, 5098, 5327, 5584, 5864, 6535, 6560, 6575, 6662, 7217, 8078]	[90, 368, 1006, 2185, 2301, 3469, 5326, 5863, 6534, 6559, 6574, 6661, 7216, 8077]	[90, 369, 1322, 1331, 2570, 3476, 3792, 5104, 5333, 6541, 6566, 6581, 7223, 8084]	[90, 369, 1322, 1331, 2189, 2305, 3473, 5101, 5330, 5537, 5540, 5867, 6538, 6563, 6578, 6665, 7220, 8081]	[77, 355, 1317, 3180, 3456, 3772, 5084, 5313, 5850, 6521, 6546, 6561, 7203, 8064]	[142, 420, 1373, 1382, 2237, 3521, 3837, 4248, 5099, 5149, 5585, 5588, 5915, 6586, 6611, 6626, 6713, 7268, 8129]	[140, 418, 1122, 1134, 1881, 1978, 2000, 2262, 2493, 2965, 3585, 3599, 6611, 6738]	[141, 1057, 1075, 1879, 2779, 3244, 3573, 4633, 4636, 5834, 5842, 6712, 7219]	[141, 1057, 1075, 1879, 2779, 3244, 3573, 4633, 4636, 5834, 5842, 6712, 7219]	[141, 1057, 1075, 1879, 2779, 3244, 3573, 4633, 4636, 5834, 5842, 6712, 7219]	[141, 1057, 1075, 1879, 2779, 3244, 3573, 4633, 4636, 5834, 5842, 6712, 7219]	[141, 1057, 1075, 1879, 2779, 3244, 3573, 4633, 4636, 5834, 5842, 6712, 7219]	[141, 1057, 1075, 1879, 2779, 3244, 3573, 4633, 4636, 5834, 5842, 6712, 7219]	[141, 1057, 1075, 1879, 2779, 3244, 3573, 4633, 4636, 5834, 5842, 6712, 7219]	[141, 1057, 1075, 1879, 2779, 3244, 3573, 4633, 4636, 5834, 5842, 6712, 7219]	[141, 1057, 1075, 1879, 2779, 3244, 3573, 4633, 4636, 5834, 5842, 6712, 7219]	[141, 1057, 1075, 1879, 2779, 3244, 3573, 4633, 4636, 5834, 5842, 6712, 7219]	[141, 1057, 1075, 1879, 2779, 3244, 3573, 4633, 4636, 5834, 5842, 6712, 7219]	[141, 1057, 1075, 1879, 2779, 3244, 3573, 4633, 4636, 5834, 5842, 6712, 7219]	[141, 1057, 1075, 1879, 2779, 3244, 3573, 4633, 4636, 5834, 5842, 6712, 7219]	[140, 1056, 1074, 1878, 2778, 3243, 3572, 4632, 4635, 5833, 5841, 6711, 7218]	[141, 1057, 1063, 1075, 1879, 3244, 3573, 4633, 4636, 5834, 5842, 6712, 7219]	[141, 419, 2236, 3573, 4633, 4636, 5834, 5842, 6712, 7219]	[141, 419, 1510, 2236, 3573, 4633, 4636, 5834, 5842, 6712, 7219]	[141, 419, 1372, 1381, 2142, 2236, 2916, 3573, 4633, 4636, 5834, 5842, 6712, 7219]	[131, 605, 614, 1113, 1125, 1158, 1317, 1969, 1976, 1991, 2244, 3507, 3581, 4119, 5627, 5642, 6401]	[159, 633, 642, 1141, 1153, 1345, 1997, 2004, 2975, 3280, 3609, 4147, 5670, 5817, 6429, 6748]	[132, 615, 1114, 1126, 1318, 1977, 1992, 2673, 2684, 3253, 3508, 3582, 5643, 5836, 6721, 7565]	[128, 602, 611, 1110, 1122, 1155, 1314, 1966, 1973, 1988, 2241, 2944, 3504, 3578, 4116, 5639, 5832, 6398]	[160, 634, 643, 1148, 1160, 1193, 1352, 1907, 2004, 2011, 2026, 2279, 3287, 3542, 3602, 3616, 4154, 5677, 6436, 6755]	[143, 617, 626, 1125, 1137, 1170, 1981, 1988, 2003, 2256, 3264, 3519, 3593, 4032, 6413, 6645, 6732]	[159, 633, 642, 1153, 1186, 1997, 2004, 2019, 3541, 3601, 4153, 5676, 6667]	[159, 633, 642, 1141, 1153, 1345, 1900, 2004, 2019, 3280, 3535, 3609, 4147, 5670, 6748]	[130, 600, 604, 613, 1112, 1124, 1157, 1968, 1975, 1990, 2480, 3257, 3512, 3572, 4124, 5647, 6598, 6725, 7639]	[130, 1124, 1157, 1871, 1975, 1990, 2480, 3512, 3572, 3586, 4124, 5647, 6406, 6422, 6598, 6638, 6725]	[161, 635, 1143, 1155, 1188, 1347, 1999, 2006, 2021, 3282, 3537, 3611, 4149, 5672, 5865, 6750]	[155, 629, 1137, 1149, 1182, 1993, 2000, 2274, 2505, 3282, 3537, 3611, 4149, 5672, 6623, 6750, 7664, 8763]	[163, 1145, 1157, 1190, 1349, 2001, 2008, 2023, 2276, 3284, 3539, 3613, 4151, 5674, 6433, 6752]	[140, 614, 1167, 1504, 1881, 1978, 1985, 2000, 2484, 3516, 4128, 5403, 5651, 6410, 6642, 6729]
GTGT	[1808, 1810]	[1793, 1795, 2597, 5419]	[1778, 2582, 3501]	[877, 1792, 1794, 2477, 3506]	[1792, 1794, 1977, 5324, 5418]	[47, 877, 1792, 1794, 1977, 2596, 3506]	[877, 1792, 1794, 2596]	[877, 1977, 2579, 2596, 5418]	[1792, 1794, 2596, 3506]	[1792]	[1792, 2596]	[2596, 3506, 5418]	[1774, 1799, 1801, 1984, 2586]	[1796, 1798, 1981, 3510]	[1754, 1779, 1781, 2583, 3493, 4826, 4832, 5405]	[1844, 2648, 3567]	[1024, 1857, 3915, 8067, 8140]	[2635, 2970, 2972, 4880, 8761]	[2635, 2970, 2972, 4880, 8761]	[2635, 2970, 2972, 4880, 8761]	[2635, 2970, 2972, 4880, 8761]	[2635, 2970, 2972, 4880, 8761]	[2635, 2970, 2972, 4880, 8761]	[2970, 2972, 4880, 8761]	[2970, 2972, 4880, 8761]	[2970, 2972, 4880, 8761]	[2635, 2970, 2972, 4880, 8761]	[2970, 2972, 4880, 8761]	[2970, 2972, 4880, 8761]	[2970, 2972, 4880, 8761]	[2634, 2969, 2971, 4879, 8760]	[2635, 2970, 2972, 4880, 8761]	[1843, 2647, 4880, 8761]	[1843, 2528, 2647, 4880, 8761]	[1843, 1845, 2528, 2987, 4880, 8761]	[1848, 6399, 6415, 6680, 8049, 8122]	[1068, 1876, 6427, 6443, 8077, 8150]	[1835, 1849, 3898, 6416, 8123]	[1003, 1831, 1845, 6396, 6412, 6677, 8119]	[1035, 1883, 3932, 6434, 6450, 8157]	[1846, 1860, 3909, 6411, 6427, 8134]	[1862, 1876, 6449, 8083, 8156]	[1876, 3925]	[1005, 1039, 1847, 1899, 3902, 5179, 6036, 6420, 8054, 8127]	[1005, 1833, 1847, 3902, 3904, 8054, 8127]	[2051, 3927, 8152]	[1030, 1924, 3927, 8079]	[1880, 3929, 6431, 6447, 8154]	[1015, 3188, 3906, 6408, 6424, 7374, 8058, 8131]
GTTA	[8913]	[8898]	0	[8897]	0	[8897]	[8897]	[8897]	[4897]	0	0	[8897]	[8904]	[8901]	[8884]	0	0	0	0	0	0	0	0	0	0	0	0	0	0	0	0	0	0	0	0	[5580]	0	[8833, 8844]	0	0	0	0	0	0	0	0	[2241]	[1475]	0
GTTC	[992, 2097, 2885, 3657, 5402, 8167]	[977, 1597, 1612, 3642, 4046, 4183]	[1582, 1597, 5372, 8014]	[1596, 1611]	[976, 1596, 1611, 1850, 4182, 4788, 5712, 6634]	[976, 1611, 2081, 3641, 5386, 5712]	[1596, 2081, 2598, 3641]	[1596, 1611, 2581, 4182, 4821, 5371, 5386, 7349]	[4182, 5386, 8028]	[1596, 1611, 2081]	[976, 1596, 1611, 8152]	[1611, 2799, 3641, 4182]	[2588, 2776, 4189, 5393, 8794]	[977, 1600, 1615]	[963, 1583, 1598, 2068]	[1648, 1663, 2133, 8080, 8203]	[2282, 2378, 3622, 5546, 7959]	[2497, 2505, 7595]	[2497, 2505, 7595]	[2497, 2505, 7595]	[2497, 2505, 7595]	[2497, 2505, 7595]	[2497, 2505, 7595]	[2497, 2505, 7595]	[2497, 2505, 7595]	[2497, 2505, 7595]	[2497, 2505, 7595]	[2497, 2505, 7595]	[2497, 2505, 7595]	[2497, 2505, 7595]	[2496, 2504, 7594]	[2369, 2920, 7595]	[1662, 2920, 7595]	[1027, 1662, 2132, 7595]	[1189, 1647, 1662, 7595]	[4241, 5528]	[900, 3632, 4269, 5556, 5859, 7940, 7969]	[2265, 5529, 5832, 7913, 7942]	[2495, 2925, 3721, 4238, 5525, 7909, 7938]	[901, 5563, 7976]	[2510, 3616, 5540, 7924]	[1665, 4914, 5562, 7975]	[900, 2526, 5556, 7969]	[1901, 1939, 2230, 3729, 5533, 7946]	[2230, 2269, 7946]	[1047, 3634, 5558, 5861, 7942, 7971]	[2858, 5558, 7971]	[904, 2296, 3636, 5560, 7133]	[2273, 3111, 5537, 7950]
GTTG	[3215, 4601, 7636]	[1545, 3200, 4586, 7606, 7621]	[1530, 2226, 4571, 6740, 7618, 8196]	[3199, 4585, 7620]	[1544, 4585, 7605, 7620, 9254]	[3199, 4585]	[2240, 4585, 7620]	[2008, 4585]	[2240, 3057, 4585, 7620]	[4585, 7620, 7632]	[6755, 9178]	[1828, 4585, 6754]	[4592]	[3061, 4589, 6431, 7624]	[4572, 7607]	[2465, 2495, 7687, 8262]	[3430, 4737, 5465, 8180, 8861]	[261, 1198, 3931, 7258, 7713]	[261, 1198, 3931, 7258, 7713]	[261, 1198, 3931, 7258, 7713]	[261, 1198, 3931, 7258, 7713]	[261, 1198, 3931, 7258, 7713]	[261, 1198, 3931, 7258, 7713]	[261, 1198, 3931, 7258, 7713]	[261, 1198, 3931, 7258, 7713]	[261, 1198, 3931, 7258, 7713]	[261, 1198, 3931, 7258, 7713]	[261, 1198, 3931, 7258, 7713]	[261, 1198, 3931, 7258, 7713]	[261, 1198, 3931, 7258, 7713]	[1197, 3930, 7257, 7712]	[261, 2745, 2800, 3931, 7258, 7713]	[261, 3250, 3931, 7258, 7713]	[261, 468, 3250, 3931, 7258, 7713]	[261, 2059, 3931, 7258, 7713]	[4719, 5380, 5447, 7997, 8843]	[2370, 3440, 5475, 8025, 8871, 9279, 9293]	[2545, 3413, 4720, 8163, 9252, 9266]	[1077, 3377, 4716, 5444, 5549, 8840, 9248, 9262]	[2434, 3447, 4754, 9286]	[3424, 4731, 5459, 8855, 9263, 9277, 9288]	[1593, 3202, 3446, 4753, 5481, 6891, 8196]	[3440, 4747, 5475, 6885, 8190, 9279, 9293]	[2491, 4724, 8167]	[1558, 1564, 3417, 4724, 8167]	[1923, 2574, 8027, 8192, 8873, 9281, 9295]	[3442, 5258, 5477, 8027, 8192]	[283, 490, 3444, 4751, 5479]	[3389, 3421, 4728, 5385, 5456]
GTTT	0	0	0	0	[4616]	0	0	0	0	0	0	0	0	0	0	0	[2243, 2258, 5940]	[3568]	[3568]	[3568]	[3568]	[3568]	[3568]	[3568]	[3568]	[3568]	[3568]	[3568]	[3568]	[3568]	[3567]	[3568]	[3148, 3568]	[2463, 3568]	[3568]	[2101, 2240, 7168]	[2129, 2268, 2280, 7196]	[2241, 3930, 7169]	[2237, 2249, 7165]	[1566, 2136, 2275, 2287, 7203, 8159]	[2252, 7180]	[2274, 2286, 2532, 2692]	[2129, 2280, 7196]	[2257, 7173, 8474]	[2503, 3934, 4584, 7173, 8474]	[1667, 2270, 2281, 7198]	[2255, 2270, 2282, 2528, 7198]	[2272, 2530, 8156]	[7177]
TAAA	0	0	0	0	0	0	[9134]	[9134]	0	0	[9135]	0	[7843]	0	0	0	[7840]	0	0	0	0	0	0	0	0	0	0	0	0	0	0	0	0	0	0	0	[7850]	[7823]	[7819]	[7857]	[7834]	[7856]	[7850]	[7827]	[7827]	[1657, 7852]	[7852]	0	[7831]
TAAC	[8649]	0	0	[8633]	[8633]	0	[27, 8633]	0	0	[8633]	[8634]	[8415, 8633]	[8422, 8640]	0	[14, 8620]	[203]	[1580]	[1638, 8507]	[1638, 8507]	[1638, 8507]	[1638, 8507]	[1638, 8507]	[1638, 8507]	[8507]	[8507]	[8507]	[1638, 8507]	[8507]	[8507]	[8507]	[1637, 8506]	[8507]	[8507]	[8507]	[8507]	0	[8517]	[1745, 3206, 8835]	0	[6234, 8869]	[204, 8023]	0	[8862]	[1743]	0	[222]	[3980, 8864]	0	0
TAAG	0	0	0	[7779, 9134]	[9134]	[9134]	[2793]	[1395, 2808]	[648, 9134]	[3549, 7779]	[3993]	[648]	0	[2812, 8011, 8307, 9138]	[2780, 3536]	0	0	[699]	[699]	[699]	[699]	[699]	[699]	[699]	[699]	[699]	[699]	[699]	[699]	[699]	[698]	0	0	0	[2844]	[4963]	0	0	0	[6793, 9181]	[5957]	0	[4991, 5661]	0	0	[4244, 9176]	[4508]	0	[9155]
TAAT	0	0	0	0	0	0	[4524]	0	0	0	0	0	0	0	0	0	0	0	0	0	0	0	0	0	0	0	0	0	0	0	0	0	0	0	0	0	0	[3050]	[3046]	0	0	0	0	0	0	0	0	0	0
TACA	[3605, 9224]	[3590, 9209]	[3575, 9194]	[2384, 7662]	[3589, 9208]	[3589, 7662, 9208]	[3589, 9208]	[3589, 9208]	[3589, 9208]	[3589, 9208]	[2384, 3589, 9209]	[3589, 4974, 9208]	[2391, 3596, 5206, 5225, 7669, 9215]	[3593, 4091]	[5205, 9195]	[3641, 5270, 9260]	[2434, 2907, 3666]	[5269, 7770]	[5269, 7770]	[5269, 7770]	[5269, 7770]	[5269, 7770]	[5269, 7770]	[5269, 7770]	[5269, 7770]	[5269, 7770]	[5269, 7770]	[5269, 7770]	[5269, 7770]	[5269, 7770]	[5268, 7769]	[5269, 7770]	[5269, 7770]	[5269, 7770]	[1241, 5269, 7770]	[2123, 2416, 3648, 7809]	[2235, 2444, 2917, 6525, 6676]	[2890, 3649]	[2204, 2413, 2886, 3645, 6494, 6645]	[2158, 2242, 2451, 2924, 3683, 6683]	[2219, 2344, 2428, 3660, 6509]	[1230, 2923, 3959, 4633, 5234, 5311, 6531, 6682, 7843]	[2444, 2917, 3676, 5298, 6418, 8520]	[990, 994, 1267, 2421, 3653, 5282, 6502, 6653]	[990, 2894, 3653, 4604, 5205, 5282, 7657, 7814]	[1061, 1091, 1511, 2237, 2446, 2919, 3678]	[3678, 8535]	[1023, 2239, 2448, 2921, 3680, 6529, 7841, 8524]	[1070, 2425, 3657, 7818, 8501]
TACC	[2405, 4276, 4708, 5057, 7966]	[4693, 5042, 6142]	[4678, 4917, 5027, 5677]	[2389, 5041]	[5041]	[2389, 4692, 5193, 7950]	[2389, 4692, 5041, 7950]	[1770, 2389, 3875, 4692, 5691, 6366]	[5041, 8418]	[2389, 4260, 4692, 5041]	[2389, 4693, 5042, 6937]	[2389, 4692, 5041, 5679]	[3882, 5048, 6808, 6943]	[2393, 4264, 4696, 5045, 6940]	[941, 2376, 5028]	[2380, 3927, 4744]	[2202, 2852, 3560, 5008, 6013, 7285]	[2199, 4308, 4982, 5092, 5751]	[2199, 4308, 4982, 5092, 5751]	[2199, 4308, 4982, 5092, 5751]	[2199, 4308, 4982, 5092, 5751]	[2199, 4308, 4982, 5092, 5751]	[2199, 4308, 4982, 5092, 5751]	[1264, 4308, 4982, 5092, 5751]	[1264, 4308, 4982, 5092, 5751]	[1264, 4308, 4982, 5092, 5751]	[2199, 4308, 4982, 5092, 5751]	[1264, 4308, 4982, 5092, 5751]	[1264, 4308, 4982, 5092, 5751]	[1264, 4308, 4982, 5092, 5751]	[2198, 4307, 4981, 5091, 5750]	[1264, 2980, 4308, 4982, 5092, 5751]	[1524, 4308, 4982, 5092, 5751]	[1824, 4308, 4982, 5092, 5751]	[2440, 2921, 4308, 4982, 5092, 5751]	[1254, 2184, 2834, 3189, 7267, 8473]	[1282, 2212, 2677, 2862, 3570, 5018, 7295, 8505]	[1255, 1488, 2185, 2650, 2835, 4015, 4843, 4991]	[2175, 2181, 2646, 2831, 3042, 3539, 4839, 5097, 7264]	[2213, 2219, 2869, 3577, 4786, 5025, 5135, 6556]	[1266, 2190, 2196, 2661, 2846, 3554, 5002, 5112]	[1282, 2212, 2218, 4350, 4876, 4887, 5024, 5134, 5146]	[2212, 2677, 2862, 3570, 4344, 5018, 9023]	[700, 1253, 2183, 2189, 2654, 2839, 3547, 4031, 4995, 5105, 7272]	[1253, 2189, 2839, 4756, 4847, 4995, 5105]	[2214, 2679, 2864, 4250, 4872]	[1278, 2208, 2864, 3572, 5020, 5130, 6551, 7297]	[1286, 2216, 3574, 4874, 5132, 6553, 7299]	[2187, 2193, 2843, 3551, 4851, 5109, 6004]
TACG	[3142, 5139, 6605, 6687]	[1054, 2660, 3127, 5124, 6590]	[2381, 6575, 6657]	[2659, 3126, 5123, 6589]	[1053, 3126, 6556, 6589, 8665]	[1053, 3126, 5123, 6450, 6556, 6589]	[1053, 3126, 6556, 6589]	[1053, 6589, 6671]	[1053, 2659, 3126, 4161, 6589]	[1053, 3126, 6589, 6671]	[1053, 2659, 3126, 3130, 5124, 6590]	[3126, 6556]	[863, 1054, 3133, 3694, 5130, 5143, 6563, 6678]	[1054, 3130, 5127, 6560, 6593, 9212]	[531, 1040, 3113, 3117, 5110, 6543, 6576, 6697]	[2702, 2711, 3178, 4213, 6641]	0	[2446, 2701]	[2446, 2701]	[2446, 2701]	[2446, 2701]	[2446, 2701]	[2446, 2701]	[2446, 2701]	[2446, 2701]	[2446, 2701]	[2446, 2701]	[2446, 2701]	[2446, 2701]	[2446, 2701]	[2445, 2700]	[2446, 2701]	[1104]	[1104, 2701, 3177]	0	[2454, 6052]	[1089, 4866, 6080]	0	[4835, 8958]	[5312]	[929, 6064]	[2418]	[4866, 6080]	[2459]	[2389, 7852]	[947, 4868, 5307, 6082]	[2414, 2484, 6082]	[6084, 9388]	[6061, 6624]
TACT	[3420, 9288]	[2973, 9273]	[2958, 3390, 9258]	[2972, 3404, 9272]	[3404, 9272]	[2972, 3404, 9272]	[3404, 9272, 9278]	[2972, 3404, 9272]	[2972, 3404, 9272]	[2972, 7950, 9272, 9278]	[2972]	[2830, 2972, 9272]	[2979, 9279]	[1489, 2963, 9276]	[2959, 3006, 3391, 9259]	[3024, 3456, 6985, 9324]	[3086, 3162, 4673, 5382, 7469, 9066, 9364]	[2963, 6179, 6192, 9368, 9380]	[2963, 6179, 6192, 9368, 9380]	[2963, 6179, 6192, 9368, 9380]	[2963, 6179, 6192, 9368, 9380]	[2963, 6179, 6192, 9368, 9380]	[2963, 6179, 6192, 9368, 9380]	[6179, 6192, 9368, 9380]	[6179, 6192, 9368, 9380]	[6179, 6192, 9368, 9380]	[2963, 6179, 6192, 9368, 9380]	[6179, 6192, 9368, 9380]	[6179, 6192, 9368, 9380]	[6179, 6192, 9368, 9380]	[2962, 6178, 6191, 9367, 9379]	[6179, 6192, 9368, 9380]	[6179, 6192, 9368, 9380]	[6179, 6192, 9368, 9380]	[6179, 6192, 9368, 9380]	[4655, 9048, 9346]	[1684, 1704, 3766, 3819, 4683, 9076, 9374, 9380]	[1657, 3145, 4656, 9049, 9347, 9353]	[2935, 3062, 3141, 4652, 5989, 9045, 9343]	[2973, 3179, 4690, 7743, 9083, 9381]	[2950, 4667, 4706, 9060, 9358]	[1554, 3053, 3102, 4689, 9380]	[2966, 3172, 4683, 9076, 9374]	[1655, 3070, 3149, 4660, 9351]	[1655, 3024, 3073, 3149, 4660, 9351]	[3174, 4685, 9078, 9376]	[2968, 3049, 3174, 4346, 4685, 6022, 9078, 9376]	[4687, 9080, 9378]	[880, 2947, 3153, 9057, 9355]
TAGA	[7801]	[8874, 8916]	[8859]	[8873]	0	[8873]	0	[8873]	[8873]	[8873]	[8874]	[8873]	[8880]	[7789, 8877]	[7772]	0	0	0	0	0	0	0	0	0	0	0	0	0	0	0	0	0	0	0	0	[3455]	0	[5051]	0	0	0	0	0	0	[7356, 8328]	0	0	0	0
TAGC	[2290]	0	[993, 2260]	[2274, 5048, 6881]	[5048]	[5048]	[6881]	0	[7407]	[1025]	0	0	[2281, 5055]	[5052]	[5035]	0	[4402]	[249, 3110, 5099, 9581]	[249, 3110, 5099, 9581]	[249, 3110, 5099, 9581]	[249, 3110, 5099, 9581]	[249, 3110, 5099, 9581]	[249, 3110, 5099, 9581]	[249, 5099, 9581]	[249, 5099, 9581]	[249, 5099, 9581]	[249, 3110, 5099, 9581]	[249, 5099, 9581]	[249, 5099, 9581]	[249, 5099, 9581]	[3109, 5098, 9580]	[249, 1406, 3110, 5099, 9581]	[249, 1058, 2325, 5099, 9581]	[249, 1058, 2325, 5099, 9581]	[249, 5099, 9581]	[3247, 3424, 7378]	[7406]	[3951]	[1393, 3244, 7375]	[6636, 7413]	[1532, 3962, 7390]	[3281, 7412]	[2352]	[3429, 3955, 8485]	[3252, 7383]	[7408]	0	[271]	[3256, 3959, 7387]
TAGG	[4780, 4915, 5182, 9303]	[5167, 9288]	[9273]	[4764, 4899, 5166, 5276, 5723, 9287]	[3753, 4755, 4899, 5166, 9287]	[4899, 9287]	[4764, 5166, 9287]	[5166, 5336, 9287]	[4764, 4899, 5166, 5336, 9287]	[5166, 9287]	[3753, 4765, 4900, 5167, 9288]	[4899, 5166, 9287]	[561, 4906, 5173, 6435]	[5170, 9291]	[2162, 4751, 9274]	[5388, 9339]	[5881, 6811, 9379]	[9395, 9401]	[9395, 9401]	[9395, 9401]	[9395, 9401]	[9395, 9401]	[9395, 9401]	[9395, 9401]	[9395, 9401]	[9395, 9401]	[9395, 9401]	[9395, 9401]	[9395, 9401]	[9395, 9401]	[9394, 9400]	[1899, 9395, 9401]	[1674, 9395, 9401]	[9395, 9401]	[9395, 9401]	[2954, 3556, 4333, 5863, 5872, 9361]	[3584, 4361, 5891, 6821, 9389]	[3557, 5864, 6794, 9362]	[3553, 4330, 5860, 5869, 6790, 9358]	[5898, 6828, 9396]	[3568, 4345, 5875, 9373]	[4367, 5897]	[1692, 3584, 5891, 6786, 6821, 9389]	[1690, 1878, 1894, 2959, 5868]	[4338, 5868]	[3586, 5893, 9391]	[3586, 5893]	[1696, 1756, 3588, 4365, 5895, 6825, 9393]	[1673, 1888, 1904, 3043, 5872, 9370]
TAGT	[2127]	[2112]	[2097]	0	[2111]	[2111, 5259]	0	0	0	0	[2111]	[2111]	0	0	[2098]	[2163]	[5611]	0	0	0	0	0	0	0	0	0	0	0	0	0	0	0	[2162]	[2162]	[2162]	0	0	0	[7021]	[5628]	[3754]	0	0	[5598]	0	0	[3772]	0	0
TATA	0	0	[2800]	0	0	0	0	0	0	[2393]	0	0	0	[2818]	0	0	[4340]	0	0	0	0	0	0	0	0	0	0	0	0	0	0	0	0	0	0	[5861]	0	[5450]	0	0	0	[4518]	0	[4489]	0	0	0	0	0
TATC	0	0	[3358]	0	[529, 1213]	[3372]	0	[7877]	[1213, 3372, 8241]	[1213, 3372]	0	[529, 1213, 3372]	[5377, 7649]	[1214, 9305]	0	0	[3063, 4032]	[1260]	[1260]	[1260]	[1260]	[1260]	[1260]	0	0	0	[1260]	0	0	0	[1259]	[1752]	[1264]	[1264, 2881]	[1264]	[4014, 5223]	[2476, 4042, 7216]	0	[851, 7185]	[4049, 7223]	[7200]	[4048, 5257]	[3324, 4042, 7216]	[3013, 3050]	[4019, 5228, 7193]	[3038, 4044, 6163, 7218]	[2669, 4044, 5253]	[2671]	[4023, 5588, 7197]
TATG	[1255, 2666, 2675, 4034]	[2651, 4217, 8789]	[2636, 2645, 4202, 8173, 8774]	[2650, 3888, 4018, 4216, 8187, 8788]	[2650, 2659, 4216, 8571, 8784, 8788]	[948, 2650, 3888, 4216, 4838, 8187]	[2650, 2659, 4018, 4216]	[2650, 2659, 2816, 6360, 8187]	[2650, 4216, 8187]	[2650, 2659, 3888, 8187, 8788]	[1239, 1708, 2650, 2816, 4839, 8789]	[2659, 3888, 4216, 8187]	[2189, 2657, 2666, 4223, 8194]	[2654, 2663, 3892, 4220, 8191, 8792]	[2637, 2646, 2803, 3875, 4203, 8174, 8775]	[4890, 8623, 8840]	[2472, 5783, 6055]	[3181, 4267, 8896, 8995, 9072]	[3181, 4267, 8896, 8995, 9072]	[3181, 4267, 8896, 8995, 9072]	[3181, 4267, 8896, 8995, 9072]	[3181, 4267, 8896, 8995, 9072]	[3181, 4267, 8896, 8995, 9072]	[1290, 4267, 8896, 8995, 9072]	[1290, 4267, 8896, 8995, 9072]	[1290, 4267, 8896, 8995, 9072]	[3181, 4267, 8896, 8995, 9072]	[1290, 4267, 8896, 8995, 9072]	[1290, 4267, 8896, 8995, 9072]	[1290, 4267, 8896, 8995, 9072]	[3180, 4266, 8895, 8994, 9071]	[1260, 4267, 8896, 8995, 9072]	[2701, 2710, 4267, 8896, 8995, 9072]	[4267, 8896, 8995, 9072]	[2710, 4267, 8896, 8995, 9072]	[5765, 8190, 8645]	[6065, 8673]	[6038, 8646]	[5762, 6034, 8642]	[5317, 6072]	[1167, 5777, 6049]	[1183, 5799, 6071]	[1350, 2662, 5793, 6065, 8673]	[5770, 6042]	[1154, 5770, 6042, 8650]	[6067, 7652, 8675]	[5795, 6067]	[1312, 5797, 6069, 8222, 8677]	[5774]
TATT	[2846]	[2831]	[2816]	0	0	0	[2830]	[1551]	[2830]	[2830]	[2830]	0	[2837]	0	0	0	0	0	0	0	0	0	0	[2881]	[2881]	[2881]	0	[2881]	[2881]	[2881]	0	0	0	0	0	0	[3059]	[3032, 3046]	[3028]	[3066, 5481]	[3043]	[3065]	[1388, 3059]	[2976, 3036]	[3036, 5451]	[1686, 3061]	0	[3063, 3176]	0
TCAA	[166, 1569, 2169, 7629, 8366]	[150, 2154, 7614, 8351]	[136, 1539, 2139]	[150, 1553, 2153, 8350]	[150, 6150, 7613, 8350]	[150, 1497, 1553, 2153, 7613, 8350]	[150, 2153, 7613, 8350]	[150, 2207, 4438, 7613, 8350]	[150, 2153, 2207, 7613, 7778, 8350]	[150, 1553, 1673, 2153, 2207, 7613]	[7614, 8351]	[150, 7613, 8350]	[1560, 6747, 7620, 8357]	[150, 1590, 2157, 7617, 8354]	[137, 2140, 7600]	[2205, 4298, 7665, 7944, 8402]	[1697]	[1604, 1668, 2204, 4992, 7721, 8453, 8981]	[1604, 1668, 2204, 4992, 7721, 8453, 8981]	[1604, 1668, 2204, 4992, 7721, 8453, 8981]	[1604, 1668, 2204, 4992, 7721, 8453, 8981]	[1604, 1668, 2204, 4992, 7721, 8453, 8981]	[1604, 1668, 2204, 4992, 7721, 8453, 8981]	[1604, 4992, 7721, 8453, 8981]	[1604, 4992, 7721, 8453, 8981]	[1604, 4992, 7721, 8453, 8981]	[1604, 1668, 2204, 4992, 7721, 8453, 8981]	[1604, 4992, 7721, 8453, 8981]	[1604, 4992, 7721, 8453, 8981]	[1604, 4992, 7721, 8453, 8981]	[1603, 1667, 2203, 4991, 7720, 8452, 8980]	[1604, 2204, 4992, 7721, 8453, 8981]	[1604, 2204, 4992, 7721, 8453, 8981]	[1604, 2204, 4992, 7721, 8453, 8981]	[2204, 4992, 7721, 8453, 8981]	[2212, 2349, 3625, 5089, 6676, 8166]	[2240, 2377, 5117, 8194]	[2213, 2350, 5090, 5752, 6448]	[1220, 2209, 2346, 5086, 6673]	[2247, 2384, 8201]	[2278, 2361, 5101, 5252, 6876, 8178]	[2383, 5123]	[2240, 5117, 8447]	[2217, 2354]	[1821, 2354, 5094]	[1624, 2379]	[2379, 4527]	[2244, 2381, 5121, 6708]	[1603, 5098, 8175]
TCAC	[1176, 2798, 3162, 3435, 4989, 4998, 5208, 5669, 5682, 5694, 6776, 8244, 8712]	[3420, 4974, 5654, 5667, 5679, 8697]	[2768, 3405, 4959, 6746, 8682]	[2782, 2915, 3419, 4973, 5192, 5653, 5666, 5678, 6800, 8696]	[1484, 3419, 4973, 5192, 5666, 5678, 6800, 8228, 8696]	[1703, 3419, 4973, 5198, 5653, 5666, 5678, 6800, 8696]	[1484, 2782, 4973, 4982, 5192, 6760, 6800, 8696]	[1484, 2782, 3419, 4973, 5192, 5666, 6760, 6800, 8228, 8696]	[1160, 2782, 3419, 4973, 5666, 5678, 8696]	[1160, 2324, 2782, 3146, 4973, 5653, 5666, 5678, 6760, 6800, 8696]	[1013, 1484, 2782, 3146, 3419, 4974, 5193, 5654, 5667, 5679, 5691, 8697]	[1160, 1703, 1719, 3419, 4735, 5653, 5690, 6602, 6760, 6800, 8696]	[1014, 1710, 2922, 3426, 4980, 5660, 5673, 5685, 8703]	[2786, 3150, 3423, 4977, 4986, 5196, 5657, 5670, 5682, 6073, 6804, 8232, 8700]	[2311, 2769, 3133, 3406, 4960, 5179, 5653, 5665, 6787, 8215, 8683]	[36, 2834, 3471, 5025, 5244, 5705, 5718, 5730, 5742, 6812, 8280, 8748]	[34, 1534, 1723, 2236, 5050, 5063, 5279, 5743, 6196, 6588, 8788, 9244]	[35, 5024, 5243, 6135, 8531, 9590]	[35, 5024, 5243, 6135, 8531, 9590]	[35, 5024, 5243, 6135, 8531, 9590]	[35, 5024, 5243, 6135, 8531, 9590]	[35, 5024, 5243, 6135, 8531, 9590]	[35, 5024, 5243, 6135, 8531, 9590]	[35, 5024, 5243, 6135, 8531, 9590]	[35, 5024, 5243, 6135, 8531, 9590]	[35, 5024, 5243, 6135, 8531, 9590]	[35, 5024, 5243, 6135, 8531, 9590]	[35, 5024, 5243, 6135, 8531, 9590]	[35, 5024, 5243, 6135, 8531, 9590]	[35, 5024, 5243, 6135, 8531, 9590]	[34, 5023, 5242, 6134, 8530, 9589]	[35, 5024, 5243, 6135, 8531, 9590]	[35, 2833, 5024, 5243, 6135, 8531, 9590]	[35, 1754, 2833, 5024, 5243, 6135, 8531, 9590]	[35, 2833, 5024, 5243, 6135, 8531, 9590]	[25, 4852, 5057, 5725, 6135, 8770, 9302]	[53, 4439, 4880, 5753, 6163, 8798, 9330]	[26, 2219, 4853, 5033, 5046, 5270, 5726, 6136, 6782, 8771, 9227]	[22, 4849, 5722, 6132, 6567, 8767, 9223]	[54, 2253, 4446, 4887, 5760, 6170, 6605, 6919, 8805, 9261, 9337]	[37, 2395, 4864, 5044, 5057, 5737, 6140, 6147, 6894, 8782, 9314]	[53, 1886, 2254, 5079, 5759, 6169, 8804, 9260, 9336]	[53, 1229, 2246, 4880, 5060, 5073, 5753, 6163, 6598, 8798]	[24, 2846, 4857, 5730, 6133, 6140, 8775, 9307]	[24, 5050, 5730, 6140, 6786, 8775, 9231, 9307]	[55, 4882, 5075, 6165, 8800, 9256, 9332]	[49, 2248, 4882, 5075, 5299, 5755, 6165, 6208, 6600, 8800, 9010, 9256, 9332]	[57, 5757, 6167, 8802, 9334]	[34, 1723, 5041, 5054, 5734, 6137, 6467, 8779, 9311]
TCAG	[2530, 4526, 6166, 8941]	[2515, 4637, 8926, 8935]	[2500, 4496, 4622, 6136, 8080, 8911]	[4636, 4665, 6150, 8925, 8934]	[2266, 4636, 5236, 8925]	[2514, 4121, 4636, 8925]	[2514, 6150, 8925, 8934]	[1682, 2266, 2514, 4894, 6892, 8925, 8934]	[1182, 2266, 4636, 8925]	[2266, 2514, 4510, 4894, 8934]	[2514, 4637, 6151, 8926, 8935]	[2266, 2514, 4636, 8925, 8934]	[1442, 2521, 4643, 4820, 6178, 6899, 8932, 9181]	[1686, 2270, 4640, 4898, 6154, 8929, 8938]	[1178, 4497, 4623, 8912]	[4688, 7478, 8977, 8986]	[1736, 4367, 4975, 5751, 7458, 7705, 7714]	[1687, 2877, 6209, 6943, 7053, 8623, 9112]	[1687, 2877, 6209, 6943, 7053, 8623, 9112]	[1687, 2877, 6209, 6943, 7053, 8623, 9112]	[1687, 2877, 6209, 6943, 7053, 8623, 9112]	[1687, 2877, 6209, 6943, 7053, 8623, 9112]	[1687, 2877, 6209, 6943, 7053, 8623, 9112]	[2877, 6209, 6943, 7053, 8623, 9112]	[2877, 6209, 6943, 7053, 8623, 9112]	[2877, 6209, 6943, 7053, 8623, 9112]	[1687, 2877, 6209, 6943, 7053, 8623, 9112]	[2877, 6209, 6943, 7053, 8623, 9112]	[2877, 6209, 6943, 7053, 8623, 9112]	[2877, 6209, 6943, 7053, 8623, 9112]	[1686, 2876, 6208, 6942, 7052, 8622, 9111]	[1344, 1687, 2877, 6209, 6943, 7053, 8623, 9112]	[1233, 2565, 6209, 6943, 7053, 8623, 9112]	[2565, 6209, 6943, 7053, 8623, 9112]	[2565, 3077, 6209, 6943, 7053, 8623, 9112]	[2104, 5295, 5733, 7687, 7696, 7757]	[4377, 4985, 5323, 5761, 6964, 7724]	[1465, 4350, 5296, 7688, 7758]	[2101, 4346, 4954, 5292, 7684, 7693]	[2139, 3184, 4384, 5330, 5768, 7722, 7731]	[2116, 4969, 5307, 5745, 7699, 7708]	[4991, 5329, 5767, 7721, 7791]	[4377, 5323, 5761, 7715, 7724, 7785]	[1685, 4354, 5300, 5738, 6308, 7692, 7762]	[1498, 4962, 5300, 5738, 6941, 7692, 7701]	[4597, 4987, 5325, 5763, 6989, 7717, 7787]	[1096, 4987, 5325, 5763, 7717, 7787]	[2136, 4381, 4989, 5327, 5765, 7719]	[2113, 4966, 5304, 5742, 6968, 7696, 7705]
TCAT	[4239, 8129, 8213, 9276]	[4224, 7959, 8114, 9261]	[2970, 4209, 4446, 5316, 7944, 8099, 9246]	[4223, 5330, 7958, 8113, 9260]	[947, 3141, 4223, 5120, 5330, 7958, 8197, 9260]	[2906, 4223, 5330, 8113, 8197, 9260]	[2756, 3416, 4223, 5330, 7958, 8113]	[4223, 5330, 7958, 8113, 9260]	[3141, 4223, 5330, 7958, 8113, 9260]	[4223, 5330, 7958, 8197, 9260]	[4223, 5331, 7959, 8198, 9261]	[4223, 5330, 8113, 9260]	[4230, 6731, 7965, 8120, 8204, 9267]	[4227, 7962, 8117, 9264]	[3020, 4210, 7945, 8184, 9247]	[4275, 5382, 5385, 8010, 8165, 8249, 9312]	[1456, 3313, 4303, 6805]	[1370, 2957, 4274, 4277, 5975, 8066, 8872, 9364, 9544]	[1370, 2957, 4274, 4277, 5975, 8066, 8872, 9364, 9544]	[1370, 2957, 4274, 4277, 5975, 8066, 8872, 9364, 9544]	[1370, 2957, 4274, 4277, 5975, 8066, 8872, 9364, 9544]	[1370, 2957, 4274, 4277, 5975, 8066, 8872, 9364, 9544]	[1370, 2957, 4274, 4277, 5975, 8066, 8872, 9364, 9544]	[2957, 4274, 4277, 5975, 8066, 8872, 9364, 9544]	[2957, 4274, 4277, 5975, 8066, 8872, 9364, 9544]	[2957, 4274, 4277, 5975, 8066, 8872, 9364, 9544]	[1370, 2957, 4274, 4277, 5975, 8066, 8872, 9364, 9544]	[2957, 4274, 4277, 5975, 8066, 8872, 9364, 9544]	[2957, 4274, 4277, 5975, 8066, 8872, 9364, 9544]	[2957, 4274, 4277, 5975, 8066, 8872, 9364, 9544]	[1369, 2956, 4273, 4276, 5974, 8065, 8871, 9363, 9543]	[2957, 4274, 4277, 5975, 8066, 8872, 9364, 9544]	[3035, 4274, 4277, 5975, 8066, 8872, 9364, 9544]	[4274, 4277, 5975, 8066, 8872, 9364, 9544]	[4274, 4277, 5975, 8066, 8872, 9364, 9544]	[1447, 2965, 4923, 5389, 7718, 8032]	[1689, 2993, 7540]	[1662, 2504, 7719]	0	[4320, 4336]	[1459]	[1475, 1478, 1800, 3329, 8888, 8891]	[1469, 1667, 1683, 1689]	[1108, 1446, 1449, 3300, 4524, 4928]	[1449, 3300, 4306, 4928, 8859, 8862]	[1477, 4331]	[1133, 1471, 1474, 2773, 6817]	[1693]	[1456, 1459, 7727]
TCCA	[2360, 2373, 2379, 2943, 4172, 6183, 7189, 8918, 8982]	[2345, 2358, 2364, 4391, 5086, 5912, 6168, 6273, 7174, 8903, 8967, 9157]	[2330, 2343, 2349, 2913, 3559, 4142, 5071, 5897, 6258, 7159, 8109, 8888, 8952]	[2344, 2357, 2363, 3464, 4390, 5085, 5542, 5911, 6167, 6272, 6728, 6740, 7173, 7254, 8123, 8902, 8966]	[1489, 2344, 2357, 2363, 3564, 3573, 3643, 3956, 4390, 5085, 5623, 6167, 6272, 7173, 8902, 8966]	[1586, 2344, 2927, 4390, 5085, 5911, 6167, 6272, 7120, 7173, 7254, 7300, 8123, 8902, 8966]	[2344, 2357, 2363, 5085, 5623, 6167, 6272, 7173, 7254, 8123, 8902, 8966, 9156, 9172]	[2344, 2357, 2363, 2927, 3217, 3643, 3886, 4156, 5911, 6272, 8902, 8966]	[2344, 2357, 2363, 2931, 4390, 5911, 6167, 6272, 7173, 7901, 8902, 8966]	[2344, 2357, 2363, 2927, 4156, 4390, 5911, 6167, 6523, 6690, 7173, 7254, 8902]	[2344, 2357, 2363, 2927, 4156, 4390, 5543, 5624, 6168, 6273, 7255, 8903, 8967]	[2344, 2357, 2363, 4156, 5085, 5911, 6167, 7173, 8902, 8966]	[2364, 2370, 3471, 3893, 4397, 5630, 6174, 7180, 7261, 7847, 8909, 8973]	[2348, 2931, 4160, 5089, 5915, 6171, 6276, 7177, 7258, 8906, 8970]	[2331, 2344, 2350, 2914, 4233, 4377, 6259, 7080, 8110, 8889, 8953]	[2396, 2409, 2415, 2979, 3938, 4008, 4208, 5963, 6219, 7225, 7306, 8175, 8954, 9018]	[23, 895, 1044, 1058, 1240, 2440, 2461, 4995, 5257, 5680, 6754, 7363, 7476, 8033, 8928, 9058]	[1809, 2395, 2408, 2414, 3397, 3515, 4029, 5527, 5654, 6077, 6218, 7069, 7654, 7948, 8891, 8944, 8957]	[1809, 2395, 2408, 2414, 3397, 3515, 4029, 5527, 5654, 6077, 6218, 7069, 7654, 7948, 8891, 8944, 8957]	[1809, 2395, 2408, 2414, 3397, 3515, 4029, 5527, 5654, 6077, 6218, 7069, 7654, 7948, 8891, 8944, 8957]	[1809, 2395, 2408, 2414, 3397, 3515, 4029, 5527, 5654, 6077, 6218, 7069, 7654, 7948, 8891, 8944, 8957]	[1809, 2395, 2408, 2414, 3397, 3515, 4029, 5527, 5654, 6077, 6218, 7069, 7654, 7948, 8891, 8944, 8957]	[1809, 2395, 2408, 2414, 3397, 3515, 4029, 5527, 5654, 6077, 6218, 7069, 7654, 7948, 8891, 8944, 8957]	[1809, 2395, 2408, 2414, 3397, 3515, 4029, 5527, 5654, 6077, 6218, 7069, 7654, 7948, 8891, 8944, 8957]	[1809, 2395, 2408, 2414, 3397, 3515, 4029, 5527, 5654, 6077, 6218, 7069, 7654, 7948, 8891, 8944, 8957]	[1809, 2395, 2408, 2414, 3397, 3515, 4029, 5527, 5654, 6077, 6218, 7069, 7654, 7948, 8891, 8944, 8957]	[1809, 2395, 2408, 2414, 3397, 3515, 4029, 5527, 5654, 6077, 6218, 7069, 7654, 7948, 8891, 8944, 8957]	[1809, 2395, 2408, 2414, 3397, 3515, 4029, 5527, 5654, 6077, 6218, 7069, 7654, 7948, 8891, 8944, 8957]	[1809, 2395, 2408, 2414, 3397, 3515, 4029, 5527, 5654, 6077, 6218, 7069, 7654, 7948, 8891, 8944, 8957]	[1809, 2395, 2408, 2414, 3397, 3515, 4029, 5527, 5654, 6077, 6218, 7069, 7654, 7948, 8891, 8944, 8957]	[23, 1808, 2394, 2407, 2413, 3396, 3514, 4028, 5526, 5653, 6076, 6217, 7068, 7653, 7947, 8890, 8943, 8956]	[1571, 2408, 2414, 3397, 3515, 4029, 5527, 5654, 6077, 6218, 7069, 7654, 7948, 8891, 8944, 8957]	[2395, 2408, 2414, 2978, 3515, 4029, 5527, 5654, 6077, 6218, 7069, 7654, 7948, 8891, 8944, 8957]	[2395, 2408, 2414, 2978, 3515, 4029, 5527, 5654, 6077, 6218, 7069, 7654, 7948, 8891, 8944, 8957]	[1633, 2395, 2408, 2414, 3397, 3515, 4029, 5527, 5654, 6077, 6218, 7069, 7654, 7948, 8891, 8944, 8957]	[14, 626, 1035, 1231, 2422, 2443, 4977, 6736, 7232, 7279, 7345, 7458, 8015, 8678, 8910, 9040]	[42, 1259, 2450, 5690, 7260, 7307, 8043, 8938, 9068]	[15, 887, 1232, 2423, 2444, 3535, 4978, 5663, 7233, 7346, 7459, 8664, 8911, 9041]	[11, 883, 1032, 1671, 2419, 2440, 5236, 5659, 6733, 7229, 7276, 7455, 8660, 8675, 8907, 9037]	[43, 1070, 1084, 1254, 1583, 1709, 2457, 2478, 5012, 5274, 5697, 7303, 7314, 7380, 8713, 8945, 9075]	[26, 2434, 2455, 3546, 4989, 6748, 7244, 7291, 7470, 8027, 8675, 8690, 8922, 9052]	[42, 1063, 1259, 2456, 2477, 5011, 6770, 7266, 7379, 7492, 7587, 8049, 8697, 8712, 8944, 9074]	[42, 1063, 1259, 2450, 2471, 5005, 5267, 5690, 7260, 7307, 7486, 8043, 8691, 8938, 9068]	[13, 889, 1034, 1230, 1903, 2427, 2448, 4982, 6741, 7237, 7284, 7350, 7463, 8020, 8915, 9045]	[13, 1034, 1230, 2427, 2448, 5667, 6741, 7237, 7463, 8020, 8668, 8683, 8915, 9045, 9058]	[44, 2452, 3564, 5692, 7262, 7488, 8045, 8940, 9070]	[38, 910, 1255, 2452, 2473, 3736, 5007, 7262, 7309, 7375, 8045, 8693, 8708, 8940, 9014, 9070]	[46, 922, 1067, 1263, 2454, 2475, 6768, 7264, 7311, 7377, 8047, 8942, 9072]	[23, 1044, 1058, 1240, 1536, 1913, 2431, 2452, 3047, 3543, 5248, 7241, 7277, 7354, 8024, 8687, 8919, 9049]
TCCC	[90, 972, 5389, 6886, 7404, 8046, 8722, 9098, 9177]	[74, 2871, 5373, 5937, 5951, 6871, 8031, 9083]	[60, 2856, 4392, 5359, 6856, 8016, 9068, 9147]	[74, 2870, 5373, 5432, 5936, 5950, 6868, 9082, 9161]	[74, 957, 2870, 5373, 5432, 6870, 8030, 9082, 9161]	[74, 2870, 5432, 5936, 5952, 6870, 9082, 9161]	[74, 698, 5373, 5432, 5936, 5950, 6870, 7392, 9082]	[74, 2871, 6870, 8030, 8592, 9082, 9161]	[74, 2870, 5373, 5432, 5936, 5952, 9082, 9161]	[74, 956, 2419, 5373, 6870, 8030, 9082, 9161]	[74, 6871, 9083, 9162]	[74, 531, 1859, 2870, 5373, 5432, 6870, 9082, 9161]	[74, 2426, 2877, 5379, 6642, 6875, 9089]	[74, 2874, 5376, 5436, 8034, 9086, 9165]	[54, 61, 1476, 2857, 6747, 6857, 8017, 9069, 9148]	[126, 1020, 2922, 5425, 5484, 5988, 6002, 6922, 8082, 8758, 9134, 9213]	[124, 2947, 3784, 4796, 5165, 6373, 6837, 7420, 7912]	[125, 2611, 2922, 4457, 5139, 6811, 9181, 9190, 9526]	[125, 2611, 2922, 4457, 5139, 6811, 9181, 9190, 9526]	[125, 2611, 2922, 4457, 5139, 6811, 9181, 9190, 9526]	[125, 2611, 2922, 4457, 5139, 6811, 9181, 9190, 9526]	[125, 2611, 2922, 4457, 5139, 6811, 9181, 9190, 9526]	[125, 2611, 2922, 4457, 5139, 6811, 9181, 9190, 9526]	[125, 1869, 1875, 2611, 4457, 5139, 6811, 9181, 9190, 9526]	[125, 1869, 1875, 2611, 4457, 5139, 6811, 9181, 9190, 9526]	[125, 1869, 1875, 2611, 4457, 5139, 6811, 9181, 9190, 9526]	[125, 2611, 2922, 4457, 5139, 6811, 9181, 9190, 9526]	[125, 1869, 1875, 2611, 4457, 5139, 6811, 9181, 9190, 9526]	[125, 1869, 1875, 2611, 4457, 5139, 6811, 9181, 9190, 9526]	[125, 1869, 1875, 2611, 4457, 5139, 6811, 9181, 9190, 9526]	[124, 2610, 2921, 4456, 5138, 6810, 9180, 9189, 9525]	[125, 2922, 4457, 5139, 6811, 9181, 9190, 9526]	[125, 2922, 4457, 5139, 6811, 9181, 9190, 9526]	[125, 2922, 4457, 5139, 6811, 9181, 9190, 9526]	[125, 1007, 4457, 5139, 6811, 9181, 9190, 9526]	[115, 1953, 2929, 4778, 5144, 6355, 7529]	[5, 143, 1981, 2957, 3876, 4020, 4806, 5175, 6145, 6383]	[116, 625, 2031, 2930, 3993, 4779, 6356, 7403, 8781]	[106, 112, 621, 736, 2927, 4775, 6352, 7482]	[144, 653, 2964, 3883, 4027, 4813, 5182, 6390, 7520]	[127, 1965, 2941, 2945, 4790, 6367, 6831, 7193, 7497]	[143, 652, 1981, 2963, 2967, 4812, 7436]	[12, 143, 652, 767, 1981, 2957, 4806, 5175, 7922]	[114, 623, 738, 1952, 2934, 2938, 4783, 6360, 7534, 7899]	[114, 623, 738, 1952, 2934, 4783, 6360, 7407]	[9, 145, 654, 769, 2959, 4808, 5177, 6385, 6849, 7432, 7509]	[139, 763, 1977, 2959, 4808, 5177, 6385, 7432]	[147, 527, 1985, 2961, 4810, 5179, 6387, 6851, 7561]	[124, 633, 748, 2938, 4787, 5156, 6364, 7903]
TCCG	[4220, 7114, 7270, 7884, 7917]	[4205, 7094, 7099, 7902]	[2546, 4190, 7079, 7084, 7887]	[2560, 4204, 7093, 7098, 7795, 7868, 7901]	[1636, 7093, 7901]	[7064, 7093, 7098, 7266, 7588, 7795, 7868, 7901]	[7093, 7098, 7795, 7901]	[7093, 7795]	[6690, 7093, 7098, 7868]	[1477, 4204, 7064, 7093, 7098, 7901, 8110]	[2560, 3295, 3909, 6908, 7065, 7094, 7099, 7902]	[6690, 7093, 7098, 7795, 7901]	[7100, 7105]	[2564, 4208, 7068, 7097, 7102, 7905]	[1623, 4191, 7888]	[1688, 2612, 3961, 6742, 7145, 7150]	[495, 7331, 7505, 7518, 7993]	[2096, 6256, 7441, 7976]	[2096, 6256, 7441, 7976]	[2096, 6256, 7441, 7976]	[2096, 6256, 7441, 7976]	[2096, 6256, 7441, 7976]	[2096, 6256, 7441, 7976]	[2096, 3346, 6256, 7441, 7976]	[2096, 3346, 6256, 7441, 7976]	[2096, 3346, 6256, 7441, 7976]	[2096, 6256, 7441, 7976]	[2096, 3346, 6256, 7441, 7976]	[2096, 3346, 6256, 7441, 7976]	[2096, 3346, 6256, 7441, 7976]	[2095, 6255, 7440, 7975]	[2096, 6256, 7441, 7976]	[6256, 7441, 7976]	[1687, 6256, 7441, 7976]	[6256, 7441, 7976]	[921, 7975, 8542, 8663]	[8003, 8570, 8706]	[4068, 7976, 8543]	[7972, 8539]	[8010, 8219, 8577]	[7987, 8554]	[7521, 8009]	[8003, 8212, 8570]	[7980]	[7492, 7980]	[1983, 7517, 8005, 8572, 8708]	[7517, 8005]	[8574, 8695]	[930, 7984]
TCCT	[774, 2472, 2694, 4844, 5724, 5961, 6893, 6996, 7125, 7806, 8856]	[2445, 2583, 2588, 4829, 5434, 6708, 6981, 7110, 8841]	[2442, 2573, 2664, 5923, 5931, 6693, 6966, 7095, 7172, 8826]	[805, 2444, 2587, 2678, 4828, 5387, 6707, 6980, 7109, 7186, 8840]	[2444, 2456, 2678, 3494, 3763, 5387, 5945, 6707, 6980, 7109, 7186, 8840]	[758, 2456, 2587, 2678, 3362, 4828, 6707, 6980, 7109, 7186, 7790, 8840]	[805, 2444, 2456, 2582, 2587, 2678, 5387, 6707, 6980, 7109, 7186, 7790, 8840]	[2587, 2678, 5945, 6980, 7109, 8840]	[2587, 2678, 6870, 6980, 7109, 7186, 8840, 8843]	[2456, 2678, 4828, 5937, 5945, 6877, 6980, 7109, 7186, 8840]	[2444, 2456, 2587, 4829, 5374, 5946, 6708, 6981, 7110, 8841]	[2444, 2456, 2582, 2587, 4828, 5945, 6980, 7109, 8840]	[2451, 2685, 3501, 5952, 6714, 6987, 7116, 7908, 8847]	[2448, 2460, 2586, 2591, 2682, 4832, 5391, 5949, 6711, 6984, 7113, 7174, 8844]	[2431, 2443, 2569, 2574, 4815, 5932, 6694, 6864, 6967, 7777, 8827]	[2508, 2634, 2639, 2730, 3542, 4880, 5439, 5760, 6336, 7032, 7161, 7238, 7441, 7444, 8892, 8895]	[764, 855, 2524, 2533, 2748, 3855, 5905, 5917, 7340, 7343, 8730]	[2501, 2638, 2726, 2729, 3541, 5321, 5891, 6637, 7898, 8746]	[2501, 2638, 2726, 2729, 3541, 5321, 5891, 6637, 7898, 8746]	[2501, 2638, 2726, 2729, 3541, 5321, 5891, 6637, 7898, 8746]	[2501, 2638, 2726, 2729, 3541, 5321, 5891, 6637, 7898, 8746]	[2501, 2638, 2726, 2729, 3541, 5321, 5891, 6637, 7898, 8746]	[2501, 2638, 2726, 2729, 3541, 5321, 5891, 6637, 7898, 8746]	[2360, 2638, 2726, 3541, 5321, 5891, 6637, 7898, 8746]	[2360, 2638, 2726, 3541, 5321, 5891, 6637, 7898, 8746]	[2360, 2638, 2726, 3541, 5321, 5891, 6637, 7898, 8746]	[2501, 2638, 2726, 2729, 3541, 5321, 5891, 6637, 7898, 8746]	[2360, 2638, 2726, 3541, 5321, 5891, 6637, 7898, 8746]	[2360, 2638, 2726, 3541, 5321, 5891, 6637, 7898, 8746]	[2360, 2638, 2726, 3541, 5321, 5891, 6637, 7898, 8746]	[2500, 2637, 2725, 2728, 3540, 5320, 5890, 6636, 7897, 8745]	[2360, 2638, 2726, 3541, 5321, 5891, 6637, 7898, 8746]	[809, 856, 2507, 2729, 3541, 5321, 5891, 6637, 7898, 8746]	[809, 856, 2507, 2729, 3541, 5321, 5891, 6637, 7898, 8746]	[2495, 3541, 5321, 5891, 6637, 7898, 8746]	[846, 1719, 2506, 2515, 2730, 3837, 6804, 7407]	[874, 2534, 5927, 6832, 7218, 7435]	[847, 2507, 2516, 2747, 3838, 6376, 6805, 7323, 7326]	[843, 2503, 2512, 2727, 3834, 5896, 6372, 6801, 7187, 7404]	[784, 875, 2541, 2550, 3844, 3857, 5934, 6839, 7225, 7357, 7360, 7442]	[858, 1195, 2518, 2527, 2742, 3849, 5911, 6816, 7419]	[2540, 2549, 3871, 3882, 5933]	[874, 962, 1612, 2534, 2543, 3581, 3865, 3876, 5927, 6832, 7218]	[2511, 2520, 3814, 3827, 5904, 7412]	[2511, 2520, 3842, 3853, 5904]	[876, 2536, 3583, 6834, 7220]	[2536, 2545, 3583, 3839, 3852, 5462, 5929, 6405, 7211]	[584, 878, 2538, 2547, 3869, 6100, 6836, 7357, 7439]	[855, 2515, 2524, 2739, 3846, 5908, 7199, 7334, 7416, 8721]
TCGA	[4647, 4689, 5457, 7071, 8265, 8470]	[4674, 5442, 7056, 8455]	[1659, 4617, 4659, 5427, 8440]	[4673, 5441, 7055, 8454]	[4246, 4673, 5441, 8454]	[4673, 5441, 8454]	[2207, 4673, 5441, 8454]	[4673, 5441, 7055, 8454]	[1673, 4673, 5441, 7055, 8454]	[4631, 4673, 5441, 8454]	[5442, 8455]	[5441, 8454]	[4680, 5448, 8461]	[5445, 8458]	[4660, 5428, 7042, 8441]	[1114, 4725, 5493, 8199, 8506]	[1372, 5518, 9407]	[1113]	[1113]	[1113]	[1113]	[1113]	[1113]	[967, 1113, 2246]	[967, 1113, 2246]	[967, 1113, 2246]	[1113]	[967, 1113, 2246]	[967, 1113, 2246]	[967, 1113, 2246]	[1112]	[1113]	0	[2996]	0	[1696]	[2190, 5528, 9417]	[9390]	[2159, 5497]	[5535]	[1375, 5512]	[2196, 5534, 7139, 9423]	[9417]	[1362, 2167]	[2167, 5505, 7110, 9394]	0	[2192, 4762, 5530, 7144]	[2194]	[2171, 4441, 7114, 7919]
TCGC	[2982, 4341, 4512, 4751, 5763, 8389]	[2967, 4326, 4497, 4736, 4742, 5748, 6054]	[1154, 2952, 4311, 4721, 4727, 5775, 8032]	[1168, 1601, 2966, 4325, 4735, 5747, 6053, 8195, 8373]	[1168, 2966, 4325, 4496, 5747, 6053]	[1025, 2966, 4325, 4735, 4741, 5747, 6053, 8373]	[1025, 1168, 2966, 4325, 4735, 4741, 6053, 7671, 8195, 8373]	[1168, 2966, 4325, 4735, 4741, 5747, 6053, 8373]	[1601, 2966, 4325, 4735, 5747, 6053]	[2966, 4325, 4735, 4741, 5747, 8046]	[1025, 1168, 2966, 4325, 6054, 8374]	[2966, 4325, 8195]	[2973, 4068, 4503, 4742, 4748, 5754, 6060, 8011, 8380]	[1169, 4329, 4739, 4745, 5751, 6057, 8199, 8377]	[2953, 4312, 4722, 4728, 5734, 6040, 8360]	[3018, 4377, 6105, 8425]	[778, 2333, 8465]	[2833, 4238, 7738, 9346]	[2833, 4238, 7738, 9346]	[2833, 4238, 7738, 9346]	[2833, 4238, 7738, 9346]	[2833, 4238, 7738, 9346]	[2833, 4238, 7738, 9346]	[4238, 7738, 9346]	[4238, 7738, 9346]	[4238, 7738, 9346]	[2833, 4238, 7738, 9346]	[4238, 7738, 9346]	[4238, 7738, 9346]	[4238, 7738, 9346]	[2832, 4237, 7737, 9345]	[4238, 7738, 9346]	[4238, 7738, 9346]	[1219, 4238, 7738, 9346]	[4238, 7738, 9346]	[162, 495, 2315, 2617, 6584]	[531, 797, 2645, 6134]	[770, 6107, 6585, 8448]	[500, 766, 6581, 8444]	[532, 798, 6619]	[507, 2327, 6118, 7871]	[797, 6140, 8481]	[531, 797, 6134, 6612, 8475]	[768, 6111, 8452]	[494, 768, 2326, 6111, 8452]	[533, 799, 2351, 4799]	[793, 5377, 8477]	[2298]	[778, 8087, 8456]
TCGG	[2016, 5252, 7359]	0	[693, 5753]	[2000, 2046, 4510, 7343]	[2000, 2046, 4894, 7831]	[2000, 4510, 7343]	[1848, 2000, 4510, 4894]	[4510, 5236, 7343, 7360]	[2083, 4894, 5236]	[978, 2000]	[1924, 2000, 4510, 7344]	[1228, 4510, 4894]	[2007, 2090, 5243]	[2004, 4514, 5771]	[5223, 7330]	[2052, 2135]	[2659, 7170]	[546, 931, 2124, 3548, 4319, 4560, 7597]	[546, 931, 2124, 3548, 4319, 4560, 7597]	[546, 931, 2124, 3548, 4319, 4560, 7597]	[546, 931, 2124, 3548, 4319, 7597]	[546, 931, 2124, 3548, 4319, 4560, 7597]	[546, 931, 2124, 3548, 4319, 4560, 7597]	[546, 1687, 2124, 3374, 3548, 4319, 7597]	[546, 1687, 2124, 3374, 3548, 4319, 4560, 7597]	[546, 1687, 2124, 3374, 3548, 4319, 4560, 7597]	[546, 931, 2124, 3548, 4319, 4560, 7597]	[546, 1687, 2124, 3374, 3548, 4319, 4560, 7597]	[546, 1687, 2124, 3374, 3548, 4319, 4560, 7597]	[546, 1687, 2124, 3374, 3548, 4319, 4560, 7597]	[545, 930, 2123, 3547, 4318, 4559, 7596]	[546, 2124, 3548, 4319, 4560, 7597]	[2134, 3026, 3548, 4319, 4560, 7597]	[2097, 2134, 3026, 3548, 4319, 4560, 7597]	[3374, 3548, 4319, 4560, 7597]	[2641, 4834, 7152]	[4862, 7180]	[4117, 7153]	[5370]	[2008, 4869, 9312]	[1985, 4128, 4846]	[4868, 5407, 7186]	[2001, 7180]	[4813, 4839, 7493]	[5378]	[5955]	[1997, 4864, 7182]	[1548, 7184]	[1501, 6226, 7161]
TCGT	[1098, 1649, 2460, 2772, 3061, 4599, 5268, 5790, 7551, 8502, 9213]	[1083, 3046, 4584, 5253, 5967, 8487]	[1068, 1815, 2430, 3031, 4302, 4569, 5238, 7616, 8472]	[1082, 3045, 4316, 4583, 5252, 5966, 7535, 8486, 9197]	[4583, 5966, 7535, 8486, 9197]	[1082, 2444, 4316, 4583, 5774, 5966, 7535, 8486]	[3045, 4583, 5252, 5966, 7535, 8486, 9197]	[1082, 2444, 4316, 4583, 5252, 5966, 8486, 9197]	[1082, 2444, 4316, 4583, 5252, 5966, 7535, 8486, 9197]	[1829, 2444, 3045, 4583, 5252, 7630, 8486]	[1082, 2756, 4316, 4583, 5253, 5775, 5967, 7536, 9198]	[996, 1082, 4316, 4583, 5252, 5966, 7535, 8486]	[4323, 4590, 5973, 7542]	[1083, 4587, 5256, 5970, 7539, 9201]	[1069, 4303, 4570, 5320, 5953, 7522, 8473, 9184]	[1134, 1881, 3097, 4635, 6018, 8538]	[2518, 4941, 5404, 7530, 7722, 8289]	[2645, 7217, 8305]	[2645, 7217, 8305]	[2645, 7217, 8305]	[2645, 7217, 8305]	[2645, 7217, 8305]	[2645, 7217, 8305]	[2645, 7217, 8305]	[2645, 7217, 8305]	[2645, 7217, 8305]	[2645, 7217, 8305]	[2645, 7217, 8305]	[2645, 7217, 8305]	[2645, 7217, 8305]	[2644, 7216, 8304]	[1826, 2645, 7217, 8305]	[1133, 2495, 3096, 7217, 8305]	[1133, 2495, 3096, 7217, 8305]	[1133, 7217, 8305]	[5097, 8271]	[2771, 8299]	[4643, 4924, 6026, 8272]	[2497, 4920, 7509, 8268]	[2535, 4958, 8306]	[2512, 2755, 7621]	[1612, 7660, 8305]	[2528, 2771, 3698, 4951, 5125, 8299]	[5102, 6030, 6745, 7517, 7631, 8276]	[7517, 7631, 7709]	[2530, 2773, 4953, 8301, 8590]	[2345, 2533, 4672, 4953, 7542, 7656, 8301]	[1908, 5418, 8303]	[1885, 2509, 4900, 7521, 7900, 8280]
TCTA	[7671]	[3135, 7792]	[7777]	[3134, 7655, 7791]	[3134, 7791]	0	[3475]	[7791]	[3134, 7791]	0	[3475, 7792]	[7655, 7791]	[2351, 7798]	[7795]	[7642, 7782]	[1177]	[7747]	[1258]	[1258]	[1258, 2699]	[1258, 2699]	[1258, 2699]	[1258, 2699]	[1258, 2699]	[1258, 2699]	[1258]	[1258, 2699]	[1258, 2699]	[1258, 2699]	[1258, 2699]	[1257]	[2699]	0	0	0	[7729]	[2480, 3817]	[2453, 7730]	[7726]	[7764]	[7741]	[7763]	[7757]	[7734]	[6202, 7734]	[7759]	[7759]	[7761]	[7738]
TCTC	[825, 1512, 3762, 3777, 5964, 5966, 8324, 8326, 8993]	[810, 3216, 3762, 8978]	[795, 3201, 3732, 3747, 5934, 5936, 6854, 8053, 8963]	[3215, 8977]	[809, 819, 1143, 3215, 3278, 3746, 6978, 8977]	[809, 3215, 3746, 3761, 8960]	[3215, 3293, 3746, 8977]	[809, 3746, 3761, 8977]	[809, 1150, 3215, 3746, 3761, 6705, 8977]	[809, 3215, 3746, 3761, 5948, 5950]	[809, 3215, 3746, 3761]	[809, 1143, 1150, 3099, 3215, 3278, 3746, 8977]	[810, 3222, 3768, 8074, 8967, 8984]	[810, 1500, 3282, 3750, 3765, 8981]	[796, 1137, 2741, 3202, 3733, 3748, 8964]	[3267, 3798, 3813, 4787, 8133, 9029]	[3845, 3984, 6027, 8746]	[634, 3195, 3266, 3797, 4926, 6691, 8942]	[634, 3195, 3266, 3797, 4926, 6691, 8942]	[634, 3195, 3266, 3797, 4926, 6691, 8942]	[634, 3195, 3266, 3797, 4926, 6691, 8942]	[634, 3195, 3266, 3797, 4926, 6691, 8942]	[634, 3195, 3266, 3797, 4926, 6691, 8942]	[634, 2724, 3266, 3395, 3797, 4926, 6691, 8942]	[634, 2724, 3266, 3395, 3797, 4926, 6691, 8942]	[634, 2724, 3266, 3395, 3797, 4926, 6691, 8942]	[634, 3195, 3266, 3797, 4926, 6691, 8942]	[634, 2724, 3266, 3395, 3797, 4926, 6691, 8942]	[634, 2724, 3266, 3395, 3797, 4926, 6691, 8942]	[634, 2724, 3266, 3395, 3797, 4926, 6691, 8942]	[633, 3194, 3265, 3796, 4925, 6690, 8941]	[3797, 4926, 6691, 8942]	[1547, 3266, 3797, 4926, 6691, 8942]	[3266, 3797, 4926, 6691, 8942]	[860, 1176, 1191, 1201, 3797, 4926, 6691, 8942]	[863, 1759, 3818, 3827, 3966, 4756, 6009]	[3994, 7560, 9062]	[3819, 3828, 3967, 7533]	[857, 3815, 3824, 3963, 6114, 6879]	[1794, 3853, 3855, 3862, 4001, 6044, 6917]	[3978, 6019, 6021, 7544]	[4, 1798, 6043, 7519]	[3846, 3855, 3994, 7560]	[3823, 3825, 3832, 3971, 4761, 6014, 8563, 8733]	[6014, 6122, 8733]	[3848, 3857, 3996, 4786, 6912, 7515, 7562, 8588]	[803, 4786, 6039, 6147, 7515, 8758, 9068]	[3859, 3998, 6041]	[1534, 5689, 8737]
TCTG	[1143, 1151, 4966, 4974, 7995]	[1128, 3322, 4938, 4951, 4959, 7980, 9042]	[1113, 1121, 3271, 4936, 4944, 7965, 9027]	[1127, 1135, 2463, 3321, 4937, 4950, 4958, 7979, 9041]	[1127, 1135, 4937, 4950, 4958, 7312, 7979, 9041]	[1127, 1135, 4937, 4950, 4958, 6907, 7979, 9041]	[1127, 1135, 3321, 4937, 4950, 4958, 7979, 9041]	[1501, 4937, 4950, 4958, 7979, 9041]	[1127, 1135, 4958, 7979, 9041]	[1127, 1135, 3285, 4958, 7979]	[1127, 1135, 1636, 2480, 4959, 7980]	[1127, 1636, 3285, 4937, 4950, 4958, 5295, 7290, 7979, 9041]	[1136, 4965, 7986, 9048]	[1128, 1136, 1505, 2031, 4962, 7983]	[1114, 1122, 4945, 5898, 7299, 7966, 9028]	[880, 1187, 2074, 3337, 5010, 8031, 9093]	[930, 3355, 5081, 7225, 8581]	[2511, 2654, 2886, 6029, 9652]	[2511, 2654, 2886, 6029, 9652]	[2511, 2654, 2886, 6029, 9652]	[2511, 2654, 2886, 6029, 9652]	[2511, 2654, 2886, 6029, 9652]	[2511, 2654, 2886, 6029, 9652]	[2511, 2654, 6029, 9652]	[2511, 2654, 6029, 9652]	[2511, 2654, 6029, 9652]	[2511, 2654, 2886, 6029, 9652]	[2511, 2654, 6029, 9652]	[2511, 2654, 6029, 9652]	[2511, 2654, 6029, 9652]	[2510, 2653, 2885, 6028, 9651]	[2511, 2654, 2886, 6029, 9652]	[1178, 1186, 3336, 6029, 9652]	[1178, 1186, 3336, 6029, 9652]	[1178, 1186, 1552, 6029, 9652]	[1761, 3337, 3726, 4445, 7207, 8228]	[1374, 3754, 4473, 5045, 5091, 7235]	[1347, 7208]	[1343, 3158, 3723, 5060, 7204, 7497]	[1381, 3372, 3761, 5098, 7242]	[1358, 3738, 5029, 7219]	[949, 1770, 3760, 5051, 5097, 6231, 7241]	[1368, 1374, 3365, 7235]	[920, 3731, 5068, 7212, 8233, 8568]	[3731, 5068, 7212]	[1376, 3756, 7237, 8593]	[945, 2681, 3756]	[4477, 7239]	[2723, 4454, 5072, 7216, 8572, 8585]
TCTT	[821, 831, 2613, 3228, 3506, 8847]	[806, 816, 2454, 5709, 8832]	[791, 801, 4032]	[815, 2453, 8831]	[805, 815, 2592, 8831]	[805, 815, 2453, 8831, 8949]	[815, 2453, 8831]	[805, 815, 1598, 2453, 8831]	[805, 815, 2453, 5708]	[805, 815, 8816, 8831]	[805, 815, 8832]	[805, 815, 5708, 8831]	[806, 816, 1606, 8838, 8956]	[806, 816, 2451, 2457, 3216, 3767, 8820]	[792, 2434, 8818]	[857, 1636, 4510]	[9203]	[856, 866, 1190, 8939, 9530, 9534, 9547, 9560, 9564]	[856, 866, 1190, 8939, 9530, 9534, 9547, 9560, 9564]	[856, 866, 1190, 8939, 9530, 9534, 9547, 9560, 9564]	[856, 866, 1190, 8939, 9530, 9534, 9547, 9560, 9564]	[856, 866, 1190, 8939, 9530, 9534, 9547, 9560, 9564]	[856, 866, 1190, 8939, 9530, 9534, 9547, 9560, 9564]	[856, 1190, 1542, 2501, 8939, 9530, 9534, 9547, 9560, 9564]	[856, 1190, 1542, 2501, 8939, 9530, 9534, 9547, 9560, 9564]	[856, 1190, 1542, 2501, 8939, 9530, 9534, 9547, 9560, 9564]	[856, 866, 1190, 8939, 9530, 9534, 9547, 9560, 9564]	[856, 1190, 1542, 2501, 8939, 9530, 9534, 9547, 9560, 9564]	[856, 1190, 1542, 2501, 8939, 9530, 9534, 9547, 9560, 9564]	[856, 1190, 1542, 2501, 8939, 9530, 9534, 9547, 9560, 9564]	[855, 865, 1189, 8938, 9529, 9533, 9546, 9559, 9563]	[856, 2501, 8939, 9530, 9534, 9547, 9560, 9564]	[866, 1650, 8939, 9530, 9534, 9547, 9560, 9564]	[866, 872, 1650, 2634, 2642, 8939, 9530, 9534, 9547, 9560, 9564]	[856, 866, 1649, 2645, 8939, 9530, 9534, 9547, 9560, 9564]	[856, 2798, 4522, 8696]	[884, 891, 2540, 2826, 2840, 2849, 4550, 8740]	[857, 864, 2813, 2822, 4518, 4523, 5888, 9186]	[2809, 2818, 4519]	[885, 892, 2847, 2856, 4557]	[2824, 2833, 4534]	[828, 874, 884, 891, 2846, 3028, 4556]	[884, 891, 2849]	[845, 855, 862, 2817, 2826, 4527, 8356, 9190]	[845, 855, 862, 2817, 2826, 4527, 9190]	[886, 893, 2842, 2851, 4552, 5917, 8726]	[824, 870, 880, 887, 2842, 2851, 4552, 8381, 9215]	[888, 895, 2844, 2853, 4554, 5919]	[2521, 6796, 9194]
TGAA	[1968]	[1953]	[1938, 2833]	[1470, 1952, 6645]	[1952, 8159]	[1952]	[1952, 6645]	[6251]	[1952]	[1952]	[1952]	[1952]	[1959, 3777, 6652]	[1956, 2851, 7761]	[1939, 6145, 6632]	[2004, 3822, 7809]	[1525, 4451, 4739, 6260]	[1619, 2003]	[1619, 2003]	[1619, 2003]	[1619, 2003]	[1619, 2003]	[1619, 2003]	[2003, 2672]	[2003, 2672]	[2003, 2672]	[1619, 2003]	[2003, 2672]	[2003, 2672]	[2003, 2672]	[1618, 2002]	[2672]	[2003]	[2003]	[2003]	[4721, 6242, 6776]	[6270]	[1997, 4722, 6777]	[3257, 4718, 6239, 7120]	[2031, 4756, 6277]	[4733]	[3294, 3552, 4755]	[4749, 6270]	[2493, 4726, 6247, 6676, 6709]	[4726]	[4751]	[3548, 4751]	[1659, 4465, 4753, 6697, 8254]	[2264, 4730, 6251]
TGAC	[2790, 3235, 4615, 6267, 6609, 6618, 6961, 8218, 8233]	[1675, 2775, 4633, 5242, 6393, 6594, 6946, 8203, 8218]	[2760, 4537, 4585, 5227, 6579, 6588, 6931]	[1226, 2774, 3219, 4551, 4632, 5241, 6593, 6602, 6945]	[1674, 2774, 3219, 4632, 5241, 5312, 6251, 6593, 6602, 6945, 8202, 8217]	[4632, 5241, 6251, 6602, 6945, 7292, 8202, 8217]	[1226, 2774, 5241, 6593, 6602, 8202, 8217]	[2774, 4632, 4644, 6593, 6602]	[2774, 4632, 6251, 6593, 6602, 6945, 8202, 8217]	[2774, 4551, 6593, 6602]	[4633, 5242, 6252, 6594, 6603, 6946]	[4632, 6593, 8202, 8217]	[1681, 2781, 4639, 6258, 6600, 6609, 6952, 8209, 8224]	[2778, 4636, 5245, 6597, 6606, 6949, 8206, 8221]	[2761, 3686, 4619, 6580, 6589, 6932, 7382, 8189, 8204]	[2826, 3235, 5262, 5277, 5293, 6303, 6654, 6997, 7447]	[2722, 3496, 4676, 5275, 8294, 8309]	[3479, 5292, 6653, 7845, 8607]	[3479, 5292, 6653, 7845, 8607]	[3479, 5292, 6653, 7845, 8607]	[3479, 5292, 6653, 7845, 8607]	[3479, 4269, 5292, 6653, 7845, 8607]	[3479, 5292, 6653, 7845, 8607]	[2825, 3479, 5292, 6653, 7845, 8607]	[2825, 3479, 5292, 6653, 7845, 8607]	[2825, 3479, 5292, 6653, 7845, 8607]	[3479, 5292, 6653, 7845, 8607]	[2825, 3479, 5292, 6653, 7845, 8607]	[2825, 3479, 5292, 6653, 7845, 8607]	[2825, 3479, 5292, 6653, 7845, 8607]	[3478, 5291, 6652, 7844, 8606]	[893, 2825, 2949, 3479, 5292, 6653, 7845, 8607]	[2825, 3479, 5292, 6653, 7845, 8607]	[2825, 3479, 5292, 6653, 7845, 8607]	[2825, 3479, 5292, 6653, 7845, 8607]	[1054, 2704, 3478, 3752, 4658, 4883, 5257, 8276, 8291]	[1082, 2732, 3506, 4686, 5285, 8304, 8319, 8964]	[2705, 3479, 4659, 5258, 5312, 6200, 8277, 8292]	[1051, 2701, 3475, 4655, 8273, 8288]	[1089, 2739, 4327, 4693, 4918, 8311, 8326]	[1066, 2716, 3490, 4670, 5269, 5312, 7460, 8288, 8303]	[1082, 2738, 3512, 4692, 4725, 5291, 5334, 6233, 8310, 8325]	[1008, 1082, 2331, 2732, 3506, 4686, 7476, 7584, 8304, 8319, 8964]	[1053, 2709, 3483, 4663, 4738, 5262, 5305, 7144, 8281, 8941]	[1053, 2709, 3483, 4663, 4738, 5262, 8281, 8296]	[1084, 3508, 4688, 8306, 8321]	[1078, 3508, 4688, 5276, 5287, 5330, 8306, 8321]	[1086, 3510, 4690, 8323]	[1753, 2713, 4667, 4892, 8285, 8300, 8945]
[truncated: 30 more rows]
[truncated: 33 more columns]

## Sheet: STable 6-Ebola_anchor_position
Location information of all anchors in the Ebola
	#FJ217162_1994_TAFV	#FJ217161_2007_BDBV	#KC545393_2012_BDBV	#KC545395_2012_BDBV	#KC545394_2012_BDBV	#KC545396_2012_BDBV	#AB050936_1996_RESTV	#AF522874_1990_RESTV	#FJ621583_2008_RESTV	#FJ621585_2008_RESTV	#JX477165_2009_RESTV	#JX477166_1996_RESTV	#KC589025_2012_SUDV	#EU338380_2004_SUDV	#AY729654_2000_SUDV	#FJ968794_1976_SUDV	#KC545390_2012_SUDV	#JN638998_2011_SUDV	#KC242783_1979_SUDV	#KC545389_2012_SUDV	#KC545391_2012_SUDV	#KC545392_2012_SUDV	#KC242801_1976_EBOV	#NC_002549_1976_EBOV	#KC242791_1977_EBOV	#KC242792_1994_EBOV	#KC242799_1995_EBOV	#KC242796_1995_EBOV	#AY354458.1995_EBOV	#KC242794_1996_EBOV	#KC242793_1996_EBOV	#KC242800_2002_EBOV	#KC242785_2007_EBOV	#KC242784_2007_EBOV	#KC242786_2007_EBOV	#KC242787_2007_EBOV	#KC242789_2007_EBOV	#KC242788_2007_EBOV	#KC242790_2007_EBOV	#KM034555_2014_EBOV	#KJ660346_2014_EBOV	#KJ660348_2014_EBOV	#KJ660347_2014_EBOV	#KM034562_2014_EBOV	#KM233039_2014_EBOV	#KM034557_2014_EBOV	#KM233052_2014_EBOV	#KM034560_2014_EBOV	#KM233053_2014_EBOV
[truncated: 256 more rows]
[truncated: 10 more columns]

## Sheet: STable 7-HCV_type_anchor
Information on the location of different types of anchors
Type	EU155328_1	HB455527_2	JQ717255_3	DQ988076_4	JA212567_5	DQ835769_6
ATAA	[5209]	0	0	0	0	0
CTAA	0	0	[4222]	0	0	[4514, 8225]
GAAT	0	0	[5654, 6805]	[4204]	0	[922, 1618]
ATTA	0	0	[7816]	0	0	0
TAGA	[8873]	0	0	[3267]	0	0
AATT	0	[1621, 6316]	[2223]	[2122]	0	[824]
ACGT	[3127]	0	[991, 6062]	[4129, 8288]	0	[915, 6843]
CGAA	[5559]	[3271, 6554]	[7924, 7942]	[881, 6482, 6659, 7955]	0	[1434, 2061, 7173, 7926]
CTTA	[8799]	[6790]	[890, 3494, 4674, 4978, 6797, 8197]	[1374, 4515]	0	[1720, 5768, 8181]
[truncated: 1 more rows]

## Sheet: STable 8-Partial Feature Anchor
Model	Metrics	HIV		HCV		Dengue		Influenza A
[truncated: 22 more rows]

[truncated: 4 more sheets: STable 9-HCV_ml_data, STable 10-HIV_ml_data, STable 11-Influenza_A_ml_data, STable 12-Dengue_ml_data]
